# Supplementary material for: Development and characterization of anti-fibrotic natural compound similars with improved effectivity
Source: Basic Res Cardiol. 2022 Mar 2;117(1):9. doi: 10.1007/s00395-022-00919-6 (PMC8891108; doi:10.1007/s00395-022-00919-6)
Supplement: Supplementary file 2 — Supplementary file2 (XLSX 601 KB) [file 395_2022_919_MOESM2_ESM.xlsx]

## Sheet: miRNA_significant
Significant miRNAs for each treatment ("discoveries")
Determined by multiple t tests with FDR ≤ 1% (using BKY adjustment)
DMSO vs Medium		P value	Mean of DMSO	Mean of Medium	Difference	SE of difference	t ratio	df	q value
	none
DMSO vs Bufalin		P value	Mean of DMSO	Mean of Bufalin	Difference	SE of difference	t ratio	df	q value
	hsa-miR-125a-5p-002198	6e-06	-2.573	-1.094	-1.48	0.1711	8.648	10	0.000605
	hsa-miR-132-000457	1e-05	-2.544	-3.644	1.1	0.1347	8.16	10	0.000605
	hsa-miR-886-3p-002194	2.1e-05	-2.844	-0.5419	-2.302	0.2856	8.06	9	0.000827
	hsa-miR-146a-000468	2.7e-05	-7.645	-6.478	-1.167	0.1606	7.266	10	0.000827
DMSO vs buf-s-5		P value	Mean of DMSO	Mean of buf-s-5	Difference	SE of difference	t ratio	df	q value
	hsa-miR-151-3p-002254	7.9e-05	-4.588	-3.468	-1.12	0.1646	6.802	9	0.004726
	hsa-miR-376c-002122	0.000148	-2.999	-2.212	-0.7871	0.1257	6.26	9	0.004726
	hsa-miR-146a-000468	0.000248	-7.645	-5.576	-2.069	0.3736	5.539	10	0.004726
	hsa-miR-30a-3p-000416	0.000257	-5.076	-3.957	-1.119	0.1927	5.808	9	0.004726
	hsa-miR-27a-000408	0.000308	-3.172	-2.577	-0.5953	0.1051	5.665	9	0.004726
	hsa-miR-886-3p-002194	0.000338	-2.844	-0.9042	-1.94	0.347	5.591	9	0.004726
	hsa-miR-935-002178	0.000541	-4.227	-3.498	-0.7286	0.1393	5.231	9	0.006255
	mmu-miR-374-5p-001319	0.000624	-3.225	-1.925	-1.3	0.2654	4.9	10	0.006255
	hsa-miR-596-001550	0.000672	-8.442	-6.729	-1.713	0.3532	4.85	10	0.006255
DMSO vs buf-s-14		P value	Mean of DMSO	Mean of buf-s-14	Difference	SE of difference	t ratio	df	q value
	hsa-miR-132-000457	<0,000001	-2.544	-4.195	1.65	0.1224	13.48	10	1.1e-05
	hsa-miR-204-000508	1.4e-05	-0.165	-1.263	1.098	0.1401	7.838	10	0.000518
	hsa-miR-376c-002122	1.7e-05	-2.999	-3.524	0.5245	0.06848	7.659	10	0.000518
	hsa-miR-28-3p-002446	1.8e-05	-1.792	-2.664	0.8725	0.1144	7.627	10	0.000518
	hsa-miR-886-3p-002194	5.4e-05	-2.844	-1.099	-1.745	0.2607	6.695	10	0.001235
	hsa-miR-193b-002367	6.4e-05	-4.172	-4.731	0.5591	0.0852	6.562	10	0.001235
	hsa-miR-186-002285	0.000105	-3.032	-4.358	1.326	0.2149	6.171	10	0.001688
	hsa-miR-145-002278	0.000116	-5.222	-5.768	0.5463	0.08962	6.096	10	0.001688
	hsa-miR-342-3p-002260	0.000156	-2.374	-3.398	1.024	0.1743	5.878	10	0.001839
	hsa-miR-320-002277	0.000158	-4.335	-4.919	0.5835	0.09949	5.865	10	0.001839
	hsa-miR-155-002623	0.00019	-2.315	-3.763	1.448	0.2528	5.73	10	0.002011
	hsa-miR-140-3p-002234	0.000215	-0.3621	-1.297	0.9349	0.1657	5.642	10	0.002044
	hsa-miR-409-3p-002332	0.000229	-3.955	-5.089	1.133	0.2025	5.597	10	0.002044
	hsa-miR-539-001286	0.000329	-0.3264	-0.9797	0.6534	0.1164	5.612	9	0.00273
	hsa-miR-16-000391	0.000364	-5.264	-6.07	0.8064	0.1531	5.268	10	0.002819
	hsa-miR-30a-5p-000417	0.000408	-2.3	-3.257	0.957	0.1844	5.188	10	0.002963
	hsa-miR-376a-000565	0.000455	-0.7397	-1.95	1.21	0.2366	5.113	10	0.003111
	hsa-miR-411-001610	0.000483	-1.13	-1.725	0.5947	0.1173	5.072	10	0.00312
	hsa-miR-125a-5p-002198	0.000597	-2.573	-1.46	-1.113	0.2259	4.929	10	0.003591
	hsa-miR-31#-002113	0.000618	-5.651	-6.161	0.5101	0.104	4.905	10	0.003591
	hsa-miR-146b-001097	0.000694	-1.293	-2.233	0.9405	0.1948	4.828	10	0.003684
	hsa-miR-224-002099	0.000698	-1.028	-2.114	1.086	0.2252	4.824	10	0.003684
	hsa-miR-31-002279	0.000935	-6.857	-7.425	0.5681	0.1227	4.631	10	0.00472
	hsa-miR-93#-002139	0.001572	-1.973	-3.005	1.032	0.2402	4.296	10	0.007606
	hsa-miR-454-002323	0.001742	-2.299	-3.447	1.148	0.2713	4.231	10	0.008091
	hsa-miR-197-000497	0.001852	-2.619	-1.972	-0.6478	0.1545	4.192	10	0.008272
DMSO vs buf-s-18		P value	Mean of DMSO	Mean of buf-s-18	Difference	SE of difference	t ratio	df	q value
	hsa-miR-132-000457	<0,000001	-2.544	-4.236	1.691	0.1251	13.51	10	1.3e-05
	hsa-miR-886-3p-002194	4e-06	-2.844	-0.7356	-2.108	0.2359	8.937	10	0.000305
	hsa-miR-28-3p-002446	0.000153	-1.792	-2.557	0.7656	0.13	5.89	10	0.007058
	hsa-miR-30a-5p-000417	0.000238	-2.3	-3.492	1.191	0.2139	5.569	10	0.008222
DMSO vs Lycorine		P value	Mean of DMSO	Mean of Lycorine	Difference	SE of difference	t ratio	df	q value
	hsa-miR-132-000457	4e-06	-2.544	-3.872	1.328	0.1449	9.16	10	0.000399
	hsa-miR-222#-002097	6e-05	-2	-3.599	1.599	0.2422	6.604	10	0.002353
	hsa-miR-376c-002122	8e-05	-2.999	-3.539	0.5396	0.08451	6.385	10	0.002353
	hsa-miR-29a-002112	0.000102	-7.034	-7.899	0.8647	0.1395	6.197	10	0.002353
	hsa-miR-331-000545	0.000104	-3.969	-4.63	0.6606	0.1069	6.181	10	0.002353
	hsa-miR-140-3p-002234	0.000127	-0.3621	-1.119	0.7567	0.1255	6.031	10	0.002391
	hsa-miR-193b-002367	0.000168	-4.172	-4.73	0.5576	0.09581	5.82	10	0.002465
	hsa-miR-409-3p-002332	0.000174	-3.955	-4.891	0.9354	0.1614	5.794	10	0.002465
	hsa-miR-1274B-002884	0.000353	-10.05	-9.621	-0.4297	0.08125	5.288	10	0.003786
	hsa-miR-16-000391	0.000373	-5.264	-6.115	0.8517	0.1622	5.25	10	0.003786
	hsa-miR-339-3p-002184	0.000376	0.03754	-0.6811	0.7187	0.137	5.246	10	0.003786
	hsa-miR-28-3p-002446	0.000419	-1.792	-2.622	0.8307	0.1607	5.17	10	0.003786
	hsa-miR-342-3p-002260	0.000444	-2.374	-3.089	0.7149	0.1394	5.13	10	0.003786
	hsa-miR-155-002623	0.000484	-2.315	-3.701	1.386	0.2733	5.072	10	0.003786
	hsa-miR-151-3p-002254	0.000534	-4.588	-5.192	0.604	0.1207	5.004	10	0.003786
	hsa-miR-186-002285	0.000536	-3.032	-4.072	1.039	0.2077	5.002	10	0.003786
	hsa-miR-30e-3p-000422	0.000635	-4.491	-5.454	0.9633	0.1971	4.887	10	0.004224
	hsa-miR-34a#-002316	0.000715	-1.736	-2.58	0.8439	0.1755	4.808	10	0.004495
	hsa-miR-30a-3p-000416	0.001236	-5.076	-5.962	0.8856	0.199	4.45	10	0.007179
	hsa-miR-625#-002432	0.001335	-3.684	-4.373	0.6889	0.1566	4.4	10	0.007179
	hsa-miR-31#-002113	0.001341	-5.651	-6.203	0.5519	0.1255	4.397	10	0.007179
	hsa-miR-31-002279	0.00141	-6.857	-7.455	0.598	0.137	4.365	10	0.007179
	hsa-miR-191-002299	0.00146	-5.815	-6.639	0.8243	0.1898	4.343	10	0.007179
	hsa-miR-222-002276	0.001608	-8.302	-9.167	0.8654	0.2021	4.281	10	0.007578
	hsa-miR-125a-5p-002198	0.001717	-2.573	-3.201	0.6283	0.1482	4.24	10	0.007771
	hsa-miR-376a-000565	0.001826	-0.7397	-1.759	1.019	0.2426	4.201	10	0.007944
DMSO vs lyco-s		P value	Mean of DMSO	Mean of lyco-s	Difference	SE of difference	t ratio	df	q value
	hsa-miR-342-3p-002260	0.000132	-2.374	-3.581	1.208	0.2013	5.998	10	0.008584
	hsa-miR-28-3p-002446	0.00014	-1.792	-2.759	0.9679	0.1626	5.954	10	0.008584

## Sheet: miRNA_overview
Selection of miRNAs for further investigation
Significant miRNAs as determined in previous sheet, selected by high fold-change and deregulation in multiple conditions
Probe Name (Thermo qPCR template)	Target Sequence	Target Name (miRBase)	Accession (MIMAT ID)	Notes	Mean of DMSO	ΔCT Bufalin	ΔCT buf-s-5	ΔCT buf-s-14	ΔCT buf-s-18	Count Bufalin + similars	ΔCT Lycorine	ΔCT lyco-s	Count Lycorine + similar	Count all
hsa-miR-125a-5p-002198	UCCCUGAGACCCUUUAACCUGUGA	hsa-miR-125a-5p	MIMAT0000443		-2.216	-1.48		-1.113		2	0.6283		1	3
hsa-miR-1274B-002884	UCCCUGUUCGGGCGCCA	hsa-miR-1274B	MI0006427	The putative mature miR-1274 sequence is a fragment of a Lys tRNA (Schopman et al. 2010, PMID:20818168)	-10.05					0	-0.4297		1	1
hsa-miR-132-000457	UAACAGUCUACAGCCAUGGUCG	hsa-miR-132-3p	MIMAT0000426		-2.257	1.1		1.65	1.691	3	1.328		1	4
hsa-miR-140-3p-002234	UACCACAGGGUAGAACCACGG	hsa-miR-140-3p	MIMAT0004597		-0.09488			0.9349		1	0.7567		1	2
hsa-miR-145-002278	GUCCAGUUUUCCCAGGAAUCCCU	hsa-miR-145-5p	MIMAT0000437		-5.222			0.5463		1			0	1
hsa-miR-146a-000468	UGAGAACUGAAUUCCAUGGGUU	hsa-miR-146a-5p	MIMAT0000449		-7.42	-1.167	-2.069			2			0	2
hsa-miR-146b-001097	UGAGAACUGAAUUCCAUAGGCU	hsa-miR-146b-5p	MIMAT0002809		-0.8818			0.9405		1			0	1
hsa-miR-151-3p-002254	CUAGACUGAAGCUCCUUGAGG	hsa-miR-151a-3p	MIMAT0000757		-4.588		-1.12			1	0.604		1	2
hsa-miR-155-002623	UUAAUGCUAAUCGUGAUAGGGGU	hsa-miR-155-5p	MIMAT0000646		-2.157			1.448		1	1.386		1	2
hsa-miR-16-000391	UAGCAGCACGUAAAUAUUGGCG	hsa-miR-16-5p	MIMAT0000069		-5.051			0.8064		1	0.8517		1	2
hsa-miR-186-002285	CAAAGAAUUCUCCUUUUGGGCU	hsa-miR-186-5p	MIMAT0000456		-2.878			1.326		1	1.039		1	2
hsa-miR-191-002299	CAACGGAAUCCCAAAAGCAGCUG	hsa-miR-191-5p	MIMAT0000440		-5.455					0	0.8243		1	1
hsa-miR-193b-002367	AACUGGCCCUCAAAGUCCCGCU	hsa-miR-193b-3p	MIMAT0002819		-4.172			0.5591		1	0.5576		1	2
hsa-miR-197-000497	UUCACCACCUUCUCCACCCAGC	hsa-miR-197-3p	MIMAT0000227		-2.17			-0.6478		1			0	1
hsa-miR-204-000508	UUCCCUUUGUCAUCCUAUGCCU	hsa-miR-204-5p	MIMAT0000265		0.2867			1.098		1			0	1
hsa-miR-222#-002097	CUCAGUAGCCAGUGUAGAUCCU	hsa-miR-222-5p	MIMAT0004569		-1.506					0	1.599		1	1
hsa-miR-222-002276	AGCUACAUCUGGCUACUGGGU	hsa-miR-222-3p	MIMAT0000279		-8.319					0	0.8654		1	1
hsa-miR-224-002099	CAAGUCACUAGUGGUUCCGUU	hsa-miR-224-5p	MIMAT0000281	miRNA sequence is a bit longer: ucaagucacuagugguuccguuuag	-0.7025			1.086		1			0	1
hsa-miR-27a-000408	UUCACAGUGGCUAAGUUCCGC	hsa-miR-27a-3p	MIMAT0000084		-3.191		-0.5953			1			0	1
hsa-miR-28-3p-002446	CACUAGAUUGUGAGCUCCUGGA	hsa-miR-28-3p	MIMAT0004502		-1.441			0.8725	0.7656	2	0.8307	0.9679	2	4
hsa-miR-29a-002112	UAGCACCAUCUGAAAUCGGUUA	hsa-miR-29a-3p	MIMAT0000086		-7.072					0	0.8647		1	1
hsa-miR-30a-3p-000416	CUUUCAGUCGGAUGUUUGCAGC	hsa-miR-30a-3p	MIMAT0000088		-5.076		-1.119			1	0.8856		1	2
hsa-miR-30a-5p-000417	UGUAAACAUCCUCGACUGGAAG	hsa-miR-30a-5p	MIMAT0000087		-1.808			0.957	1.191	2			0	2
hsa-miR-30e-3p-000422	CUUUCAGUCGGAUGUUUACAGC	hsa-miR-30e-3p	MIMAT0000693		-4.491					0	0.9633		1	1
hsa-miR-31#-002113	UGCUAUGCCAACAUAUUGCCAU	hsa-miR-31-3p	MIMAT0004504		-5.651			0.5101		1	0.5519		1	2
hsa-miR-31-002279	AGGCAAGAUGCUGGCAUAGCU	hsa-miR-31-5p	MIMAT0000089		-6.48			0.5681		1	0.598		1	2
hsa-miR-320-002277	AAAAGCUGGGUUGAGAGGGCGA	hsa-miR-320a-3p	MIMAT0000510		-4.275			0.5835		1			0	1
hsa-miR-331-000545	GCCCCUGGGCCUAUCCUAGAA	hsa-miR-331-3p	MIMAT0000760		-3.559					0	0.6606		1	1
hsa-miR-339-3p-002184	UGAGCGCCUCGACGACAGAGCCG	hsa-miR-339-3p	MIMAT0004702		0.03754					0	0.7187		1	1
hsa-miR-342-3p-002260	UCUCACACAGAAAUCGCACCCGU	hsa-miR-342-3p	MIMAT0000753		-2.008			1.024		1	0.7149	1.208	2	3
hsa-miR-34a#-002316	CAAUCAGCAAGUAUACUGCCCU	hsa-miR-34a-3p	MIMAT0004557		-1.736					0	0.8439		1	1
hsa-miR-376a-000565	AUCAUAGAGGAAAAUCCACGU	hsa-miR-376a-3p	MIMAT0000729		-0.2023			1.21		1	1.019		1	2
hsa-miR-376c-002122	AACAUAGAGGAAAUUCCACGU	hsa-miR-376c-3p	MIMAT0000720		-2.369		-0.7871	0.5245		2	0.5396		1	3
hsa-miR-409-3p-002332	GAAUGUUGCUCGGUGAACCCCU	hsa-miR-409-3p	MIMAT0001639		-3.69			1.133		1	0.9354		1	2
hsa-miR-411-001610	UAGUAGACCGUAUAGCGUACG	hsa-miR-411-5p	MIMAT0003329		-1.13			0.5947		1			0	1
hsa-miR-454-002323	UAGUGCAAUAUUGCUUAUAGGGU	hsa-miR-454-3p	MIMAT0003885		-2.067			1.148		1			0	1
hsa-miR-539-001286	GGAGAAAUUAUCCUUGGUGUGU	hsa-miR-539-5p	MIMAT0003163		-0.3264			0.6534		1			0	1
hsa-miR-596-001550	AAGCCUGCCCGGCUCCUCGGG	hsa-miR-596	MIMAT0003264		-8.442		-1.713			1			0	1
hsa-miR-625#-002432	GACUAUAGAACUUUCCCCCUCA	hsa-miR-625-3p	MIMAT0004808		-3.684					0	0.6889		1	1
hsa-miR-886-3p-002194	CGCGGGUGCUUACUGACCCUU	hsa-miR-886-3p	MIMAT0004906	The annotated mature sequence is a fragment of Vault RNA (Stadler et al. PMID:19491402).	-2.372	-2.302	-1.94	-1.745	-2.108	4			0	4
hsa-miR-93#-002139	ACUGCUGAGCUAGCACUUCCCG	hsa-miR-93-3p	MIMAT0004509		-1.558			1.032		1			0	1
hsa-miR-935-002178	CCAGUUACCGCUUCCGCUACCGC	hsa-miR-935	MIMAT0004978	No -3p / -5p classification, as only 1 strand can be detected in sequencing	-4.227		-0.7286			1			0	1
mmu-miR-374-5p-001319	AUAUAAUACAACCUGCUAAGUG	hsa-miR-374b-5p	MIMAT0004955	hsa-miR-374b-5p and mmu-miR-374-5p are equivalent, qPCR template wrongly labeled?	-3.225		-1.3			1			0	1

## Sheet: miRNA_ORA_bufalin
Pathway analysis (ORA) for bufalin + bufalin similars
	miEAA - miRNA Enrichment and Annotation -- Analysis results
LOOKUP ID	Category	Subcategory	Enrichment	Direction	P-value	P-adjusted	Q-value	Expected	Observed	miRNAs/precursors
Pathways (miRWalk)|hsa04350 TGF beta signaling pathway|+	Pathways (miRWalk)	hsa04350 TGF beta signaling pathway	over-represented	+	6.46e-11	2.98e-08	2.98e-08	10.6081	27	hsa-miR-125a-5p; hsa-miR-132-3p; hsa-miR-140-3p; hsa-miR-145-5p; hsa-miR-146a-5p; hsa-miR-146b-5p; hsa-miR-155-5p; hsa-miR-16-5p; hsa-miR-186-5p; hsa-miR-193b-3p; hsa-miR-197-3p; hsa-miR-204-5p; hsa-miR-224-5p; hsa-miR-27a-3p; hsa-miR-30a-3p; hsa-miR-30a-5p; hsa-miR-31-3p; hsa-miR-31-5p; hsa-miR-320a-3p; hsa-miR-342-3p; hsa-miR-376a-3p; hsa-miR-376c-3p; hsa-miR-409-3p; hsa-miR-454-3p; hsa-miR-93-…
Diseases (MNDR)|meningioma|+	Diseases (MNDR)	meningioma	over-represented	+	5.85e-10	3.93e-07	3.93e-07	5.54839	21	hsa-miR-125a-5p; hsa-miR-140-3p; hsa-miR-145-5p; hsa-miR-146a-5p; hsa-miR-146b-5p; hsa-miR-151a-3p; hsa-miR-155-5p; hsa-miR-16-5p; hsa-miR-186-5p; hsa-miR-193b-3p; hsa-miR-204-5p; hsa-miR-224-5p; hsa-miR-27a-3p; hsa-miR-30a-3p; hsa-miR-30a-5p; hsa-miR-31-5p; hsa-miR-342-3p; hsa-miR-376a-3p; hsa-miR-376c-3p; hsa-miR-409-3p; hsa-miR-374b-5p
Localization (RNALocate)|exosome|+	Localization (RNALocate)	exosome	over-represented	+	4.14e-08	4.14e-07	4.14e-07	10.1452	25	hsa-miR-125a-5p; hsa-miR-132-3p; hsa-miR-140-3p; hsa-miR-146a-5p; hsa-miR-146b-5p; hsa-miR-151a-3p; hsa-miR-155-5p; hsa-miR-16-5p; hsa-miR-186-5p; hsa-miR-193b-3p; hsa-miR-197-3p; hsa-miR-204-5p; hsa-miR-224-5p; hsa-miR-27a-3p; hsa-miR-28-3p; hsa-miR-30a-3p; hsa-miR-30a-5p; hsa-miR-31-3p; hsa-miR-31-5p; hsa-miR-320a-3p; hsa-miR-342-3p; hsa-miR-409-3p; hsa-miR-411-5p; hsa-miR-454-3p; hsa-miR-374b-…
Diseases (MNDR)|autosomal recessive limb-girdle muscular dystrophy type 2A|+	Diseases (MNDR)	autosomal recessive limb-girdle muscular dystrophy type 2A	over-represented	+	4.78e-09	1.07e-06	1.07e-06	2.7957	15	hsa-miR-125a-5p; hsa-miR-132-3p; hsa-miR-145-5p; hsa-miR-146a-5p; hsa-miR-146b-5p; hsa-miR-151a-3p; hsa-miR-155-5p; hsa-miR-186-5p; hsa-miR-197-3p; hsa-miR-224-5p; hsa-miR-27a-3p; hsa-miR-30a-3p; hsa-miR-30a-5p; hsa-miR-376a-3p; hsa-miR-376c-3p
Diseases (MNDR)|distal muscular dystrophy|+	Diseases (MNDR)	distal muscular dystrophy	over-represented	+	4.32e-09	1.07e-06	1.07e-06	3.74194	17	hsa-miR-125a-5p; hsa-miR-132-3p; hsa-miR-145-5p; hsa-miR-146a-5p; hsa-miR-146b-5p; hsa-miR-151a-3p; hsa-miR-155-5p; hsa-miR-16-5p; hsa-miR-186-5p; hsa-miR-224-5p; hsa-miR-27a-3p; hsa-miR-30a-3p; hsa-miR-30a-5p; hsa-miR-31-5p; hsa-miR-376a-3p; hsa-miR-376c-3p; hsa-miR-409-3p
Localization (RNALocate)|Extracellular vesicle|+	Localization (RNALocate)	Extracellular vesicle	over-represented	+	5e-07	2e-06	2e-06	3.31852	14	hsa-miR-125a-5p; hsa-miR-132-3p; hsa-miR-146a-5p; hsa-miR-146b-5p; hsa-miR-151a-3p; hsa-miR-186-5p; hsa-miR-193b-3p; hsa-miR-197-3p; hsa-miR-27a-3p; hsa-miR-30a-5p; hsa-miR-31-5p; hsa-miR-320a-3p; hsa-miR-935; hsa-miR-374b-5p
Localization (RNALocate)|Microvesicle|+	Localization (RNALocate)	Microvesicle	over-represented	+	6.01e-07	2e-06	2e-06	13.4637	27	hsa-miR-125a-5p; hsa-miR-132-3p; hsa-miR-140-3p; hsa-miR-145-5p; hsa-miR-146a-5p; hsa-miR-146b-5p; hsa-miR-151a-3p; hsa-miR-155-5p; hsa-miR-16-5p; hsa-miR-186-5p; hsa-miR-193b-3p; hsa-miR-197-3p; hsa-miR-204-5p; hsa-miR-27a-3p; hsa-miR-28-3p; hsa-miR-30a-3p; hsa-miR-30a-5p; hsa-miR-31-3p; hsa-miR-31-5p; hsa-miR-320a-3p; hsa-miR-342-3p; hsa-miR-376a-3p; hsa-miR-376c-3p; hsa-miR-409-3p; hsa-miR-411…
Diseases (MNDR)|head and neck squamous cell carcinoma|+	Diseases (MNDR)	head and neck squamous cell carcinoma	over-represented	+	2.92e-08	4.9e-06	4.9e-06	14.1935	29	hsa-miR-125a-5p; hsa-miR-132-3p; hsa-miR-140-3p; hsa-miR-145-5p; hsa-miR-146b-5p; hsa-miR-151a-3p; hsa-miR-155-5p; hsa-miR-16-5p; hsa-miR-186-5p; hsa-miR-193b-3p; hsa-miR-197-3p; hsa-miR-204-5p; hsa-miR-224-5p; hsa-miR-27a-3p; hsa-miR-28-3p; hsa-miR-30a-3p; hsa-miR-30a-5p; hsa-miR-31-3p; hsa-miR-31-5p; hsa-miR-320a-3p; hsa-miR-342-3p; hsa-miR-376a-3p; hsa-miR-376c-3p; hsa-miR-409-3p; hsa-miR-411-…
Localization (RNALocate)|Mitochondrion|+	Localization (RNALocate)	Mitochondrion	over-represented	+	2.28e-06	5.7e-06	5.7e-06	12.0889	25	hsa-miR-125a-5p; hsa-miR-132-3p; hsa-miR-140-3p; hsa-miR-145-5p; hsa-miR-146b-5p; hsa-miR-151a-3p; hsa-miR-155-5p; hsa-miR-16-5p; hsa-miR-186-5p; hsa-miR-193b-3p; hsa-miR-197-3p; hsa-miR-224-5p; hsa-miR-27a-3p; hsa-miR-28-3p; hsa-miR-30a-3p; hsa-miR-30a-5p; hsa-miR-31-5p; hsa-miR-320a-3p; hsa-miR-342-3p; hsa-miR-376a-3p; hsa-miR-376c-3p; hsa-miR-409-3p; hsa-miR-411-5p; hsa-miR-93-3p; hsa-miR-374b…
Localization (RNALocate)|Nucleolus|+	Localization (RNALocate)	Nucleolus	over-represented	+	8.05e-06	1.61e-05	1.61e-05	2.98667	12	hsa-miR-125a-5p; hsa-miR-151a-3p; hsa-miR-16-5p; hsa-miR-193b-3p; hsa-miR-224-5p; hsa-miR-27a-3p; hsa-miR-30a-5p; hsa-miR-31-5p; hsa-miR-320a-3p; hsa-miR-342-3p; hsa-miR-454-3p; hsa-miR-93-3p
Diseases (MNDR)|osteosarcoma|+	Diseases (MNDR)	osteosarcoma	over-represented	+	2.48e-07	3.33e-05	3.33e-05	16.6882	30	hsa-miR-125a-5p; hsa-miR-132-3p; hsa-miR-140-3p; hsa-miR-145-5p; hsa-miR-146a-5p; hsa-miR-146b-5p; hsa-miR-151a-3p; hsa-miR-155-5p; hsa-miR-16-5p; hsa-miR-186-5p; hsa-miR-193b-3p; hsa-miR-197-3p; hsa-miR-204-5p; hsa-miR-224-5p; hsa-miR-27a-3p; hsa-miR-28-3p; hsa-miR-30a-5p; hsa-miR-31-3p; hsa-miR-31-5p; hsa-miR-320a-3p; hsa-miR-342-3p; hsa-miR-376a-3p; hsa-miR-376c-3p; hsa-miR-409-3p; hsa-miR-411…
Localization (RNALocate)|Circulating|+	Localization (RNALocate)	Circulating	over-represented	+	3.17e-05	5.29e-05	5.29e-05	17.0667	28	hsa-miR-125a-5p; hsa-miR-132-3p; hsa-miR-140-3p; hsa-miR-145-5p; hsa-miR-146a-5p; hsa-miR-146b-5p; hsa-miR-151a-3p; hsa-miR-155-5p; hsa-miR-16-5p; hsa-miR-186-5p; hsa-miR-193b-3p; hsa-miR-197-3p; hsa-miR-204-5p; hsa-miR-224-5p; hsa-miR-27a-3p; hsa-miR-28-3p; hsa-miR-30a-3p; hsa-miR-30a-5p; hsa-miR-31-5p; hsa-miR-320a-3p; hsa-miR-342-3p; hsa-miR-376a-3p; hsa-miR-409-3p; hsa-miR-411-5p; hsa-miR-454…
Diseases (MNDR)|B-cell lymphoma|+	Diseases (MNDR)	B-cell lymphoma	over-represented	+	6.31e-07	6.08e-05	6.08e-05	9.54839	23	hsa-miR-125a-5p; hsa-miR-140-3p; hsa-miR-145-5p; hsa-miR-146a-5p; hsa-miR-146b-5p; hsa-miR-155-5p; hsa-miR-16-5p; hsa-miR-186-5p; hsa-miR-193b-3p; hsa-miR-197-3p; hsa-miR-204-5p; hsa-miR-224-5p; hsa-miR-27a-3p; hsa-miR-30a-3p; hsa-miR-30a-5p; hsa-miR-31-5p; hsa-miR-320a-3p; hsa-miR-342-3p; hsa-miR-376a-3p; hsa-miR-376c-3p; hsa-miR-454-3p; hsa-miR-596; hsa-miR-374b-5p
Diseases (MNDR)|thyroid carcinoma|+	Diseases (MNDR)	thyroid carcinoma	over-represented	+	6.33e-07	6.08e-05	6.08e-05	13.4624	27	hsa-miR-125a-5p; hsa-miR-132-3p; hsa-miR-140-3p; hsa-miR-145-5p; hsa-miR-146a-5p; hsa-miR-146b-5p; hsa-miR-151a-3p; hsa-miR-155-5p; hsa-miR-16-5p; hsa-miR-186-5p; hsa-miR-193b-3p; hsa-miR-197-3p; hsa-miR-204-5p; hsa-miR-224-5p; hsa-miR-28-3p; hsa-miR-30a-3p; hsa-miR-30a-5p; hsa-miR-31-3p; hsa-miR-31-5p; hsa-miR-320a-3p; hsa-miR-342-3p; hsa-miR-376c-3p; hsa-miR-409-3p; hsa-miR-411-5p; hsa-miR-539-…
Diseases (MNDR)|cervical squamous cell carcinoma|+	Diseases (MNDR)	cervical squamous cell carcinoma	over-represented	+	8.85e-07	7.44e-05	7.44e-05	8.04301	21	hsa-miR-125a-5p; hsa-miR-132-3p; hsa-miR-140-3p; hsa-miR-145-5p; hsa-miR-146a-5p; hsa-miR-151a-3p; hsa-miR-16-5p; hsa-miR-186-5p; hsa-miR-193b-3p; hsa-miR-204-5p; hsa-miR-224-5p; hsa-miR-27a-3p; hsa-miR-28-3p; hsa-miR-31-5p; hsa-miR-320a-3p; hsa-miR-376a-3p; hsa-miR-376c-3p; hsa-miR-411-5p; hsa-miR-539-5p; hsa-miR-93-3p; hsa-miR-374b-5p
Diseases (MNDR)|autosomal recessive limb-girdle muscular dystrophy type 2B|+	Diseases (MNDR)	autosomal recessive limb-girdle muscular dystrophy type 2B	over-represented	+	1.1e-06	8.2e-05	8.2e-05	2.49462	12	hsa-miR-125a-5p; hsa-miR-132-3p; hsa-miR-145-5p; hsa-miR-146a-5p; hsa-miR-146b-5p; hsa-miR-151a-3p; hsa-miR-155-5p; hsa-miR-186-5p; hsa-miR-224-5p; hsa-miR-27a-3p; hsa-miR-30a-5p; hsa-miR-376c-3p
Diseases (MNDR)|Multiple Sclerosis, Chronic Progressive|+	Diseases (MNDR)	Multiple Sclerosis, Chronic Progressive	over-represented	+	2.2e-06	0.000148	0.000148	7.65591	20	hsa-miR-125a-5p; hsa-miR-132-3p; hsa-miR-140-3p; hsa-miR-146a-5p; hsa-miR-146b-5p; hsa-miR-151a-3p; hsa-miR-155-5p; hsa-miR-16-5p; hsa-miR-193b-3p; hsa-miR-204-5p; hsa-miR-27a-3p; hsa-miR-30a-3p; hsa-miR-30a-5p; hsa-miR-31-3p; hsa-miR-31-5p; hsa-miR-320a-3p; hsa-miR-342-3p; hsa-miR-454-3p; hsa-miR-539-5p; hsa-miR-374b-5p
Diseases (MNDR)|Uterine Cervical Neoplasms|+	Diseases (MNDR)	Uterine Cervical Neoplasms	over-represented	+	2.74e-06	0.000153	0.000153	5.5914	17	hsa-miR-125a-5p; hsa-miR-132-3p; hsa-miR-145-5p; hsa-miR-146a-5p; hsa-miR-146b-5p; hsa-miR-151a-3p; hsa-miR-155-5p; hsa-miR-16-5p; hsa-miR-186-5p; hsa-miR-193b-3p; hsa-miR-224-5p; hsa-miR-27a-3p; hsa-miR-30a-5p; hsa-miR-31-5p; hsa-miR-320a-3p; hsa-miR-342-3p; hsa-miR-376c-3p
Diseases (MNDR)|fragile X syndrome|+	Diseases (MNDR)	fragile X syndrome	over-represented	+	2.96e-06	0.000153	0.000153	3.22581	13	hsa-miR-125a-5p; hsa-miR-132-3p; hsa-miR-145-5p; hsa-miR-146a-5p; hsa-miR-146b-5p; hsa-miR-155-5p; hsa-miR-16-5p; hsa-miR-193b-3p; hsa-miR-224-5p; hsa-miR-27a-3p; hsa-miR-31-5p; hsa-miR-320a-3p; hsa-miR-539-5p
Diseases (MNDR)|hepatitis|+	Diseases (MNDR)	hepatitis	over-represented	+	2.96e-06	0.000153	0.000153	3.22581	13	hsa-miR-125a-5p; hsa-miR-132-3p; hsa-miR-145-5p; hsa-miR-146a-5p; hsa-miR-146b-5p; hsa-miR-155-5p; hsa-miR-16-5p; hsa-miR-224-5p; hsa-miR-27a-3p; hsa-miR-30a-5p; hsa-miR-31-5p; hsa-miR-342-3p; hsa-miR-376c-3p
Pathways (miRWalk)|WP176 Folate Metabolism|+	Pathways (miRWalk)	WP176 Folate Metabolism	over-represented	+	9.4e-07	0.00017	0.00017	6.95724	19	hsa-miR-125a-5p; hsa-miR-145-5p; hsa-miR-146a-5p; hsa-miR-146b-5p; hsa-miR-155-5p; hsa-miR-16-5p; hsa-miR-186-5p; hsa-miR-193b-3p; hsa-miR-197-3p; hsa-miR-204-5p; hsa-miR-27a-3p; hsa-miR-30a-5p; hsa-miR-31-5p; hsa-miR-320a-3p; hsa-miR-342-3p; hsa-miR-409-3p; hsa-miR-454-3p; hsa-miR-93-3p; hsa-miR-935
Pathways (miRWalk)|hsa04722 Neurotrophin signaling pathway|+	Pathways (miRWalk)	hsa04722 Neurotrophin signaling pathway	over-represented	+	1.1e-06	0.00017	0.00017	13.7767	26	hsa-miR-125a-5p; hsa-miR-132-3p; hsa-miR-140-3p; hsa-miR-145-5p; hsa-miR-146a-5p; hsa-miR-146b-5p; hsa-miR-151a-3p; hsa-miR-155-5p; hsa-miR-16-5p; hsa-miR-186-5p; hsa-miR-193b-3p; hsa-miR-197-3p; hsa-miR-204-5p; hsa-miR-224-5p; hsa-miR-27a-3p; hsa-miR-30a-3p; hsa-miR-30a-5p; hsa-miR-31-3p; hsa-miR-31-5p; hsa-miR-320a-3p; hsa-miR-342-3p; hsa-miR-376a-3p; hsa-miR-454-3p; hsa-miR-93-3p; hsa-miR-935;…
Diseases (MNDR)|papillary renal cell carcinoma|+	Diseases (MNDR)	papillary renal cell carcinoma	over-represented	+	3.6e-06	0.000173	0.000173	14.4516	27	hsa-miR-125a-5p; hsa-miR-132-3p; hsa-miR-145-5p; hsa-miR-146a-5p; hsa-miR-146b-5p; hsa-miR-151a-3p; hsa-miR-155-5p; hsa-miR-16-5p; hsa-miR-186-5p; hsa-miR-193b-3p; hsa-miR-197-3p; hsa-miR-204-5p; hsa-miR-224-5p; hsa-miR-27a-3p; hsa-miR-28-3p; hsa-miR-30a-5p; hsa-miR-31-3p; hsa-miR-31-5p; hsa-miR-342-3p; hsa-miR-376c-3p; hsa-miR-409-3p; hsa-miR-411-5p; hsa-miR-454-3p; hsa-miR-539-5p; hsa-miR-93-3p…
Pathways (miRWalk)|P00052 TGF beta signaling pathway|+	Pathways (miRWalk)	P00052 TGF beta signaling pathway	over-represented	+	1.61e-06	0.000176	0.000176	9.71259	22	hsa-miR-125a-5p; hsa-miR-140-3p; hsa-miR-145-5p; hsa-miR-146a-5p; hsa-miR-155-5p; hsa-miR-16-5p; hsa-miR-186-5p; hsa-miR-193b-3p; hsa-miR-197-3p; hsa-miR-204-5p; hsa-miR-224-5p; hsa-miR-30a-3p; hsa-miR-30a-5p; hsa-miR-31-3p; hsa-miR-320a-3p; hsa-miR-342-3p; hsa-miR-376a-3p; hsa-miR-376c-3p; hsa-miR-454-3p; hsa-miR-93-3p; hsa-miR-935; hsa-miR-374b-5p
Pathways (miRWalk)|WP366 TGF beta Signaling Pathway1|+	Pathways (miRWalk)	WP366 TGF beta Signaling Pathway1	over-represented	+	1.91e-06	0.000176	0.000176	12.8812	25	hsa-miR-125a-5p; hsa-miR-132-3p; hsa-miR-140-3p; hsa-miR-145-5p; hsa-miR-146a-5p; hsa-miR-146b-5p; hsa-miR-155-5p; hsa-miR-16-5p; hsa-miR-186-5p; hsa-miR-193b-3p; hsa-miR-197-3p; hsa-miR-204-5p; hsa-miR-224-5p; hsa-miR-27a-3p; hsa-miR-30a-3p; hsa-miR-30a-5p; hsa-miR-31-3p; hsa-miR-31-5p; hsa-miR-320a-3p; hsa-miR-342-3p; hsa-miR-376a-3p; hsa-miR-454-3p; hsa-miR-93-3p; hsa-miR-935; hsa-miR-374b-5p
Diseases (MNDR)|diffuse large B-cell lymphoma|+	Diseases (MNDR)	diffuse large B-cell lymphoma	over-represented	+	4.76e-06	0.000213	0.000213	3.35484	13	hsa-miR-125a-5p; hsa-miR-145-5p; hsa-miR-146a-5p; hsa-miR-146b-5p; hsa-miR-151a-3p; hsa-miR-155-5p; hsa-miR-16-5p; hsa-miR-186-5p; hsa-miR-27a-3p; hsa-miR-30a-5p; hsa-miR-31-5p; hsa-miR-320a-3p; hsa-miR-342-3p
Diseases (MNDR)|esophageal cancer|+	Diseases (MNDR)	esophageal cancer	over-represented	+	5.53e-06	0.000218	0.000218	14.7097	27	hsa-miR-125a-5p; hsa-miR-132-3p; hsa-miR-145-5p; hsa-miR-146a-5p; hsa-miR-146b-5p; hsa-miR-151a-3p; hsa-miR-155-5p; hsa-miR-16-5p; hsa-miR-186-5p; hsa-miR-193b-3p; hsa-miR-197-3p; hsa-miR-204-5p; hsa-miR-224-5p; hsa-miR-27a-3p; hsa-miR-28-3p; hsa-miR-30a-3p; hsa-miR-30a-5p; hsa-miR-31-5p; hsa-miR-320a-3p; hsa-miR-342-3p; hsa-miR-376a-3p; hsa-miR-376c-3p; hsa-miR-409-3p; hsa-miR-454-3p; hsa-miR-53…
Diseases (MNDR)|juvenile rheumatoid arthritis|+	Diseases (MNDR)	juvenile rheumatoid arthritis	over-represented	+	5.48e-06	0.000218	0.000218	0.344086	5	hsa-miR-125a-5p; hsa-miR-132-3p; hsa-miR-146a-5p; hsa-miR-155-5p; hsa-miR-16-5p
Gene Ontology (miRWalk)|GO0006461 protein complex assembly|+	Gene Ontology (miRWalk)	GO0006461 protein complex assembly	over-represented	+	1.01e-07	0.000231	0.000231	8.32627	22	hsa-miR-125a-5p; hsa-miR-132-3p; hsa-miR-140-3p; hsa-miR-145-5p; hsa-miR-146a-5p; hsa-miR-155-5p; hsa-miR-16-5p; hsa-miR-186-5p; hsa-miR-193b-3p; hsa-miR-197-3p; hsa-miR-204-5p; hsa-miR-224-5p; hsa-miR-27a-3p; hsa-miR-30a-3p; hsa-miR-30a-5p; hsa-miR-31-5p; hsa-miR-320a-3p; hsa-miR-342-3p; hsa-miR-454-3p; hsa-miR-93-3p; hsa-miR-935; hsa-miR-374b-5p
Gene Ontology (miRWalk)|GO0043231 intracellular membrane bounded organelle|+	Gene Ontology (miRWalk)	GO0043231 intracellular membrane bounded organelle	over-represented	+	1.43e-07	0.000231	0.000231	12.3305	26	hsa-miR-125a-5p; hsa-miR-132-3p; hsa-miR-145-5p; hsa-miR-146a-5p; hsa-miR-146b-5p; hsa-miR-151a-3p; hsa-miR-155-5p; hsa-miR-16-5p; hsa-miR-186-5p; hsa-miR-193b-3p; hsa-miR-197-3p; hsa-miR-204-5p; hsa-miR-224-5p; hsa-miR-27a-3p; hsa-miR-28-3p; hsa-miR-30a-3p; hsa-miR-30a-5p; hsa-miR-31-5p; hsa-miR-320a-3p; hsa-miR-342-3p; hsa-miR-376a-3p; hsa-miR-376c-3p; hsa-miR-454-3p; hsa-miR-93-3p; hsa-miR-935…
Gene Ontology (miRWalk)|GO0046872 metal ion binding|+	Gene Ontology (miRWalk)	GO0046872 metal ion binding	over-represented	+	1.14e-07	0.000231	0.000231	14.6822	28	hsa-miR-125a-5p; hsa-miR-132-3p; hsa-miR-140-3p; hsa-miR-145-5p; hsa-miR-146a-5p; hsa-miR-146b-5p; hsa-miR-151a-3p; hsa-miR-155-5p; hsa-miR-16-5p; hsa-miR-186-5p; hsa-miR-193b-3p; hsa-miR-197-3p; hsa-miR-204-5p; hsa-miR-224-5p; hsa-miR-27a-3p; hsa-miR-28-3p; hsa-miR-30a-3p; hsa-miR-30a-5p; hsa-miR-31-3p; hsa-miR-31-5p; hsa-miR-320a-3p; hsa-miR-342-3p; hsa-miR-376a-3p; hsa-miR-376c-3p; hsa-miR-454…
Diseases (MNDR)|Crohns disease|+	Diseases (MNDR)	Crohns disease	over-represented	+	6.84e-06	0.000242	0.000242	2.92473	12	hsa-miR-125a-5p; hsa-miR-145-5p; hsa-miR-146a-5p; hsa-miR-146b-5p; hsa-miR-155-5p; hsa-miR-16-5p; hsa-miR-27a-3p; hsa-miR-30a-5p; hsa-miR-31-5p; hsa-miR-376a-3p; hsa-miR-376c-3p; hsa-miR-411-5p
Diseases (MNDR)|thyroid cancer|+	Diseases (MNDR)	thyroid cancer	over-represented	+	6.85e-06	0.000242	0.000242	8.98925	21	hsa-miR-125a-5p; hsa-miR-132-3p; hsa-miR-145-5p; hsa-miR-146a-5p; hsa-miR-146b-5p; hsa-miR-155-5p; hsa-miR-16-5p; hsa-miR-193b-3p; hsa-miR-197-3p; hsa-miR-204-5p; hsa-miR-224-5p; hsa-miR-27a-3p; hsa-miR-30a-3p; hsa-miR-30a-5p; hsa-miR-31-3p; hsa-miR-31-5p; hsa-miR-376a-3p; hsa-miR-376c-3p; hsa-miR-409-3p; hsa-miR-411-5p; hsa-miR-539-5p
Gene Ontology (miRWalk)|GO0003924 gtpase activity|+	Gene Ontology (miRWalk)	GO0003924 gtpase activity	over-represented	+	2.7e-07	0.000262	0.000262	10.5508	24	hsa-miR-125a-5p; hsa-miR-132-3p; hsa-miR-140-3p; hsa-miR-145-5p; hsa-miR-146a-5p; hsa-miR-146b-5p; hsa-miR-155-5p; hsa-miR-16-5p; hsa-miR-186-5p; hsa-miR-193b-3p; hsa-miR-197-3p; hsa-miR-204-5p; hsa-miR-224-5p; hsa-miR-27a-3p; hsa-miR-30a-3p; hsa-miR-30a-5p; hsa-miR-31-3p; hsa-miR-31-5p; hsa-miR-320a-3p; hsa-miR-342-3p; hsa-miR-454-3p; hsa-miR-93-3p; hsa-miR-935; hsa-miR-374b-5p
Gene Ontology (miRWalk)|GO0048011 nerve growth factor receptor signaling pathway|+	Gene Ontology (miRWalk)	GO0048011 nerve growth factor receptor signaling pathway	over-represented	+	2.39e-07	0.000262	0.000262	12.5847	26	hsa-miR-125a-5p; hsa-miR-132-3p; hsa-miR-140-3p; hsa-miR-145-5p; hsa-miR-146a-5p; hsa-miR-146b-5p; hsa-miR-151a-3p; hsa-miR-155-5p; hsa-miR-16-5p; hsa-miR-186-5p; hsa-miR-193b-3p; hsa-miR-197-3p; hsa-miR-204-5p; hsa-miR-224-5p; hsa-miR-27a-3p; hsa-miR-30a-3p; hsa-miR-30a-5p; hsa-miR-31-3p; hsa-miR-31-5p; hsa-miR-320a-3p; hsa-miR-342-3p; hsa-miR-376a-3p; hsa-miR-454-3p; hsa-miR-93-3p; hsa-miR-935;…
Diseases (MNDR)|Duchenne muscular dystrophy|+	Diseases (MNDR)	Duchenne muscular dystrophy	over-represented	+	9.39e-06	0.000274	0.000274	4.12903	14	hsa-miR-145-5p; hsa-miR-146a-5p; hsa-miR-146b-5p; hsa-miR-155-5p; hsa-miR-16-5p; hsa-miR-193b-3p; hsa-miR-197-3p; hsa-miR-27a-3p; hsa-miR-30a-3p; hsa-miR-30a-5p; hsa-miR-31-5p; hsa-miR-376a-3p; hsa-miR-376c-3p; hsa-miR-409-3p
Diseases (MNDR)|Parkinsons disease|+	Diseases (MNDR)	Parkinsons disease	over-represented	+	8.96e-06	0.000274	0.000274	8.30108	20	hsa-miR-125a-5p; hsa-miR-132-3p; hsa-miR-145-5p; hsa-miR-146a-5p; hsa-miR-146b-5p; hsa-miR-151a-3p; hsa-miR-155-5p; hsa-miR-16-5p; hsa-miR-204-5p; hsa-miR-224-5p; hsa-miR-27a-3p; hsa-miR-30a-5p; hsa-miR-31-3p; hsa-miR-31-5p; hsa-miR-320a-3p; hsa-miR-376c-3p; hsa-miR-409-3p; hsa-miR-454-3p; hsa-miR-93-3p; hsa-miR-374b-5p
Diseases (MNDR)|endometrial cancer|+	Diseases (MNDR)	endometrial cancer	over-represented	+	8.23e-06	0.000274	0.000274	4.08602	14	hsa-miR-125a-5p; hsa-miR-145-5p; hsa-miR-146a-5p; hsa-miR-146b-5p; hsa-miR-155-5p; hsa-miR-16-5p; hsa-miR-186-5p; hsa-miR-193b-3p; hsa-miR-204-5p; hsa-miR-224-5p; hsa-miR-27a-3p; hsa-miR-30a-5p; hsa-miR-31-5p; hsa-miR-411-5p
Diseases (MNDR)|kidney cancer|+	Diseases (MNDR)	kidney cancer	over-represented	+	9.39e-06	0.000274	0.000274	4.12903	14	hsa-miR-145-5p; hsa-miR-146a-5p; hsa-miR-146b-5p; hsa-miR-155-5p; hsa-miR-16-5p; hsa-miR-186-5p; hsa-miR-197-3p; hsa-miR-204-5p; hsa-miR-224-5p; hsa-miR-27a-3p; hsa-miR-30a-3p; hsa-miR-31-5p; hsa-miR-320a-3p; hsa-miR-342-3p
Diseases (MNDR)|renal clear cell carcinoma|+	Diseases (MNDR)	renal clear cell carcinoma	over-represented	+	1.03e-05	0.000289	0.000289	15.0968	27	hsa-miR-125a-5p; hsa-miR-140-3p; hsa-miR-145-5p; hsa-miR-146a-5p; hsa-miR-146b-5p; hsa-miR-151a-3p; hsa-miR-155-5p; hsa-miR-16-5p; hsa-miR-186-5p; hsa-miR-193b-3p; hsa-miR-197-3p; hsa-miR-204-5p; hsa-miR-224-5p; hsa-miR-27a-3p; hsa-miR-28-3p; hsa-miR-30a-3p; hsa-miR-30a-5p; hsa-miR-31-5p; hsa-miR-320a-3p; hsa-miR-342-3p; hsa-miR-376c-3p; hsa-miR-411-5p; hsa-miR-454-3p; hsa-miR-539-5p; hsa-miR-93-…
Pathways (miRWalk)|P00034 Integrin signalling pathway|+	Pathways (miRWalk)	P00034 Integrin signalling pathway	over-represented	+	1.03e-05	0.000305	0.000305	11.6413	23	hsa-miR-125a-5p; hsa-miR-132-3p; hsa-miR-140-3p; hsa-miR-145-5p; hsa-miR-146a-5p; hsa-miR-146b-5p; hsa-miR-155-5p; hsa-miR-16-5p; hsa-miR-186-5p; hsa-miR-193b-3p; hsa-miR-197-3p; hsa-miR-204-5p; hsa-miR-224-5p; hsa-miR-27a-3p; hsa-miR-30a-5p; hsa-miR-31-3p; hsa-miR-31-5p; hsa-miR-320a-3p; hsa-miR-342-3p; hsa-miR-376a-3p; hsa-miR-454-3p; hsa-miR-93-3p; hsa-miR-935
Pathways (miRWalk)|P00054 Toll receptor signaling pathway|+	Pathways (miRWalk)	P00054 Toll receptor signaling pathway	over-represented	+	1.01e-05	0.000305	0.000305	6.40618	17	hsa-miR-125a-5p; hsa-miR-132-3p; hsa-miR-140-3p; hsa-miR-145-5p; hsa-miR-146a-5p; hsa-miR-146b-5p; hsa-miR-151a-3p; hsa-miR-155-5p; hsa-miR-16-5p; hsa-miR-186-5p; hsa-miR-193b-3p; hsa-miR-30a-5p; hsa-miR-320a-3p; hsa-miR-342-3p; hsa-miR-93-3p; hsa-miR-935; hsa-miR-374b-5p
Pathways (miRWalk)|WP143 Fatty Acid Beta Oxidation|+	Pathways (miRWalk)	WP143 Fatty Acid Beta Oxidation	over-represented	+	1.19e-05	0.000305	0.000305	3.23753	12	hsa-miR-125a-5p; hsa-miR-132-3p; hsa-miR-151a-3p; hsa-miR-155-5p; hsa-miR-16-5p; hsa-miR-186-5p; hsa-miR-193b-3p; hsa-miR-197-3p; hsa-miR-30a-5p; hsa-miR-31-3p; hsa-miR-320a-3p; hsa-miR-93-3p
Pathways (miRWalk)|WP23 B Cell Receptor Signaling Pathway|+	Pathways (miRWalk)	WP23 B Cell Receptor Signaling Pathway	over-represented	+	1.09e-05	0.000305	0.000305	10.677	22	hsa-miR-125a-5p; hsa-miR-132-3p; hsa-miR-140-3p; hsa-miR-145-5p; hsa-miR-146a-5p; hsa-miR-146b-5p; hsa-miR-151a-3p; hsa-miR-155-5p; hsa-miR-16-5p; hsa-miR-186-5p; hsa-miR-193b-3p; hsa-miR-197-3p; hsa-miR-204-5p; hsa-miR-224-5p; hsa-miR-27a-3p; hsa-miR-30a-5p; hsa-miR-31-5p; hsa-miR-320a-3p; hsa-miR-342-3p; hsa-miR-376a-3p; hsa-miR-93-3p; hsa-miR-374b-5p
Pathways (miRWalk)|WP262 EBV LMP1 signaling|+	Pathways (miRWalk)	WP262 EBV LMP1 signaling	over-represented	+	8.83e-06	0.000305	0.000305	4.95962	15	hsa-miR-125a-5p; hsa-miR-132-3p; hsa-miR-140-3p; hsa-miR-145-5p; hsa-miR-146a-5p; hsa-miR-146b-5p; hsa-miR-151a-3p; hsa-miR-155-5p; hsa-miR-16-5p; hsa-miR-186-5p; hsa-miR-193b-3p; hsa-miR-204-5p; hsa-miR-30a-5p; hsa-miR-320a-3p; hsa-miR-93-3p
Pathways (miRWalk)|WP75 Toll Like Receptor signaling|+	Pathways (miRWalk)	WP75 Toll Like Receptor signaling	over-represented	+	1.03e-05	0.000305	0.000305	8.8171	20	hsa-miR-125a-5p; hsa-miR-132-3p; hsa-miR-140-3p; hsa-miR-145-5p; hsa-miR-146a-5p; hsa-miR-146b-5p; hsa-miR-151a-3p; hsa-miR-155-5p; hsa-miR-16-5p; hsa-miR-186-5p; hsa-miR-193b-3p; hsa-miR-204-5p; hsa-miR-224-5p; hsa-miR-27a-3p; hsa-miR-30a-5p; hsa-miR-320a-3p; hsa-miR-342-3p; hsa-miR-376a-3p; hsa-miR-93-3p; hsa-miR-374b-5p
Pathways (miRWalk)|hsa01100 Metabolic pathways|+	Pathways (miRWalk)	hsa01100 Metabolic pathways	over-represented	+	4.21e-06	0.000305	0.000305	14.5344	26	hsa-miR-125a-5p; hsa-miR-132-3p; hsa-miR-140-3p; hsa-miR-145-5p; hsa-miR-146a-5p; hsa-miR-146b-5p; hsa-miR-151a-3p; hsa-miR-155-5p; hsa-miR-16-5p; hsa-miR-186-5p; hsa-miR-193b-3p; hsa-miR-197-3p; hsa-miR-204-5p; hsa-miR-224-5p; hsa-miR-27a-3p; hsa-miR-28-3p; hsa-miR-30a-3p; hsa-miR-30a-5p; hsa-miR-31-3p; hsa-miR-31-5p; hsa-miR-320a-3p; hsa-miR-342-3p; hsa-miR-454-3p; hsa-miR-93-3p; hsa-miR-935; h…
Pathways (miRWalk)|hsa04060 Cytokine cytokine receptor interaction|+	Pathways (miRWalk)	hsa04060 Cytokine cytokine receptor interaction	over-represented	+	9.56e-06	0.000305	0.000305	10.6081	22	hsa-miR-125a-5p; hsa-miR-132-3p; hsa-miR-140-3p; hsa-miR-145-5p; hsa-miR-146a-5p; hsa-miR-146b-5p; hsa-miR-155-5p; hsa-miR-16-5p; hsa-miR-186-5p; hsa-miR-193b-3p; hsa-miR-197-3p; hsa-miR-204-5p; hsa-miR-224-5p; hsa-miR-27a-3p; hsa-miR-30a-3p; hsa-miR-30a-5p; hsa-miR-31-3p; hsa-miR-31-5p; hsa-miR-320a-3p; hsa-miR-342-3p; hsa-miR-409-3p; hsa-miR-93-3p
Pathways (miRWalk)|hsa04146 Peroxisome|+	Pathways (miRWalk)	hsa04146 Peroxisome	over-represented	+	1.15e-05	0.000305	0.000305	4.40855	14	hsa-miR-146a-5p; hsa-miR-155-5p; hsa-miR-16-5p; hsa-miR-186-5p; hsa-miR-193b-3p; hsa-miR-197-3p; hsa-miR-204-5p; hsa-miR-27a-3p; hsa-miR-30a-5p; hsa-miR-31-5p; hsa-miR-320a-3p; hsa-miR-342-3p; hsa-miR-93-3p; hsa-miR-935
Pathways (miRWalk)|hsa04520 Adherens junction|+	Pathways (miRWalk)	hsa04520 Adherens junction	over-represented	+	7.69e-06	0.000305	0.000305	12.5368	24	hsa-miR-125a-5p; hsa-miR-145-5p; hsa-miR-146a-5p; hsa-miR-146b-5p; hsa-miR-151a-3p; hsa-miR-155-5p; hsa-miR-16-5p; hsa-miR-186-5p; hsa-miR-193b-3p; hsa-miR-197-3p; hsa-miR-204-5p; hsa-miR-224-5p; hsa-miR-27a-3p; hsa-miR-30a-3p; hsa-miR-30a-5p; hsa-miR-31-3p; hsa-miR-31-5p; hsa-miR-320a-3p; hsa-miR-342-3p; hsa-miR-376a-3p; hsa-miR-376c-3p; hsa-miR-454-3p; hsa-miR-93-3p; hsa-miR-935
Pathways (miRWalk)|hsa04620 Toll like receptor signaling pathway|+	Pathways (miRWalk)	hsa04620 Toll like receptor signaling pathway	over-represented	+	8.92e-06	0.000305	0.000305	8.74822	20	hsa-miR-125a-5p; hsa-miR-132-3p; hsa-miR-140-3p; hsa-miR-145-5p; hsa-miR-146a-5p; hsa-miR-146b-5p; hsa-miR-151a-3p; hsa-miR-155-5p; hsa-miR-16-5p; hsa-miR-186-5p; hsa-miR-193b-3p; hsa-miR-204-5p; hsa-miR-224-5p; hsa-miR-27a-3p; hsa-miR-30a-5p; hsa-miR-320a-3p; hsa-miR-342-3p; hsa-miR-376a-3p; hsa-miR-93-3p; hsa-miR-374b-5p
Pathways (miRWalk)|hsa04660 T cell receptor signaling pathway|+	Pathways (miRWalk)	hsa04660 T cell receptor signaling pathway	over-represented	+	1.19e-05	0.000305	0.000305	9.78147	21	hsa-miR-125a-5p; hsa-miR-145-5p; hsa-miR-146a-5p; hsa-miR-146b-5p; hsa-miR-151a-3p; hsa-miR-155-5p; hsa-miR-16-5p; hsa-miR-186-5p; hsa-miR-193b-3p; hsa-miR-204-5p; hsa-miR-224-5p; hsa-miR-30a-5p; hsa-miR-31-3p; hsa-miR-31-5p; hsa-miR-320a-3p; hsa-miR-342-3p; hsa-miR-376a-3p; hsa-miR-409-3p; hsa-miR-93-3p; hsa-miR-935; hsa-miR-374b-5p
Pathways (miRWalk)|hsa05130 Pathogenic Escherichia coli infection|+	Pathways (miRWalk)	hsa05130 Pathogenic Escherichia coli infection	over-represented	+	6.79e-06	0.000305	0.000305	7.78385	19	hsa-miR-125a-5p; hsa-miR-140-3p; hsa-miR-146a-5p; hsa-miR-146b-5p; hsa-miR-155-5p; hsa-miR-16-5p; hsa-miR-186-5p; hsa-miR-193b-3p; hsa-miR-197-3p; hsa-miR-204-5p; hsa-miR-224-5p; hsa-miR-30a-3p; hsa-miR-30a-5p; hsa-miR-31-3p; hsa-miR-31-5p; hsa-miR-320a-3p; hsa-miR-342-3p; hsa-miR-93-3p; hsa-miR-935
Diseases (MNDR)|Carcinoma, Non-Small-Cell Lung|+	Diseases (MNDR)	Carcinoma, Non-Small-Cell Lung	over-represented	+	1.17e-05	0.000313	0.000313	8.43011	20	hsa-miR-125a-5p; hsa-miR-132-3p; hsa-miR-140-3p; hsa-miR-145-5p; hsa-miR-146a-5p; hsa-miR-146b-5p; hsa-miR-155-5p; hsa-miR-16-5p; hsa-miR-186-5p; hsa-miR-193b-3p; hsa-miR-197-3p; hsa-miR-204-5p; hsa-miR-224-5p; hsa-miR-27a-3p; hsa-miR-30a-5p; hsa-miR-31-5p; hsa-miR-320a-3p; hsa-miR-342-3p; hsa-miR-376c-3p; hsa-miR-454-3p
Pathways (miRWalk)|hsa04310 Wnt signaling pathway|+	Pathways (miRWalk)	hsa04310 Wnt signaling pathway	over-represented	+	1.31e-05	0.000318	0.000318	11.7791	23	hsa-miR-125a-5p; hsa-miR-132-3p; hsa-miR-140-3p; hsa-miR-145-5p; hsa-miR-146a-5p; hsa-miR-146b-5p; hsa-miR-155-5p; hsa-miR-16-5p; hsa-miR-186-5p; hsa-miR-193b-3p; hsa-miR-197-3p; hsa-miR-204-5p; hsa-miR-224-5p; hsa-miR-27a-3p; hsa-miR-30a-3p; hsa-miR-30a-5p; hsa-miR-31-3p; hsa-miR-31-5p; hsa-miR-320a-3p; hsa-miR-342-3p; hsa-miR-454-3p; hsa-miR-935; hsa-miR-374b-5p
Diseases (MNDR)|urinary bladder cancer|+	Diseases (MNDR)	urinary bladder cancer	over-represented	+	1.28e-05	0.000332	0.000332	6.92473	18	hsa-miR-132-3p; hsa-miR-140-3p; hsa-miR-145-5p; hsa-miR-146a-5p; hsa-miR-155-5p; hsa-miR-16-5p; hsa-miR-186-5p; hsa-miR-204-5p; hsa-miR-224-5p; hsa-miR-27a-3p; hsa-miR-28-3p; hsa-miR-30a-3p; hsa-miR-30a-5p; hsa-miR-31-5p; hsa-miR-320a-3p; hsa-miR-376a-3p; hsa-miR-376c-3p; hsa-miR-409-3p
Gene Ontology (miRWalk)|GO0001940 male pronucleus|+	Gene Ontology (miRWalk)	GO0001940 male pronucleus	over-represented	+	4.83e-07	0.000362	0.000362	0.95339	8	hsa-miR-132-3p; hsa-miR-145-5p; hsa-miR-146a-5p; hsa-miR-16-5p; hsa-miR-186-5p; hsa-miR-193b-3p; hsa-miR-197-3p; hsa-miR-342-3p
Gene Ontology (miRWalk)|GO0008150 biological process|+	Gene Ontology (miRWalk)	GO0008150 biological process	over-represented	+	5.32e-07	0.000362	0.000362	9.91525	23	hsa-miR-125a-5p; hsa-miR-132-3p; hsa-miR-140-3p; hsa-miR-145-5p; hsa-miR-146a-5p; hsa-miR-151a-3p; hsa-miR-155-5p; hsa-miR-16-5p; hsa-miR-186-5p; hsa-miR-193b-3p; hsa-miR-197-3p; hsa-miR-204-5p; hsa-miR-224-5p; hsa-miR-27a-3p; hsa-miR-30a-5p; hsa-miR-31-3p; hsa-miR-31-5p; hsa-miR-320a-3p; hsa-miR-342-3p; hsa-miR-454-3p; hsa-miR-93-3p; hsa-miR-935; hsa-miR-374b-5p
Gene Ontology (miRWalk)|GO0030511 positive regulation of transforming growth factor beta receptor signaling pathway|+	Gene Ontology (miRWalk)	GO0030511 positive regulation of transforming growth factor beta receptor signaling pathway	over-represented	+	5.99e-07	0.000362	0.000362	3.49576	14	hsa-miR-132-3p; hsa-miR-145-5p; hsa-miR-146a-5p; hsa-miR-155-5p; hsa-miR-16-5p; hsa-miR-186-5p; hsa-miR-193b-3p; hsa-miR-224-5p; hsa-miR-27a-3p; hsa-miR-30a-3p; hsa-miR-30a-5p; hsa-miR-320a-3p; hsa-miR-454-3p; hsa-miR-374b-5p
Pathways (miRWalk)|hsa05120 Epithelial cell signaling in Helicobacter pylori infection|+	Pathways (miRWalk)	hsa05120 Epithelial cell signaling in Helicobacter pylori infection	over-represented	+	1.64e-05	0.00038	0.00038	8.19715	19	hsa-miR-125a-5p; hsa-miR-132-3p; hsa-miR-140-3p; hsa-miR-145-5p; hsa-miR-146a-5p; hsa-miR-146b-5p; hsa-miR-151a-3p; hsa-miR-155-5p; hsa-miR-16-5p; hsa-miR-193b-3p; hsa-miR-204-5p; hsa-miR-224-5p; hsa-miR-27a-3p; hsa-miR-30a-5p; hsa-miR-31-5p; hsa-miR-320a-3p; hsa-miR-342-3p; hsa-miR-93-3p; hsa-miR-374b-5p
Pathways (miRWalk)|WP15 selenium|+	Pathways (miRWalk)	WP15 selenium	over-represented	+	1.85e-05	0.000407	0.000407	7.43943	18	hsa-miR-125a-5p; hsa-miR-132-3p; hsa-miR-145-5p; hsa-miR-146a-5p; hsa-miR-146b-5p; hsa-miR-155-5p; hsa-miR-16-5p; hsa-miR-186-5p; hsa-miR-193b-3p; hsa-miR-197-3p; hsa-miR-204-5p; hsa-miR-27a-3p; hsa-miR-28-3p; hsa-miR-30a-5p; hsa-miR-31-5p; hsa-miR-320a-3p; hsa-miR-342-3p; hsa-miR-409-3p
Gene Ontology (miRWalk)|GO0070830 tight junction assembly|+	Gene Ontology (miRWalk)	GO0070830 tight junction assembly	over-represented	+	7.7e-07	0.000414	0.000414	3.55932	14	hsa-miR-125a-5p; hsa-miR-132-3p; hsa-miR-145-5p; hsa-miR-155-5p; hsa-miR-16-5p; hsa-miR-186-5p; hsa-miR-193b-3p; hsa-miR-197-3p; hsa-miR-27a-3p; hsa-miR-30a-5p; hsa-miR-320a-3p; hsa-miR-342-3p; hsa-miR-93-3p; hsa-miR-374b-5p
Gene Ontology (miRWalk)|GO0009615 response to virus|+	Gene Ontology (miRWalk)	GO0009615 response to virus	over-represented	+	9.92e-07	0.000437	0.000437	7.62712	20	hsa-miR-125a-5p; hsa-miR-132-3p; hsa-miR-145-5p; hsa-miR-146a-5p; hsa-miR-151a-3p; hsa-miR-155-5p; hsa-miR-16-5p; hsa-miR-186-5p; hsa-miR-193b-3p; hsa-miR-197-3p; hsa-miR-204-5p; hsa-miR-224-5p; hsa-miR-30a-3p; hsa-miR-30a-5p; hsa-miR-31-5p; hsa-miR-320a-3p; hsa-miR-409-3p; hsa-miR-93-3p; hsa-miR-935; hsa-miR-374b-5p
Gene Ontology (miRWalk)|GO0045666 positive regulation of neuron differentiation|+	Gene Ontology (miRWalk)	GO0045666 positive regulation of neuron differentiation	over-represented	+	9.05e-07	0.000437	0.000437	6.10169	18	hsa-miR-125a-5p; hsa-miR-132-3p; hsa-miR-145-5p; hsa-miR-146b-5p; hsa-miR-155-5p; hsa-miR-16-5p; hsa-miR-186-5p; hsa-miR-193b-3p; hsa-miR-197-3p; hsa-miR-204-5p; hsa-miR-27a-3p; hsa-miR-30a-5p; hsa-miR-31-3p; hsa-miR-31-5p; hsa-miR-320a-3p; hsa-miR-342-3p; hsa-miR-409-3p; hsa-miR-93-3p
Gene Ontology (miRWalk)|GO0005525 gtp binding|+	Gene Ontology (miRWalk)	GO0005525 gtp binding	over-represented	+	1.15e-06	0.000459	0.000459	11.25	24	hsa-miR-125a-5p; hsa-miR-132-3p; hsa-miR-140-3p; hsa-miR-145-5p; hsa-miR-146a-5p; hsa-miR-146b-5p; hsa-miR-155-5p; hsa-miR-16-5p; hsa-miR-186-5p; hsa-miR-193b-3p; hsa-miR-197-3p; hsa-miR-204-5p; hsa-miR-224-5p; hsa-miR-27a-3p; hsa-miR-30a-3p; hsa-miR-30a-5p; hsa-miR-31-3p; hsa-miR-31-5p; hsa-miR-320a-3p; hsa-miR-342-3p; hsa-miR-454-3p; hsa-miR-93-3p; hsa-miR-935; hsa-miR-374b-5p
Gene Ontology (miRWalk)|GO0046966 thyroid hormone receptor binding|+	Gene Ontology (miRWalk)	GO0046966 thyroid hormone receptor binding	over-represented	+	1.23e-06	0.000459	0.000459	4.25847	15	hsa-miR-125a-5p; hsa-miR-146a-5p; hsa-miR-151a-3p; hsa-miR-155-5p; hsa-miR-16-5p; hsa-miR-186-5p; hsa-miR-193b-3p; hsa-miR-197-3p; hsa-miR-224-5p; hsa-miR-30a-5p; hsa-miR-31-5p; hsa-miR-320a-3p; hsa-miR-454-3p; hsa-miR-93-3p; hsa-miR-374b-5p
Gene Ontology (miRWalk)|GO0001939 female pronucleus|+	Gene Ontology (miRWalk)	GO0001939 female pronucleus	over-represented	+	1.39e-06	0.000463	0.000463	1.39831	9	hsa-miR-132-3p; hsa-miR-145-5p; hsa-miR-146a-5p; hsa-miR-16-5p; hsa-miR-186-5p; hsa-miR-193b-3p; hsa-miR-197-3p; hsa-miR-320a-3p; hsa-miR-342-3p
Gene Ontology (miRWalk)|GO0003779 actin binding|+	Gene Ontology (miRWalk)	GO0003779 actin binding	over-represented	+	1.44e-06	0.000463	0.000463	9.47034	22	hsa-miR-125a-5p; hsa-miR-132-3p; hsa-miR-140-3p; hsa-miR-145-5p; hsa-miR-146a-5p; hsa-miR-155-5p; hsa-miR-16-5p; hsa-miR-186-5p; hsa-miR-193b-3p; hsa-miR-197-3p; hsa-miR-204-5p; hsa-miR-224-5p; hsa-miR-27a-3p; hsa-miR-30a-5p; hsa-miR-31-5p; hsa-miR-320a-3p; hsa-miR-342-3p; hsa-miR-409-3p; hsa-miR-454-3p; hsa-miR-93-3p; hsa-miR-935; hsa-miR-374b-5p
Gene Ontology (miRWalk)|GO0005743 mitochondrial inner membrane|+	Gene Ontology (miRWalk)	GO0005743 mitochondrial inner membrane	over-represented	+	1.58e-06	0.000463	0.000463	8.64407	21	hsa-miR-125a-5p; hsa-miR-132-3p; hsa-miR-145-5p; hsa-miR-146a-5p; hsa-miR-146b-5p; hsa-miR-151a-3p; hsa-miR-155-5p; hsa-miR-16-5p; hsa-miR-186-5p; hsa-miR-193b-3p; hsa-miR-197-3p; hsa-miR-27a-3p; hsa-miR-28-3p; hsa-miR-30a-5p; hsa-miR-31-3p; hsa-miR-31-5p; hsa-miR-320a-3p; hsa-miR-342-3p; hsa-miR-93-3p; hsa-miR-935; hsa-miR-374b-5p
Gene Ontology (miRWalk)|GO0051403 stress activated mapk cascade|+	Gene Ontology (miRWalk)	GO0051403 stress activated mapk cascade	over-represented	+	1.63e-06	0.000463	0.000463	7.05508	19	hsa-miR-125a-5p; hsa-miR-132-3p; hsa-miR-140-3p; hsa-miR-145-5p; hsa-miR-146a-5p; hsa-miR-146b-5p; hsa-miR-155-5p; hsa-miR-16-5p; hsa-miR-186-5p; hsa-miR-193b-3p; hsa-miR-197-3p; hsa-miR-27a-3p; hsa-miR-30a-3p; hsa-miR-30a-5p; hsa-miR-31-5p; hsa-miR-320a-3p; hsa-miR-342-3p; hsa-miR-93-3p; hsa-miR-374b-5p
Diseases (MNDR)|systemic mastocytosis|+	Diseases (MNDR)	systemic mastocytosis	over-represented	+	1.92e-05	0.000479	0.000479	2.19355	10	hsa-miR-125a-5p; hsa-miR-132-3p; hsa-miR-145-5p; hsa-miR-146a-5p; hsa-miR-155-5p; hsa-miR-16-5p; hsa-miR-224-5p; hsa-miR-27a-3p; hsa-miR-31-5p; hsa-miR-539-5p
Diseases (MNDR)|intracranial aneurysm|+	Diseases (MNDR)	intracranial aneurysm	over-represented	+	2.01e-05	0.000483	0.000483	9.54839	21	hsa-miR-125a-5p; hsa-miR-140-3p; hsa-miR-145-5p; hsa-miR-146a-5p; hsa-miR-146b-5p; hsa-miR-151a-3p; hsa-miR-155-5p; hsa-miR-16-5p; hsa-miR-186-5p; hsa-miR-193b-3p; hsa-miR-197-3p; hsa-miR-204-5p; hsa-miR-224-5p; hsa-miR-27a-3p; hsa-miR-28-3p; hsa-miR-31-5p; hsa-miR-320a-3p; hsa-miR-342-3p; hsa-miR-454-3p; hsa-miR-539-5p; hsa-miR-374b-5p
Pathways (miRWalk)|P00046 Oxidative stress response|+	Pathways (miRWalk)	P00046 Oxidative stress response	over-represented	+	2.62e-05	0.000489	0.000489	6.81948	17	hsa-miR-125a-5p; hsa-miR-132-3p; hsa-miR-140-3p; hsa-miR-145-5p; hsa-miR-146a-5p; hsa-miR-146b-5p; hsa-miR-155-5p; hsa-miR-16-5p; hsa-miR-186-5p; hsa-miR-193b-3p; hsa-miR-204-5p; hsa-miR-27a-3p; hsa-miR-30a-3p; hsa-miR-30a-5p; hsa-miR-320a-3p; hsa-miR-342-3p; hsa-miR-374b-5p
Pathways (miRWalk)|WP1544 MicroRNAs in cardiomyocyte hypertrophy|+	Pathways (miRWalk)	WP1544 MicroRNAs in cardiomyocyte hypertrophy	over-represented	+	2.65e-05	0.000489	0.000489	9.29929	20	hsa-miR-125a-5p; hsa-miR-132-3p; hsa-miR-140-3p; hsa-miR-145-5p; hsa-miR-146a-5p; hsa-miR-146b-5p; hsa-miR-151a-3p; hsa-miR-155-5p; hsa-miR-16-5p; hsa-miR-186-5p; hsa-miR-193b-3p; hsa-miR-204-5p; hsa-miR-27a-3p; hsa-miR-30a-5p; hsa-miR-31-3p; hsa-miR-31-5p; hsa-miR-320a-3p; hsa-miR-376a-3p; hsa-miR-376c-3p; hsa-miR-93-3p
Pathways (miRWalk)|WP306 Focal Adhesion|+	Pathways (miRWalk)	WP306 Focal Adhesion	over-represented	+	2.56e-05	0.000489	0.000489	14.3967	25	hsa-miR-125a-5p; hsa-miR-132-3p; hsa-miR-140-3p; hsa-miR-145-5p; hsa-miR-146a-5p; hsa-miR-146b-5p; hsa-miR-155-5p; hsa-miR-16-5p; hsa-miR-186-5p; hsa-miR-193b-3p; hsa-miR-197-3p; hsa-miR-204-5p; hsa-miR-224-5p; hsa-miR-27a-3p; hsa-miR-30a-3p; hsa-miR-30a-5p; hsa-miR-31-3p; hsa-miR-31-5p; hsa-miR-320a-3p; hsa-miR-342-3p; hsa-miR-376a-3p; hsa-miR-376c-3p; hsa-miR-93-3p; hsa-miR-935; hsa-miR-374b-5p
Pathways (miRWalk)|hsa04510 Focal adhesion|+	Pathways (miRWalk)	hsa04510 Focal adhesion	over-represented	+	2.54e-05	0.000489	0.000489	15.6366	26	hsa-miR-125a-5p; hsa-miR-132-3p; hsa-miR-140-3p; hsa-miR-145-5p; hsa-miR-146a-5p; hsa-miR-146b-5p; hsa-miR-155-5p; hsa-miR-16-5p; hsa-miR-186-5p; hsa-miR-193b-3p; hsa-miR-197-3p; hsa-miR-204-5p; hsa-miR-224-5p; hsa-miR-27a-3p; hsa-miR-30a-3p; hsa-miR-30a-5p; hsa-miR-31-3p; hsa-miR-31-5p; hsa-miR-320a-3p; hsa-miR-342-3p; hsa-miR-376a-3p; hsa-miR-376c-3p; hsa-miR-454-3p; hsa-miR-93-3p; hsa-miR-935;…
Gene Ontology (miRWalk)|GO0016032 viral reproduction|+	Gene Ontology (miRWalk)	GO0016032 viral reproduction	over-represented	+	1.89e-06	0.000508	0.000508	11.5042	24	hsa-miR-125a-5p; hsa-miR-132-3p; hsa-miR-140-3p; hsa-miR-145-5p; hsa-miR-146a-5p; hsa-miR-151a-3p; hsa-miR-155-5p; hsa-miR-16-5p; hsa-miR-186-5p; hsa-miR-193b-3p; hsa-miR-197-3p; hsa-miR-204-5p; hsa-miR-224-5p; hsa-miR-27a-3p; hsa-miR-30a-3p; hsa-miR-30a-5p; hsa-miR-31-3p; hsa-miR-31-5p; hsa-miR-320a-3p; hsa-miR-342-3p; hsa-miR-454-3p; hsa-miR-93-3p; hsa-miR-935; hsa-miR-374b-5p
Diseases (MNDR)|hematologic cancer|+	Diseases (MNDR)	hematologic cancer	over-represented	+	2.32e-05	0.000519	0.000519	2.23656	10	hsa-miR-125a-5p; hsa-miR-145-5p; hsa-miR-146a-5p; hsa-miR-146b-5p; hsa-miR-155-5p; hsa-miR-16-5p; hsa-miR-193b-3p; hsa-miR-27a-3p; hsa-miR-30a-5p; hsa-miR-31-5p
Diseases (MNDR)|lipid metabolism disorder|+	Diseases (MNDR)	lipid metabolism disorder	over-represented	+	2.32e-05	0.000519	0.000519	2.23656	10	hsa-miR-125a-5p; hsa-miR-132-3p; hsa-miR-145-5p; hsa-miR-146a-5p; hsa-miR-146b-5p; hsa-miR-155-5p; hsa-miR-16-5p; hsa-miR-224-5p; hsa-miR-27a-3p; hsa-miR-31-5p
Pathways (miRWalk)|WP382 MAPK signaling pathway|+	Pathways (miRWalk)	WP382 MAPK signaling pathway	over-represented	+	3.1e-05	0.000531	0.000531	13.3634	24	hsa-miR-125a-5p; hsa-miR-132-3p; hsa-miR-140-3p; hsa-miR-145-5p; hsa-miR-146a-5p; hsa-miR-146b-5p; hsa-miR-151a-3p; hsa-miR-155-5p; hsa-miR-16-5p; hsa-miR-186-5p; hsa-miR-193b-3p; hsa-miR-197-3p; hsa-miR-204-5p; hsa-miR-224-5p; hsa-miR-27a-3p; hsa-miR-30a-5p; hsa-miR-31-5p; hsa-miR-320a-3p; hsa-miR-342-3p; hsa-miR-376a-3p; hsa-miR-376c-3p; hsa-miR-454-3p; hsa-miR-93-3p; hsa-miR-374b-5p
Pathways (miRWalk)|WP560 TGF beta Signaling Pathway2|+	Pathways (miRWalk)	WP560 TGF beta Signaling Pathway2	over-represented	+	3.01e-05	0.000531	0.000531	9.36817	20	hsa-miR-125a-5p; hsa-miR-132-3p; hsa-miR-145-5p; hsa-miR-146a-5p; hsa-miR-146b-5p; hsa-miR-155-5p; hsa-miR-16-5p; hsa-miR-186-5p; hsa-miR-193b-3p; hsa-miR-204-5p; hsa-miR-224-5p; hsa-miR-30a-3p; hsa-miR-30a-5p; hsa-miR-31-3p; hsa-miR-320a-3p; hsa-miR-342-3p; hsa-miR-409-3p; hsa-miR-454-3p; hsa-miR-935; hsa-miR-374b-5p
Diseases (MNDR)|Heart Failure|+	Diseases (MNDR)	Heart Failure	over-represented	+	2.56e-05	0.000532	0.000532	5.11828	15	hsa-miR-125a-5p; hsa-miR-132-3p; hsa-miR-145-5p; hsa-miR-146a-5p; hsa-miR-146b-5p; hsa-miR-155-5p; hsa-miR-16-5p; hsa-miR-186-5p; hsa-miR-204-5p; hsa-miR-224-5p; hsa-miR-27a-3p; hsa-miR-30a-5p; hsa-miR-31-5p; hsa-miR-320a-3p; hsa-miR-342-3p
Diseases (MNDR)|head and neck cancer|+	Diseases (MNDR)	head and neck cancer	over-represented	+	2.7e-05	0.000532	0.000532	8.86022	20	hsa-miR-125a-5p; hsa-miR-145-5p; hsa-miR-146a-5p; hsa-miR-146b-5p; hsa-miR-151a-3p; hsa-miR-155-5p; hsa-miR-16-5p; hsa-miR-193b-3p; hsa-miR-197-3p; hsa-miR-204-5p; hsa-miR-224-5p; hsa-miR-27a-3p; hsa-miR-30a-3p; hsa-miR-30a-5p; hsa-miR-31-5p; hsa-miR-342-3p; hsa-miR-376c-3p; hsa-miR-409-3p; hsa-miR-411-5p; hsa-miR-539-5p
Diseases (MNDR)|muscular dystrophy|+	Diseases (MNDR)	muscular dystrophy	over-represented	+	2.77e-05	0.000532	0.000532	2.27957	10	hsa-miR-145-5p; hsa-miR-146a-5p; hsa-miR-146b-5p; hsa-miR-155-5p; hsa-miR-16-5p; hsa-miR-224-5p; hsa-miR-27a-3p; hsa-miR-30a-5p; hsa-miR-31-5p; hsa-miR-376c-3p
Diseases (MNDR)|myasthenia gravis|+	Diseases (MNDR)	myasthenia gravis	over-represented	+	2.77e-05	0.000532	0.000532	2.27957	10	hsa-miR-125a-5p; hsa-miR-132-3p; hsa-miR-145-5p; hsa-miR-146a-5p; hsa-miR-151a-3p; hsa-miR-155-5p; hsa-miR-16-5p; hsa-miR-224-5p; hsa-miR-27a-3p; hsa-miR-31-5p
Diseases (MNDR)|nemaline myopathy|+	Diseases (MNDR)	nemaline myopathy	over-represented	+	2.5e-05	0.000532	0.000532	2.75269	11	hsa-miR-132-3p; hsa-miR-145-5p; hsa-miR-146b-5p; hsa-miR-151a-3p; hsa-miR-155-5p; hsa-miR-186-5p; hsa-miR-30a-3p; hsa-miR-342-3p; hsa-miR-376a-3p; hsa-miR-376c-3p; hsa-miR-409-3p
Pathways (KEGG)|Antigen processing and presentation|+	Pathways (KEGG)	Antigen processing and presentation	over-represented	+	1.66e-06	0.000539	0.000539	16.4301	29	hsa-miR-125a-5p; hsa-miR-132-3p; hsa-miR-140-3p; hsa-miR-146a-5p; hsa-miR-146b-5p; hsa-miR-151a-3p; hsa-miR-155-5p; hsa-miR-16-5p; hsa-miR-186-5p; hsa-miR-193b-3p; hsa-miR-197-3p; hsa-miR-204-5p; hsa-miR-224-5p; hsa-miR-27a-3p; hsa-miR-28-3p; hsa-miR-30a-3p; hsa-miR-30a-5p; hsa-miR-31-3p; hsa-miR-31-5p; hsa-miR-320a-3p; hsa-miR-342-3p; hsa-miR-409-3p; hsa-miR-411-5p; hsa-miR-454-3p; hsa-miR-539-5…
Gene Ontology (miRWalk)|GO0032088 negative regulation of nf kappab transcription factor activity|+	Gene Ontology (miRWalk)	GO0032088 negative regulation of nf kappab transcription factor activity	over-represented	+	2.15e-06	0.000548	0.000548	5.72034	17	hsa-miR-125a-5p; hsa-miR-132-3p; hsa-miR-145-5p; hsa-miR-146a-5p; hsa-miR-146b-5p; hsa-miR-155-5p; hsa-miR-16-5p; hsa-miR-186-5p; hsa-miR-193b-3p; hsa-miR-197-3p; hsa-miR-30a-5p; hsa-miR-31-5p; hsa-miR-320a-3p; hsa-miR-342-3p; hsa-miR-93-3p; hsa-miR-935; hsa-miR-374b-5p
Diseases (MNDR)|synovial sarcoma|+	Diseases (MNDR)	synovial sarcoma	over-represented	+	2.94e-05	0.000549	0.000549	7.31183	18	hsa-miR-125a-5p; hsa-miR-132-3p; hsa-miR-145-5p; hsa-miR-146a-5p; hsa-miR-155-5p; hsa-miR-16-5p; hsa-miR-204-5p; hsa-miR-224-5p; hsa-miR-27a-3p; hsa-miR-30a-3p; hsa-miR-30a-5p; hsa-miR-31-5p; hsa-miR-376a-3p; hsa-miR-376c-3p; hsa-miR-409-3p; hsa-miR-411-5p; hsa-miR-454-3p; hsa-miR-93-3p
Diseases (MNDR)|inclusion body myositis|+	Diseases (MNDR)	inclusion body myositis	over-represented	+	3.1e-05	0.000564	0.000564	3.35484	12	hsa-miR-125a-5p; hsa-miR-145-5p; hsa-miR-146a-5p; hsa-miR-146b-5p; hsa-miR-155-5p; hsa-miR-186-5p; hsa-miR-193b-3p; hsa-miR-197-3p; hsa-miR-27a-3p; hsa-miR-30a-3p; hsa-miR-30a-5p; hsa-miR-320a-3p
Pathways (miRWalk)|WP138 Androgen receptor signaling pathway|+	Pathways (miRWalk)	WP138 Androgen receptor signaling pathway	over-represented	+	3.54e-05	0.000584	0.000584	14.6033	25	hsa-miR-125a-5p; hsa-miR-132-3p; hsa-miR-145-5p; hsa-miR-146a-5p; hsa-miR-146b-5p; hsa-miR-151a-3p; hsa-miR-155-5p; hsa-miR-16-5p; hsa-miR-186-5p; hsa-miR-193b-3p; hsa-miR-197-3p; hsa-miR-204-5p; hsa-miR-224-5p; hsa-miR-27a-3p; hsa-miR-30a-3p; hsa-miR-30a-5p; hsa-miR-31-3p; hsa-miR-31-5p; hsa-miR-320a-3p; hsa-miR-342-3p; hsa-miR-376a-3p; hsa-miR-454-3p; hsa-miR-93-3p; hsa-miR-935; hsa-miR-374b-5p
Gene Ontology (miRWalk)|GO0043123 positive regulation of i kappab kinase nf kappab cascade|+	Gene Ontology (miRWalk)	GO0043123 positive regulation of i kappab kinase nf kappab cascade	over-represented	+	2.44e-06	0.00059	0.00059	8.00847	20	hsa-miR-125a-5p; hsa-miR-132-3p; hsa-miR-145-5p; hsa-miR-146a-5p; hsa-miR-146b-5p; hsa-miR-151a-3p; hsa-miR-155-5p; hsa-miR-16-5p; hsa-miR-186-5p; hsa-miR-193b-3p; hsa-miR-204-5p; hsa-miR-224-5p; hsa-miR-27a-3p; hsa-miR-30a-5p; hsa-miR-31-3p; hsa-miR-31-5p; hsa-miR-320a-3p; hsa-miR-342-3p; hsa-miR-93-3p; hsa-miR-374b-5p
Pathways (miRWalk)|WP195 IL 1 signaling pathway|+	Pathways (miRWalk)	WP195 IL 1 signaling pathway	over-represented	+	3.79e-05	0.000604	0.000604	7.78385	18	hsa-miR-125a-5p; hsa-miR-132-3p; hsa-miR-140-3p; hsa-miR-145-5p; hsa-miR-146a-5p; hsa-miR-146b-5p; hsa-miR-151a-3p; hsa-miR-155-5p; hsa-miR-16-5p; hsa-miR-193b-3p; hsa-miR-197-3p; hsa-miR-204-5p; hsa-miR-30a-5p; hsa-miR-320a-3p; hsa-miR-342-3p; hsa-miR-376a-3p; hsa-miR-93-3p; hsa-miR-374b-5p
Diseases (MNDR)|Burkitt lymphoma|+	Diseases (MNDR)	Burkitt lymphoma	over-represented	+	3.44e-05	0.000608	0.000608	8.17204	19	hsa-miR-132-3p; hsa-miR-145-5p; hsa-miR-146a-5p; hsa-miR-146b-5p; hsa-miR-151a-3p; hsa-miR-155-5p; hsa-miR-16-5p; hsa-miR-193b-3p; hsa-miR-197-3p; hsa-miR-204-5p; hsa-miR-27a-3p; hsa-miR-30a-3p; hsa-miR-30a-5p; hsa-miR-31-5p; hsa-miR-320a-3p; hsa-miR-342-3p; hsa-miR-376c-3p; hsa-miR-409-3p; hsa-miR-93-3p
Diseases (MNDR)|Muscular Disorders, Atrophic|+	Diseases (MNDR)	Muscular Disorders, Atrophic	over-represented	+	3.56e-05	0.000613	0.000613	3.39785	12	hsa-miR-125a-5p; hsa-miR-132-3p; hsa-miR-145-5p; hsa-miR-146a-5p; hsa-miR-146b-5p; hsa-miR-155-5p; hsa-miR-16-5p; hsa-miR-27a-3p; hsa-miR-30a-5p; hsa-miR-31-5p; hsa-miR-320a-3p; hsa-miR-376c-3p
Diseases (MNDR)|Carcinoma, Ductal, Breast|+	Diseases (MNDR)	Carcinoma, Ductal, Breast	over-represented	+	3.72e-05	0.000624	0.000624	13.7204	25	hsa-miR-125a-5p; hsa-miR-132-3p; hsa-miR-140-3p; hsa-miR-145-5p; hsa-miR-146b-5p; hsa-miR-151a-3p; hsa-miR-155-5p; hsa-miR-16-5p; hsa-miR-186-5p; hsa-miR-197-3p; hsa-miR-204-5p; hsa-miR-224-5p; hsa-miR-27a-3p; hsa-miR-28-3p; hsa-miR-30a-3p; hsa-miR-30a-5p; hsa-miR-320a-3p; hsa-miR-342-3p; hsa-miR-376c-3p; hsa-miR-409-3p; hsa-miR-411-5p; hsa-miR-454-3p; hsa-miR-539-5p; hsa-miR-93-3p; hsa-miR-374b-…
Gene Ontology (miRWalk)|GO0002755 myd88 dependent toll like receptor signaling pathway|+	Gene Ontology (miRWalk)	GO0002755 myd88 dependent toll like receptor signaling pathway	over-represented	+	2.81e-06	0.000649	0.000649	8.07203	20	hsa-miR-125a-5p; hsa-miR-132-3p; hsa-miR-140-3p; hsa-miR-145-5p; hsa-miR-146a-5p; hsa-miR-146b-5p; hsa-miR-151a-3p; hsa-miR-155-5p; hsa-miR-16-5p; hsa-miR-186-5p; hsa-miR-193b-3p; hsa-miR-197-3p; hsa-miR-27a-3p; hsa-miR-30a-3p; hsa-miR-30a-5p; hsa-miR-31-5p; hsa-miR-320a-3p; hsa-miR-342-3p; hsa-miR-93-3p; hsa-miR-374b-5p
Diseases (MNDR)|Neoplasms|+	Diseases (MNDR)	Neoplasms	over-represented	+	4.02e-05	0.000659	0.000659	4.64516	14	hsa-miR-125a-5p; hsa-miR-132-3p; hsa-miR-145-5p; hsa-miR-146a-5p; hsa-miR-146b-5p; hsa-miR-155-5p; hsa-miR-193b-3p; hsa-miR-204-5p; hsa-miR-224-5p; hsa-miR-27a-3p; hsa-miR-30a-5p; hsa-miR-31-5p; hsa-miR-320a-3p; hsa-miR-342-3p
Annotations derived over miRTarBase (Gene Ontology)|positive regulation of protein import into nucleus GO0042307|+	Annotations derived over miRTarBase (Gene Ontology)	positive regulation of protein import into nucleus GO0042307	over-represented	+	6.21e-08	0.000692	0.000692	8.54765	23	hsa-miR-125a-5p; hsa-miR-132-3p; hsa-miR-145-5p; hsa-miR-146a-5p; hsa-miR-155-5p; hsa-miR-16-5p; hsa-miR-186-5p; hsa-miR-193b-3p; hsa-miR-197-3p; hsa-miR-204-5p; hsa-miR-224-5p; hsa-miR-27a-3p; hsa-miR-30a-3p; hsa-miR-30a-5p; hsa-miR-31-3p; hsa-miR-31-5p; hsa-miR-320a-3p; hsa-miR-376a-3p; hsa-miR-409-3p; hsa-miR-454-3p; hsa-miR-93-3p; hsa-miR-935; hsa-miR-374b-5p
Localization (RNALocate)|Cytoplasm|+	Localization (RNALocate)	Cytoplasm	over-represented	+	0.000502	0.0007	0.0007	8.91259	18	hsa-miR-125a-5p; hsa-miR-132-3p; hsa-miR-140-3p; hsa-miR-146b-5p; hsa-miR-151a-3p; hsa-miR-16-5p; hsa-miR-186-5p; hsa-miR-193b-3p; hsa-miR-197-3p; hsa-miR-224-5p; hsa-miR-27a-3p; hsa-miR-28-3p; hsa-miR-30a-5p; hsa-miR-31-5p; hsa-miR-320a-3p; hsa-miR-342-3p; hsa-miR-454-3p; hsa-miR-374b-5p
Localization (RNALocate)|microvesicle|+	Localization (RNALocate)	microvesicle	over-represented	+	0.00056	0.0007	0.0007	23.5615	31	hsa-miR-125a-5p; hsa-miR-132-3p; hsa-miR-140-3p; hsa-miR-145-5p; hsa-miR-146a-5p; hsa-miR-146b-5p; hsa-miR-151a-3p; hsa-miR-155-5p; hsa-miR-16-5p; hsa-miR-186-5p; hsa-miR-193b-3p; hsa-miR-197-3p; hsa-miR-204-5p; hsa-miR-224-5p; hsa-miR-27a-3p; hsa-miR-28-3p; hsa-miR-30a-3p; hsa-miR-30a-5p; hsa-miR-31-3p; hsa-miR-31-5p; hsa-miR-320a-3p; hsa-miR-342-3p; hsa-miR-376a-3p; hsa-miR-376c-3p; hsa-miR-409…
Annotations derived over miRTarBase (Gene Ontology)|ribosomal large subunit export from nucleus GO0000055|+	Annotations derived over miRTarBase (Gene Ontology)	ribosomal large subunit export from nucleus GO0000055	over-represented	+	1.26e-07	0.000701	0.000701	3.47919	15	hsa-miR-125a-5p; hsa-miR-132-3p; hsa-miR-155-5p; hsa-miR-16-5p; hsa-miR-186-5p; hsa-miR-193b-3p; hsa-miR-197-3p; hsa-miR-224-5p; hsa-miR-30a-5p; hsa-miR-31-3p; hsa-miR-31-5p; hsa-miR-320a-3p; hsa-miR-454-3p; hsa-miR-93-3p; hsa-miR-374b-5p
Pathways (miRWalk)|hsa00564 Glycerophospholipid metabolism|+	Pathways (miRWalk)	hsa00564 Glycerophospholipid metabolism	over-represented	+	4.7e-05	0.000724	0.000724	3.65083	12	hsa-miR-125a-5p; hsa-miR-132-3p; hsa-miR-145-5p; hsa-miR-146b-5p; hsa-miR-155-5p; hsa-miR-16-5p; hsa-miR-186-5p; hsa-miR-193b-3p; hsa-miR-27a-3p; hsa-miR-30a-5p; hsa-miR-320a-3p; hsa-miR-374b-5p
Gene Ontology (miRWalk)|GO0005788 endoplasmic reticulum lumen|+	Gene Ontology (miRWalk)	GO0005788 endoplasmic reticulum lumen	over-represented	+	3.45e-06	0.000759	0.000759	6.61017	18	hsa-miR-125a-5p; hsa-miR-132-3p; hsa-miR-146a-5p; hsa-miR-155-5p; hsa-miR-16-5p; hsa-miR-186-5p; hsa-miR-193b-3p; hsa-miR-197-3p; hsa-miR-204-5p; hsa-miR-224-5p; hsa-miR-30a-5p; hsa-miR-31-5p; hsa-miR-320a-3p; hsa-miR-342-3p; hsa-miR-454-3p; hsa-miR-93-3p; hsa-miR-935; hsa-miR-374b-5p
Gene Ontology (miRWalk)|GO0003713 transcription coactivator activity|+	Gene Ontology (miRWalk)	GO0003713 transcription coactivator activity	over-represented	+	3.73e-06	0.000777	0.000777	10.8686	23	hsa-miR-125a-5p; hsa-miR-132-3p; hsa-miR-145-5p; hsa-miR-146a-5p; hsa-miR-151a-3p; hsa-miR-155-5p; hsa-miR-16-5p; hsa-miR-186-5p; hsa-miR-193b-3p; hsa-miR-197-3p; hsa-miR-204-5p; hsa-miR-224-5p; hsa-miR-27a-3p; hsa-miR-30a-3p; hsa-miR-30a-5p; hsa-miR-31-3p; hsa-miR-31-5p; hsa-miR-320a-3p; hsa-miR-342-3p; hsa-miR-454-3p; hsa-miR-93-3p; hsa-miR-935; hsa-miR-374b-5p
Gene Ontology (miRWalk)|GO0042327 positive regulation of phosphorylation|+	Gene Ontology (miRWalk)	GO0042327 positive regulation of phosphorylation	over-represented	+	3.85e-06	0.000777	0.000777	4.00424	14	hsa-miR-125a-5p; hsa-miR-132-3p; hsa-miR-145-5p; hsa-miR-146a-5p; hsa-miR-151a-3p; hsa-miR-155-5p; hsa-miR-16-5p; hsa-miR-186-5p; hsa-miR-193b-3p; hsa-miR-27a-3p; hsa-miR-30a-3p; hsa-miR-30a-5p; hsa-miR-320a-3p; hsa-miR-409-3p
Diseases (MNDR)|atrial fibrillation|+	Diseases (MNDR)	atrial fibrillation	over-represented	+	5.47e-05	0.000782	0.000782	2.45161	10	hsa-miR-145-5p; hsa-miR-146a-5p; hsa-miR-146b-5p; hsa-miR-155-5p; hsa-miR-16-5p; hsa-miR-193b-3p; hsa-miR-27a-3p; hsa-miR-30a-5p; hsa-miR-31-5p; hsa-miR-409-3p
Diseases (MNDR)|carotid artery disease|+	Diseases (MNDR)	carotid artery disease	over-represented	+	5.47e-05	0.000782	0.000782	2.45161	10	hsa-miR-132-3p; hsa-miR-145-5p; hsa-miR-146a-5p; hsa-miR-146b-5p; hsa-miR-155-5p; hsa-miR-16-5p; hsa-miR-27a-3p; hsa-miR-30a-3p; hsa-miR-30a-5p; hsa-miR-31-5p
Diseases (MNDR)|eosinophilic esophagitis|+	Diseases (MNDR)	eosinophilic esophagitis	over-represented	+	5.47e-05	0.000782	0.000782	2.45161	10	hsa-miR-132-3p; hsa-miR-145-5p; hsa-miR-146a-5p; hsa-miR-146b-5p; hsa-miR-155-5p; hsa-miR-16-5p; hsa-miR-193b-3p; hsa-miR-27a-3p; hsa-miR-30a-5p; hsa-miR-31-5p
Diseases (MNDR)|periodontitis|+	Diseases (MNDR)	periodontitis	over-represented	+	5.47e-05	0.000782	0.000782	2.45161	10	hsa-miR-125a-5p; hsa-miR-145-5p; hsa-miR-146a-5p; hsa-miR-146b-5p; hsa-miR-155-5p; hsa-miR-16-5p; hsa-miR-27a-3p; hsa-miR-30a-5p; hsa-miR-31-5p; hsa-miR-539-5p
Diseases (MNDR)|rectum adenocarcinoma|+	Diseases (MNDR)	rectum adenocarcinoma	over-represented	+	5.06e-05	0.000782	0.000782	10.9677	22	hsa-miR-125a-5p; hsa-miR-132-3p; hsa-miR-140-3p; hsa-miR-145-5p; hsa-miR-146a-5p; hsa-miR-146b-5p; hsa-miR-151a-3p; hsa-miR-155-5p; hsa-miR-16-5p; hsa-miR-186-5p; hsa-miR-193b-3p; hsa-miR-197-3p; hsa-miR-224-5p; hsa-miR-27a-3p; hsa-miR-28-3p; hsa-miR-30a-3p; hsa-miR-30a-5p; hsa-miR-31-3p; hsa-miR-31-5p; hsa-miR-342-3p; hsa-miR-539-5p; hsa-miR-374b-5p
Diseases (MNDR)|type 2 diabetes mellitus|+	Diseases (MNDR)	type 2 diabetes mellitus	over-represented	+	5.33e-05	0.000782	0.000782	2.96774	11	hsa-miR-125a-5p; hsa-miR-145-5p; hsa-miR-146a-5p; hsa-miR-146b-5p; hsa-miR-155-5p; hsa-miR-16-5p; hsa-miR-197-3p; hsa-miR-27a-3p; hsa-miR-30a-5p; hsa-miR-31-5p; hsa-miR-320a-3p
Pathways (miRWalk)|P00018 EGF receptor signaling pathway|+	Pathways (miRWalk)	P00018 EGF receptor signaling pathway	over-represented	+	5.33e-05	0.000794	0.000794	10.6081	21	hsa-miR-125a-5p; hsa-miR-132-3p; hsa-miR-140-3p; hsa-miR-145-5p; hsa-miR-146a-5p; hsa-miR-146b-5p; hsa-miR-155-5p; hsa-miR-16-5p; hsa-miR-186-5p; hsa-miR-193b-3p; hsa-miR-197-3p; hsa-miR-204-5p; hsa-miR-224-5p; hsa-miR-27a-3p; hsa-miR-30a-3p; hsa-miR-30a-5p; hsa-miR-31-3p; hsa-miR-31-5p; hsa-miR-320a-3p; hsa-miR-342-3p; hsa-miR-93-3p
Diseases (MNDR)|Adenoviridae Infections|+	Diseases (MNDR)	Adenoviridae Infections	over-represented	+	8.1e-05	0.00084	0.00084	3.09677	11	hsa-miR-145-5p; hsa-miR-146a-5p; hsa-miR-146b-5p; hsa-miR-155-5p; hsa-miR-16-5p; hsa-miR-27a-3p; hsa-miR-30a-5p; hsa-miR-31-5p; hsa-miR-342-3p; hsa-miR-454-3p; hsa-miR-374b-5p
Diseases (MNDR)|Brain Ischemia|+	Diseases (MNDR)	Brain Ischemia	over-represented	+	8.25e-05	0.00084	0.00084	2.06452	9	hsa-miR-125a-5p; hsa-miR-132-3p; hsa-miR-145-5p; hsa-miR-146a-5p; hsa-miR-155-5p; hsa-miR-16-5p; hsa-miR-224-5p; hsa-miR-27a-3p; hsa-miR-31-5p
Diseases (MNDR)|Cervical Intraepithelial Neoplasia|+	Diseases (MNDR)	Cervical Intraepithelial Neoplasia	over-represented	+	8.25e-05	0.00084	0.00084	2.06452	9	hsa-miR-125a-5p; hsa-miR-132-3p; hsa-miR-145-5p; hsa-miR-146a-5p; hsa-miR-155-5p; hsa-miR-16-5p; hsa-miR-224-5p; hsa-miR-27a-3p; hsa-miR-31-5p
Diseases (MNDR)|Child Development Disorders, Pervasive|+	Diseases (MNDR)	Child Development Disorders, Pervasive	over-represented	+	8.25e-05	0.00084	0.00084	2.06452	9	hsa-miR-132-3p; hsa-miR-145-5p; hsa-miR-146a-5p; hsa-miR-146b-5p; hsa-miR-155-5p; hsa-miR-16-5p; hsa-miR-27a-3p; hsa-miR-30a-5p; hsa-miR-31-5p
Diseases (MNDR)|HIV-1|+	Diseases (MNDR)	HIV-1	over-represented	+	8.25e-05	0.00084	0.00084	2.06452	9	hsa-miR-125a-5p; hsa-miR-132-3p; hsa-miR-145-5p; hsa-miR-146a-5p; hsa-miR-146b-5p; hsa-miR-155-5p; hsa-miR-16-5p; hsa-miR-27a-3p; hsa-miR-31-5p
Diseases (MNDR)|Hodgkins lymphoma|+	Diseases (MNDR)	Hodgkins lymphoma	over-represented	+	7.17e-05	0.00084	0.00084	11.1828	22	hsa-miR-125a-5p; hsa-miR-132-3p; hsa-miR-145-5p; hsa-miR-146a-5p; hsa-miR-146b-5p; hsa-miR-151a-3p; hsa-miR-155-5p; hsa-miR-16-5p; hsa-miR-186-5p; hsa-miR-193b-3p; hsa-miR-204-5p; hsa-miR-224-5p; hsa-miR-27a-3p; hsa-miR-30a-3p; hsa-miR-30a-5p; hsa-miR-31-3p; hsa-miR-31-5p; hsa-miR-342-3p; hsa-miR-376a-3p; hsa-miR-376c-3p; hsa-miR-454-3p; hsa-miR-374b-5p
Diseases (MNDR)|Neoplasms, Glandular and Epithelial|+	Diseases (MNDR)	Neoplasms, Glandular and Epithelial	over-represented	+	8.25e-05	0.00084	0.00084	2.06452	9	hsa-miR-125a-5p; hsa-miR-132-3p; hsa-miR-145-5p; hsa-miR-146a-5p; hsa-miR-155-5p; hsa-miR-16-5p; hsa-miR-224-5p; hsa-miR-27a-3p; hsa-miR-31-5p
Diseases (MNDR)|biliary tract neoplasm|+	Diseases (MNDR)	biliary tract neoplasm	over-represented	+	6.91e-05	0.00084	0.00084	2.02151	9	hsa-miR-125a-5p; hsa-miR-145-5p; hsa-miR-146a-5p; hsa-miR-146b-5p; hsa-miR-155-5p; hsa-miR-16-5p; hsa-miR-27a-3p; hsa-miR-30a-5p; hsa-miR-31-5p
Diseases (MNDR)|central nervous system disease|+	Diseases (MNDR)	central nervous system disease	over-represented	+	8.25e-05	0.00084	0.00084	2.06452	9	hsa-miR-125a-5p; hsa-miR-132-3p; hsa-miR-145-5p; hsa-miR-146a-5p; hsa-miR-155-5p; hsa-miR-16-5p; hsa-miR-224-5p; hsa-miR-27a-3p; hsa-miR-31-5p
Diseases (MNDR)|dementia|+	Diseases (MNDR)	dementia	over-represented	+	8.25e-05	0.00084	0.00084	2.06452	9	hsa-miR-125a-5p; hsa-miR-132-3p; hsa-miR-145-5p; hsa-miR-146a-5p; hsa-miR-146b-5p; hsa-miR-155-5p; hsa-miR-16-5p; hsa-miR-27a-3p; hsa-miR-31-5p
Diseases (MNDR)|dilated cardiomyopathy|+	Diseases (MNDR)	dilated cardiomyopathy	over-represented	+	6.22e-05	0.00084	0.00084	4.8172	14	hsa-miR-125a-5p; hsa-miR-132-3p; hsa-miR-145-5p; hsa-miR-146a-5p; hsa-miR-146b-5p; hsa-miR-155-5p; hsa-miR-16-5p; hsa-miR-186-5p; hsa-miR-204-5p; hsa-miR-27a-3p; hsa-miR-30a-5p; hsa-miR-31-5p; hsa-miR-320a-3p; hsa-miR-342-3p
Diseases (MNDR)|focal segmental glomerulosclerosis|+	Diseases (MNDR)	focal segmental glomerulosclerosis	over-represented	+	7.26e-05	0.00084	0.00084	0.129032	3	hsa-miR-155-5p; hsa-miR-16-5p; hsa-miR-186-5p
Diseases (MNDR)|inflammatory bowel disease|+	Diseases (MNDR)	inflammatory bowel disease	over-represented	+	7.51e-05	0.00084	0.00084	2.53763	10	hsa-miR-132-3p; hsa-miR-145-5p; hsa-miR-146a-5p; hsa-miR-146b-5p; hsa-miR-155-5p; hsa-miR-16-5p; hsa-miR-224-5p; hsa-miR-27a-3p; hsa-miR-30a-5p; hsa-miR-31-5p
Diseases (MNDR)|intellectual disability|+	Diseases (MNDR)	intellectual disability	over-represented	+	7.62e-05	0.00084	0.00084	13.1613	24	hsa-miR-125a-5p; hsa-miR-132-3p; hsa-miR-140-3p; hsa-miR-145-5p; hsa-miR-146a-5p; hsa-miR-146b-5p; hsa-miR-155-5p; hsa-miR-16-5p; hsa-miR-186-5p; hsa-miR-224-5p; hsa-miR-27a-3p; hsa-miR-28-3p; hsa-miR-30a-3p; hsa-miR-30a-5p; hsa-miR-31-5p; hsa-miR-320a-3p; hsa-miR-342-3p; hsa-miR-376a-3p; hsa-miR-376c-3p; hsa-miR-409-3p; hsa-miR-411-5p; hsa-miR-454-3p; hsa-miR-93-3p; hsa-miR-935
Diseases (MNDR)|interstitial cystitis|+	Diseases (MNDR)	interstitial cystitis	over-represented	+	8.25e-05	0.00084	0.00084	2.06452	9	hsa-miR-145-5p; hsa-miR-146a-5p; hsa-miR-146b-5p; hsa-miR-155-5p; hsa-miR-16-5p; hsa-miR-27a-3p; hsa-miR-30a-5p; hsa-miR-31-5p; hsa-miR-320a-3p
Diseases (MNDR)|interstitial lung disease|+	Diseases (MNDR)	interstitial lung disease	over-represented	+	8.25e-05	0.00084	0.00084	2.06452	9	hsa-miR-125a-5p; hsa-miR-145-5p; hsa-miR-146a-5p; hsa-miR-146b-5p; hsa-miR-155-5p; hsa-miR-16-5p; hsa-miR-27a-3p; hsa-miR-30a-5p; hsa-miR-31-5p
Diseases (MNDR)|myocardial infarction|+	Diseases (MNDR)	myocardial infarction	over-represented	+	7.06e-05	0.00084	0.00084	3.05376	11	hsa-miR-132-3p; hsa-miR-145-5p; hsa-miR-146a-5p; hsa-miR-146b-5p; hsa-miR-155-5p; hsa-miR-16-5p; hsa-miR-186-5p; hsa-miR-197-3p; hsa-miR-27a-3p; hsa-miR-30a-5p; hsa-miR-31-5p
Diseases (MNDR)|pulmonary embolism|+	Diseases (MNDR)	pulmonary embolism	over-represented	+	8.25e-05	0.00084	0.00084	2.06452	9	hsa-miR-125a-5p; hsa-miR-132-3p; hsa-miR-145-5p; hsa-miR-146a-5p; hsa-miR-155-5p; hsa-miR-16-5p; hsa-miR-224-5p; hsa-miR-27a-3p; hsa-miR-31-5p
Diseases (MNDR)|systemic lupus erythematosus|+	Diseases (MNDR)	systemic lupus erythematosus	over-represented	+	8.1e-05	0.00084	0.00084	3.09677	11	hsa-miR-125a-5p; hsa-miR-145-5p; hsa-miR-146a-5p; hsa-miR-146b-5p; hsa-miR-155-5p; hsa-miR-16-5p; hsa-miR-224-5p; hsa-miR-27a-3p; hsa-miR-30a-5p; hsa-miR-31-5p; hsa-miR-342-3p
Diseases (MNDR)|Inflammation|+	Diseases (MNDR)	Inflammation	over-represented	+	8.76e-05	0.000866	0.000866	2.58065	10	hsa-miR-125a-5p; hsa-miR-132-3p; hsa-miR-145-5p; hsa-miR-146a-5p; hsa-miR-146b-5p; hsa-miR-155-5p; hsa-miR-16-5p; hsa-miR-27a-3p; hsa-miR-30a-5p; hsa-miR-31-5p
Diseases (MNDR)|Myotonic Dystrophy|+	Diseases (MNDR)	Myotonic Dystrophy	over-represented	+	8.76e-05	0.000866	0.000866	3.69892	12	hsa-miR-140-3p; hsa-miR-145-5p; hsa-miR-146a-5p; hsa-miR-146b-5p; hsa-miR-155-5p; hsa-miR-16-5p; hsa-miR-193b-3p; hsa-miR-27a-3p; hsa-miR-30a-5p; hsa-miR-31-5p; hsa-miR-376a-3p; hsa-miR-454-3p
Diseases (MNDR)|Cerebellar Neoplasms|+	Diseases (MNDR)	Cerebellar Neoplasms	over-represented	+	9.81e-05	0.000891	0.000891	2.10753	9	hsa-miR-125a-5p; hsa-miR-132-3p; hsa-miR-145-5p; hsa-miR-146a-5p; hsa-miR-155-5p; hsa-miR-16-5p; hsa-miR-224-5p; hsa-miR-27a-3p; hsa-miR-31-5p
Diseases (MNDR)|Fanconi anemia|+	Diseases (MNDR)	Fanconi anemia	over-represented	+	9.81e-05	0.000891	0.000891	2.10753	9	hsa-miR-125a-5p; hsa-miR-132-3p; hsa-miR-145-5p; hsa-miR-146a-5p; hsa-miR-155-5p; hsa-miR-16-5p; hsa-miR-224-5p; hsa-miR-27a-3p; hsa-miR-31-5p
Diseases (MNDR)|Lymphoma, Large-Cell, Anaplastic|+	Diseases (MNDR)	Lymphoma, Large-Cell, Anaplastic	over-represented	+	9.81e-05	0.000891	0.000891	2.10753	9	hsa-miR-125a-5p; hsa-miR-145-5p; hsa-miR-146a-5p; hsa-miR-146b-5p; hsa-miR-155-5p; hsa-miR-16-5p; hsa-miR-27a-3p; hsa-miR-30a-5p; hsa-miR-31-5p
Diseases (MNDR)|alcoholic hepatitis|+	Diseases (MNDR)	alcoholic hepatitis	over-represented	+	9.81e-05	0.000891	0.000891	2.10753	9	hsa-miR-125a-5p; hsa-miR-132-3p; hsa-miR-145-5p; hsa-miR-146a-5p; hsa-miR-155-5p; hsa-miR-16-5p; hsa-miR-224-5p; hsa-miR-27a-3p; hsa-miR-31-5p
Diseases (MNDR)|embryonal carcinoma|+	Diseases (MNDR)	embryonal carcinoma	over-represented	+	9.81e-05	0.000891	0.000891	2.10753	9	hsa-miR-125a-5p; hsa-miR-132-3p; hsa-miR-145-5p; hsa-miR-146a-5p; hsa-miR-155-5p; hsa-miR-16-5p; hsa-miR-224-5p; hsa-miR-27a-3p; hsa-miR-31-5p
Diseases (MNDR)|germ cell and embryonal cancer|+	Diseases (MNDR)	germ cell and embryonal cancer	over-represented	+	9.81e-05	0.000891	0.000891	2.10753	9	hsa-miR-125a-5p; hsa-miR-132-3p; hsa-miR-145-5p; hsa-miR-146a-5p; hsa-miR-155-5p; hsa-miR-16-5p; hsa-miR-224-5p; hsa-miR-27a-3p; hsa-miR-31-5p
Diseases (MNDR)|squamous cell neoplasm|+	Diseases (MNDR)	squamous cell neoplasm	over-represented	+	0.000102	0.000911	0.000911	2.62366	10	hsa-miR-145-5p; hsa-miR-146a-5p; hsa-miR-146b-5p; hsa-miR-155-5p; hsa-miR-16-5p; hsa-miR-197-3p; hsa-miR-224-5p; hsa-miR-27a-3p; hsa-miR-30a-5p; hsa-miR-31-5p
Diseases (MNDR)|neuroblastoma|+	Diseases (MNDR)	neuroblastoma	over-represented	+	0.000105	0.000931	0.000931	5.72043	15	hsa-miR-125a-5p; hsa-miR-132-3p; hsa-miR-145-5p; hsa-miR-146a-5p; hsa-miR-146b-5p; hsa-miR-151a-3p; hsa-miR-155-5p; hsa-miR-16-5p; hsa-miR-197-3p; hsa-miR-204-5p; hsa-miR-27a-3p; hsa-miR-30a-5p; hsa-miR-31-5p; hsa-miR-320a-3p; hsa-miR-342-3p
Gene Ontology (miRWalk)|GO0030334 regulation of cell migration|+	Gene Ontology (miRWalk)	GO0030334 regulation of cell migration	over-represented	+	4.88e-06	0.000945	0.000945	5.33898	16	hsa-miR-125a-5p; hsa-miR-132-3p; hsa-miR-146a-5p; hsa-miR-146b-5p; hsa-miR-155-5p; hsa-miR-16-5p; hsa-miR-186-5p; hsa-miR-193b-3p; hsa-miR-224-5p; hsa-miR-27a-3p; hsa-miR-30a-5p; hsa-miR-31-3p; hsa-miR-31-5p; hsa-miR-320a-3p; hsa-miR-93-3p; hsa-miR-374b-5p
Gene Ontology (miRWalk)|GO0002756 myd88 independent toll like receptor signaling pathway|+	Gene Ontology (miRWalk)	GO0002756 myd88 independent toll like receptor signaling pathway	over-represented	+	6.27e-06	0.000949	0.000949	7.62712	19	hsa-miR-125a-5p; hsa-miR-132-3p; hsa-miR-140-3p; hsa-miR-145-5p; hsa-miR-146a-5p; hsa-miR-146b-5p; hsa-miR-151a-3p; hsa-miR-155-5p; hsa-miR-16-5p; hsa-miR-186-5p; hsa-miR-193b-3p; hsa-miR-27a-3p; hsa-miR-30a-3p; hsa-miR-30a-5p; hsa-miR-31-5p; hsa-miR-320a-3p; hsa-miR-342-3p; hsa-miR-93-3p; hsa-miR-374b-5p
Gene Ontology (miRWalk)|GO0006413 translational initiation|+	Gene Ontology (miRWalk)	GO0006413 translational initiation	over-represented	+	6.11e-06	0.000949	0.000949	9.27966	21	hsa-miR-125a-5p; hsa-miR-132-3p; hsa-miR-140-3p; hsa-miR-145-5p; hsa-miR-151a-3p; hsa-miR-155-5p; hsa-miR-16-5p; hsa-miR-186-5p; hsa-miR-193b-3p; hsa-miR-197-3p; hsa-miR-204-5p; hsa-miR-27a-3p; hsa-miR-30a-3p; hsa-miR-30a-5p; hsa-miR-31-5p; hsa-miR-320a-3p; hsa-miR-342-3p; hsa-miR-376a-3p; hsa-miR-454-3p; hsa-miR-93-3p; hsa-miR-935
Gene Ontology (miRWalk)|GO0007165 signal transduction|+	Gene Ontology (miRWalk)	GO0007165 signal transduction	over-represented	+	5.87e-06	0.000949	0.000949	15.572	27	hsa-miR-125a-5p; hsa-miR-132-3p; hsa-miR-140-3p; hsa-miR-145-5p; hsa-miR-146a-5p; hsa-miR-146b-5p; hsa-miR-155-5p; hsa-miR-16-5p; hsa-miR-186-5p; hsa-miR-193b-3p; hsa-miR-197-3p; hsa-miR-204-5p; hsa-miR-224-5p; hsa-miR-27a-3p; hsa-miR-30a-3p; hsa-miR-30a-5p; hsa-miR-31-3p; hsa-miR-31-5p; hsa-miR-320a-3p; hsa-miR-342-3p; hsa-miR-376a-3p; hsa-miR-376c-3p; hsa-miR-409-3p; hsa-miR-596; hsa-miR-93-3p;…
Gene Ontology (miRWalk)|GO0007243 intracellular protein kinase cascade|+	Gene Ontology (miRWalk)	GO0007243 intracellular protein kinase cascade	over-represented	+	5.49e-06	0.000949	0.000949	6.80085	18	hsa-miR-125a-5p; hsa-miR-132-3p; hsa-miR-140-3p; hsa-miR-146b-5p; hsa-miR-155-5p; hsa-miR-16-5p; hsa-miR-186-5p; hsa-miR-193b-3p; hsa-miR-197-3p; hsa-miR-204-5p; hsa-miR-27a-3p; hsa-miR-30a-5p; hsa-miR-31-5p; hsa-miR-320a-3p; hsa-miR-342-3p; hsa-miR-454-3p; hsa-miR-93-3p; hsa-miR-935
Gene Ontology (miRWalk)|GO0031663 lipopolysaccharide mediated signaling pathway|+	Gene Ontology (miRWalk)	GO0031663 lipopolysaccharide mediated signaling pathway	over-represented	+	6.02e-06	0.000949	0.000949	3.55932	13	hsa-miR-125a-5p; hsa-miR-132-3p; hsa-miR-145-5p; hsa-miR-146a-5p; hsa-miR-146b-5p; hsa-miR-155-5p; hsa-miR-186-5p; hsa-miR-193b-3p; hsa-miR-204-5p; hsa-miR-30a-5p; hsa-miR-31-5p; hsa-miR-342-3p; hsa-miR-93-3p
Gene Ontology (miRWalk)|GO0034138 toll like receptor 3 signaling pathway|+	Gene Ontology (miRWalk)	GO0034138 toll like receptor 3 signaling pathway	over-represented	+	5.43e-06	0.000949	0.000949	7.56356	19	hsa-miR-125a-5p; hsa-miR-132-3p; hsa-miR-140-3p; hsa-miR-145-5p; hsa-miR-146a-5p; hsa-miR-146b-5p; hsa-miR-151a-3p; hsa-miR-155-5p; hsa-miR-16-5p; hsa-miR-186-5p; hsa-miR-193b-3p; hsa-miR-27a-3p; hsa-miR-30a-3p; hsa-miR-30a-5p; hsa-miR-31-5p; hsa-miR-320a-3p; hsa-miR-342-3p; hsa-miR-93-3p; hsa-miR-374b-5p
Gene Ontology (miRWalk)|GO0035666 trif dependent toll like receptor signaling pathway|+	Gene Ontology (miRWalk)	GO0035666 trif dependent toll like receptor signaling pathway	over-represented	+	5.43e-06	0.000949	0.000949	7.56356	19	hsa-miR-125a-5p; hsa-miR-132-3p; hsa-miR-140-3p; hsa-miR-145-5p; hsa-miR-146a-5p; hsa-miR-146b-5p; hsa-miR-151a-3p; hsa-miR-155-5p; hsa-miR-16-5p; hsa-miR-186-5p; hsa-miR-193b-3p; hsa-miR-27a-3p; hsa-miR-30a-3p; hsa-miR-30a-5p; hsa-miR-31-5p; hsa-miR-320a-3p; hsa-miR-342-3p; hsa-miR-93-3p; hsa-miR-374b-5p
Diseases (MNDR)|Lymphoma, Primary Effusion|+	Diseases (MNDR)	Lymphoma, Primary Effusion	over-represented	+	0.000116	0.000964	0.000964	2.15054	9	hsa-miR-125a-5p; hsa-miR-145-5p; hsa-miR-146a-5p; hsa-miR-146b-5p; hsa-miR-155-5p; hsa-miR-16-5p; hsa-miR-27a-3p; hsa-miR-30a-5p; hsa-miR-31-5p
Diseases (MNDR)|Polycystic Kidney Diseases|+	Diseases (MNDR)	Polycystic Kidney Diseases	over-represented	+	0.000116	0.000964	0.000964	2.15054	9	hsa-miR-125a-5p; hsa-miR-145-5p; hsa-miR-146a-5p; hsa-miR-146b-5p; hsa-miR-155-5p; hsa-miR-16-5p; hsa-miR-27a-3p; hsa-miR-30a-5p; hsa-miR-31-5p
Diseases (MNDR)|Trophoblasts|+	Diseases (MNDR)	Trophoblasts	over-represented	+	0.000116	0.000964	0.000964	2.15054	9	hsa-miR-145-5p; hsa-miR-146a-5p; hsa-miR-146b-5p; hsa-miR-155-5p; hsa-miR-16-5p; hsa-miR-224-5p; hsa-miR-27a-3p; hsa-miR-30a-5p; hsa-miR-31-5p
Diseases (MNDR)|chronic kidney disease|+	Diseases (MNDR)	chronic kidney disease	over-represented	+	0.000116	0.000964	0.000964	2.15054	9	hsa-miR-145-5p; hsa-miR-146a-5p; hsa-miR-146b-5p; hsa-miR-155-5p; hsa-miR-16-5p; hsa-miR-193b-3p; hsa-miR-204-5p; hsa-miR-27a-3p; hsa-miR-31-5p
Diseases (MNDR)|gastric adenocarcinoma|+	Diseases (MNDR)	gastric adenocarcinoma	over-represented	+	0.000112	0.000964	0.000964	13.4194	24	hsa-miR-125a-5p; hsa-miR-132-3p; hsa-miR-140-3p; hsa-miR-145-5p; hsa-miR-146a-5p; hsa-miR-146b-5p; hsa-miR-151a-3p; hsa-miR-155-5p; hsa-miR-16-5p; hsa-miR-186-5p; hsa-miR-193b-3p; hsa-miR-197-3p; hsa-miR-204-5p; hsa-miR-28-3p; hsa-miR-30a-3p; hsa-miR-30a-5p; hsa-miR-320a-3p; hsa-miR-342-3p; hsa-miR-376c-3p; hsa-miR-411-5p; hsa-miR-539-5p; hsa-miR-93-3p; hsa-miR-935; hsa-miR-374b-5p
exRNA forms (miRandola)|Ago2|+	exRNA forms (miRandola)	Ago2	over-represented	+	0.000194	0.000972	0.000972	7.70916	17	hsa-miR-140-3p; hsa-miR-146a-5p; hsa-miR-151a-3p; hsa-miR-16-5p; hsa-miR-186-5p; hsa-miR-193b-3p; hsa-miR-197-3p; hsa-miR-204-5p; hsa-miR-224-5p; hsa-miR-27a-3p; hsa-miR-30a-5p; hsa-miR-320a-3p; hsa-miR-376a-3p; hsa-miR-376c-3p; hsa-miR-596; hsa-miR-93-3p; hsa-miR-374b-5p
Gene Ontology (miRWalk)|GO0008022 protein c terminus binding|+	Gene Ontology (miRWalk)	GO0008022 protein c terminus binding	over-represented	+	6.94e-06	0.0010185	0.0010185	9.34322	21	hsa-miR-125a-5p; hsa-miR-132-3p; hsa-miR-145-5p; hsa-miR-146a-5p; hsa-miR-151a-3p; hsa-miR-155-5p; hsa-miR-16-5p; hsa-miR-186-5p; hsa-miR-193b-3p; hsa-miR-197-3p; hsa-miR-204-5p; hsa-miR-27a-3p; hsa-miR-28-3p; hsa-miR-30a-5p; hsa-miR-31-3p; hsa-miR-31-5p; hsa-miR-320a-3p; hsa-miR-342-3p; hsa-miR-454-3p; hsa-miR-93-3p; hsa-miR-935
Pathways (miRWalk)|hsa05217 Basal cell carcinoma|+	Pathways (miRWalk)	hsa05217 Basal cell carcinoma	over-represented	+	7.17e-05	0.0010356	0.0010356	5.78622	15	hsa-miR-125a-5p; hsa-miR-132-3p; hsa-miR-145-5p; hsa-miR-155-5p; hsa-miR-16-5p; hsa-miR-186-5p; hsa-miR-193b-3p; hsa-miR-204-5p; hsa-miR-27a-3p; hsa-miR-30a-5p; hsa-miR-31-5p; hsa-miR-320a-3p; hsa-miR-454-3p; hsa-miR-93-3p; hsa-miR-374b-5p
Diseases (MNDR)|biliary Atresia|+	Diseases (MNDR)	biliary Atresia	over-represented	+	0.000137	0.0010579	0.0010579	2.19355	9	hsa-miR-132-3p; hsa-miR-140-3p; hsa-miR-145-5p; hsa-miR-146a-5p; hsa-miR-155-5p; hsa-miR-16-5p; hsa-miR-27a-3p; hsa-miR-30a-5p; hsa-miR-31-5p
Diseases (MNDR)|fibrosarcoma|+	Diseases (MNDR)	fibrosarcoma	over-represented	+	0.000137	0.0010579	0.0010579	2.19355	9	hsa-miR-125a-5p; hsa-miR-132-3p; hsa-miR-145-5p; hsa-miR-146a-5p; hsa-miR-155-5p; hsa-miR-16-5p; hsa-miR-224-5p; hsa-miR-27a-3p; hsa-miR-31-5p
Diseases (MNDR)|giant cell tumor|+	Diseases (MNDR)	giant cell tumor	over-represented	+	0.000137	0.0010579	0.0010579	2.19355	9	hsa-miR-132-3p; hsa-miR-145-5p; hsa-miR-146a-5p; hsa-miR-155-5p; hsa-miR-16-5p; hsa-miR-224-5p; hsa-miR-27a-3p; hsa-miR-31-5p; hsa-miR-376a-3p
Diseases (MNDR)|ischemia|+	Diseases (MNDR)	ischemia	over-represented	+	0.000137	0.0010579	0.0010579	2.19355	9	hsa-miR-145-5p; hsa-miR-146a-5p; hsa-miR-146b-5p; hsa-miR-155-5p; hsa-miR-16-5p; hsa-miR-27a-3p; hsa-miR-30a-5p; hsa-miR-31-5p; hsa-miR-320a-3p
Diseases (MNDR)|toxoplasmosis|+	Diseases (MNDR)	toxoplasmosis	over-represented	+	0.000137	0.0010579	0.0010579	2.19355	9	hsa-miR-125a-5p; hsa-miR-145-5p; hsa-miR-146a-5p; hsa-miR-146b-5p; hsa-miR-155-5p; hsa-miR-16-5p; hsa-miR-27a-3p; hsa-miR-30a-5p; hsa-miR-31-5p
Diseases (MNDR)|variant Creutzfeldt-Jakob disease|+	Diseases (MNDR)	variant Creutzfeldt-Jakob disease	over-represented	+	0.000134	0.0010579	0.0010579	0.903226	6	hsa-miR-125a-5p; hsa-miR-132-3p; hsa-miR-145-5p; hsa-miR-30a-5p; hsa-miR-320a-3p; hsa-miR-342-3p
Diseases (MNDR)|bladder urothelial carcinoma|+	Diseases (MNDR)	bladder urothelial carcinoma	over-represented	+	0.000143	0.0010926	0.0010926	13.5914	24	hsa-miR-125a-5p; hsa-miR-132-3p; hsa-miR-140-3p; hsa-miR-145-5p; hsa-miR-146b-5p; hsa-miR-16-5p; hsa-miR-193b-3p; hsa-miR-204-5p; hsa-miR-224-5p; hsa-miR-27a-3p; hsa-miR-28-3p; hsa-miR-30a-3p; hsa-miR-30a-5p; hsa-miR-31-3p; hsa-miR-31-5p; hsa-miR-320a-3p; hsa-miR-376a-3p; hsa-miR-376c-3p; hsa-miR-409-3p; hsa-miR-411-5p; hsa-miR-454-3p; hsa-miR-539-5p; hsa-miR-93-3p; hsa-miR-374b-5p
Pathways (miRWalk)|hsa04670 Leukocyte transendothelial migration|+	Pathways (miRWalk)	hsa04670 Leukocyte transendothelial migration	over-represented	+	8.08e-05	0.0011308	0.0011308	9.02375	19	hsa-miR-145-5p; hsa-miR-146a-5p; hsa-miR-146b-5p; hsa-miR-155-5p; hsa-miR-16-5p; hsa-miR-186-5p; hsa-miR-193b-3p; hsa-miR-197-3p; hsa-miR-204-5p; hsa-miR-224-5p; hsa-miR-30a-5p; hsa-miR-31-3p; hsa-miR-31-5p; hsa-miR-320a-3p; hsa-miR-342-3p; hsa-miR-376a-3p; hsa-miR-93-3p; hsa-miR-935; hsa-miR-374b-5p
Pathways (miRWalk)|WP400 p38 MAPK Signaling Pathway|+	Pathways (miRWalk)	WP400 p38 MAPK Signaling Pathway	over-represented	+	8.66e-05	0.0011438	0.0011438	6.61283	16	hsa-miR-125a-5p; hsa-miR-145-5p; hsa-miR-146a-5p; hsa-miR-146b-5p; hsa-miR-155-5p; hsa-miR-16-5p; hsa-miR-186-5p; hsa-miR-193b-3p; hsa-miR-197-3p; hsa-miR-204-5p; hsa-miR-224-5p; hsa-miR-27a-3p; hsa-miR-30a-5p; hsa-miR-320a-3p; hsa-miR-93-3p; hsa-miR-374b-5p
Pathways (miRWalk)|WP51 Regulation of Actin Cytoskeleton|+	Pathways (miRWalk)	WP51 Regulation of Actin Cytoskeleton	over-represented	+	8.47e-05	0.0011438	0.0011438	10.8836	21	hsa-miR-125a-5p; hsa-miR-132-3p; hsa-miR-145-5p; hsa-miR-146a-5p; hsa-miR-146b-5p; hsa-miR-155-5p; hsa-miR-16-5p; hsa-miR-186-5p; hsa-miR-193b-3p; hsa-miR-197-3p; hsa-miR-204-5p; hsa-miR-224-5p; hsa-miR-27a-3p; hsa-miR-30a-5p; hsa-miR-31-3p; hsa-miR-31-5p; hsa-miR-320a-3p; hsa-miR-342-3p; hsa-miR-376a-3p; hsa-miR-93-3p; hsa-miR-935
Gene Ontology (miRWalk)|GO0022625 cytosolic large ribosomal subunit|+	Gene Ontology (miRWalk)	GO0022625 cytosolic large ribosomal subunit	over-represented	+	8.13e-06	0.0011583	0.0011583	6.22881	17	hsa-miR-125a-5p; hsa-miR-132-3p; hsa-miR-155-5p; hsa-miR-16-5p; hsa-miR-186-5p; hsa-miR-193b-3p; hsa-miR-197-3p; hsa-miR-204-5p; hsa-miR-27a-3p; hsa-miR-30a-3p; hsa-miR-30a-5p; hsa-miR-31-5p; hsa-miR-320a-3p; hsa-miR-342-3p; hsa-miR-454-3p; hsa-miR-93-3p; hsa-miR-935
Gene Ontology (miRWalk)|GO0007155 cell adhesion|+	Gene Ontology (miRWalk)	GO0007155 cell adhesion	over-represented	+	8.63e-06	0.0011595	0.0011595	10.3602	22	hsa-miR-125a-5p; hsa-miR-132-3p; hsa-miR-140-3p; hsa-miR-145-5p; hsa-miR-146a-5p; hsa-miR-151a-3p; hsa-miR-155-5p; hsa-miR-16-5p; hsa-miR-186-5p; hsa-miR-193b-3p; hsa-miR-197-3p; hsa-miR-204-5p; hsa-miR-27a-3p; hsa-miR-30a-3p; hsa-miR-30a-5p; hsa-miR-31-5p; hsa-miR-320a-3p; hsa-miR-342-3p; hsa-miR-596; hsa-miR-93-3p; hsa-miR-935; hsa-miR-374b-5p
Gene Ontology (miRWalk)|GO0008047 enzyme activator activity|+	Gene Ontology (miRWalk)	GO0008047 enzyme activator activity	over-represented	+	8.86e-06	0.0011595	0.0011595	4.89407	15	hsa-miR-125a-5p; hsa-miR-132-3p; hsa-miR-145-5p; hsa-miR-146b-5p; hsa-miR-151a-3p; hsa-miR-155-5p; hsa-miR-16-5p; hsa-miR-186-5p; hsa-miR-193b-3p; hsa-miR-28-3p; hsa-miR-30a-5p; hsa-miR-31-5p; hsa-miR-320a-3p; hsa-miR-342-3p; hsa-miR-93-3p
Gene Ontology (miRWalk)|GO0030155 regulation of cell adhesion|+	Gene Ontology (miRWalk)	GO0030155 regulation of cell adhesion	over-represented	+	8.7e-06	0.0011595	0.0011595	4.25847	14	hsa-miR-140-3p; hsa-miR-145-5p; hsa-miR-146a-5p; hsa-miR-155-5p; hsa-miR-16-5p; hsa-miR-186-5p; hsa-miR-193b-3p; hsa-miR-197-3p; hsa-miR-204-5p; hsa-miR-30a-5p; hsa-miR-31-5p; hsa-miR-320a-3p; hsa-miR-342-3p; hsa-miR-93-3p
Diseases (MNDR)|astrocytoma|+	Diseases (MNDR)	astrocytoma	over-represented	+	0.000157	0.001183	0.001183	7.39785	17	hsa-miR-125a-5p; hsa-miR-145-5p; hsa-miR-146a-5p; hsa-miR-146b-5p; hsa-miR-155-5p; hsa-miR-16-5p; hsa-miR-197-3p; hsa-miR-204-5p; hsa-miR-224-5p; hsa-miR-27a-3p; hsa-miR-30a-5p; hsa-miR-31-5p; hsa-miR-320a-3p; hsa-miR-376a-3p; hsa-miR-409-3p; hsa-miR-411-5p; hsa-miR-596
Diseases (MNDR)|colon adenocarcinoma|+	Diseases (MNDR)	colon adenocarcinoma	over-represented	+	0.00016	0.001183	0.001183	11.6989	22	hsa-miR-125a-5p; hsa-miR-132-3p; hsa-miR-140-3p; hsa-miR-145-5p; hsa-miR-146a-5p; hsa-miR-146b-5p; hsa-miR-151a-3p; hsa-miR-16-5p; hsa-miR-186-5p; hsa-miR-193b-3p; hsa-miR-197-3p; hsa-miR-204-5p; hsa-miR-224-5p; hsa-miR-27a-3p; hsa-miR-28-3p; hsa-miR-30a-3p; hsa-miR-30a-5p; hsa-miR-320a-3p; hsa-miR-342-3p; hsa-miR-409-3p; hsa-miR-454-3p; hsa-miR-374b-5p
Diseases (MNDR)|lymphoma|+	Diseases (MNDR)	lymphoma	over-represented	+	0.00016	0.001183	0.001183	19.5269	29	hsa-miR-125a-5p; hsa-miR-132-3p; hsa-miR-140-3p; hsa-miR-145-5p; hsa-miR-146a-5p; hsa-miR-146b-5p; hsa-miR-151a-3p; hsa-miR-155-5p; hsa-miR-16-5p; hsa-miR-186-5p; hsa-miR-193b-3p; hsa-miR-197-3p; hsa-miR-204-5p; hsa-miR-224-5p; hsa-miR-27a-3p; hsa-miR-28-3p; hsa-miR-30a-3p; hsa-miR-30a-5p; hsa-miR-31-5p; hsa-miR-320a-3p; hsa-miR-342-3p; hsa-miR-376a-3p; hsa-miR-376c-3p; hsa-miR-411-5p; hsa-miR-45…
Gene Ontology (miRWalk)|GO0071777 positive regulation of cell cycle cytokinesis|+	Gene Ontology (miRWalk)	GO0071777 positive regulation of cell cycle cytokinesis	over-represented	+	9.32e-06	0.0011874	0.0011874	3.68644	13	hsa-miR-132-3p; hsa-miR-146b-5p; hsa-miR-155-5p; hsa-miR-16-5p; hsa-miR-193b-3p; hsa-miR-204-5p; hsa-miR-224-5p; hsa-miR-27a-3p; hsa-miR-31-3p; hsa-miR-31-5p; hsa-miR-342-3p; hsa-miR-454-3p; hsa-miR-93-3p
Gene Ontology (miRWalk)|GO0002224 toll like receptor signaling pathway|+	Gene Ontology (miRWalk)	GO0002224 toll like receptor signaling pathway	over-represented	+	1.09e-05	0.0011889	0.001189	7.88136	19	hsa-miR-125a-5p; hsa-miR-132-3p; hsa-miR-140-3p; hsa-miR-145-5p; hsa-miR-146a-5p; hsa-miR-146b-5p; hsa-miR-151a-3p; hsa-miR-155-5p; hsa-miR-16-5p; hsa-miR-186-5p; hsa-miR-193b-3p; hsa-miR-27a-3p; hsa-miR-30a-3p; hsa-miR-30a-5p; hsa-miR-31-5p; hsa-miR-320a-3p; hsa-miR-342-3p; hsa-miR-93-3p; hsa-miR-374b-5p
Gene Ontology (miRWalk)|GO0004252 serine type endopeptidase activity|+	Gene Ontology (miRWalk)	GO0004252 serine type endopeptidase activity	over-represented	+	1.15e-05	0.0011889	0.001189	3.75	13	hsa-miR-125a-5p; hsa-miR-132-3p; hsa-miR-155-5p; hsa-miR-16-5p; hsa-miR-186-5p; hsa-miR-193b-3p; hsa-miR-197-3p; hsa-miR-204-5p; hsa-miR-224-5p; hsa-miR-30a-5p; hsa-miR-320a-3p; hsa-miR-454-3p; hsa-miR-93-3p
Gene Ontology (miRWalk)|GO0004532 exoribonuclease activity|+	Gene Ontology (miRWalk)	GO0004532 exoribonuclease activity	over-represented	+	1.47e-05	0.0011889	0.001189	0.699153	6	hsa-miR-155-5p; hsa-miR-193b-3p; hsa-miR-30a-3p; hsa-miR-30a-5p; hsa-miR-31-5p; hsa-miR-342-3p
Gene Ontology (miRWalk)|GO0004842 ubiquitin protein ligase activity|+	Gene Ontology (miRWalk)	GO0004842 ubiquitin protein ligase activity	over-represented	+	1.46e-05	0.0011889	0.001189	9.72458	21	hsa-miR-125a-5p; hsa-miR-132-3p; hsa-miR-140-3p; hsa-miR-145-5p; hsa-miR-146a-5p; hsa-miR-146b-5p; hsa-miR-151a-3p; hsa-miR-155-5p; hsa-miR-16-5p; hsa-miR-186-5p; hsa-miR-193b-3p; hsa-miR-197-3p; hsa-miR-204-5p; hsa-miR-27a-3p; hsa-miR-30a-5p; hsa-miR-31-5p; hsa-miR-320a-3p; hsa-miR-342-3p; hsa-miR-454-3p; hsa-miR-93-3p; hsa-miR-374b-5p
Gene Ontology (miRWalk)|GO0004866 endopeptidase inhibitor activity|+	Gene Ontology (miRWalk)	GO0004866 endopeptidase inhibitor activity	over-represented	+	1.07e-05	0.0011889	0.001189	2.16102	10	hsa-miR-132-3p; hsa-miR-146a-5p; hsa-miR-151a-3p; hsa-miR-155-5p; hsa-miR-16-5p; hsa-miR-193b-3p; hsa-miR-204-5p; hsa-miR-30a-5p; hsa-miR-31-5p; hsa-miR-320a-3p
Gene Ontology (miRWalk)|GO0005575 cellular component|+	Gene Ontology (miRWalk)	GO0005575 cellular component	over-represented	+	1.01e-05	0.0011889	0.001189	9.5339	21	hsa-miR-125a-5p; hsa-miR-132-3p; hsa-miR-140-3p; hsa-miR-145-5p; hsa-miR-146a-5p; hsa-miR-151a-3p; hsa-miR-155-5p; hsa-miR-16-5p; hsa-miR-186-5p; hsa-miR-193b-3p; hsa-miR-197-3p; hsa-miR-224-5p; hsa-miR-27a-3p; hsa-miR-30a-5p; hsa-miR-31-3p; hsa-miR-320a-3p; hsa-miR-342-3p; hsa-miR-454-3p; hsa-miR-93-3p; hsa-miR-935; hsa-miR-374b-5p
Gene Ontology (miRWalk)|GO0005635 nuclear envelope|+	Gene Ontology (miRWalk)	GO0005635 nuclear envelope	over-represented	+	1.09e-05	0.0011889	0.001189	7.88136	19	hsa-miR-125a-5p; hsa-miR-132-3p; hsa-miR-145-5p; hsa-miR-146a-5p; hsa-miR-146b-5p; hsa-miR-155-5p; hsa-miR-16-5p; hsa-miR-186-5p; hsa-miR-193b-3p; hsa-miR-197-3p; hsa-miR-27a-3p; hsa-miR-28-3p; hsa-miR-30a-3p; hsa-miR-30a-5p; hsa-miR-31-3p; hsa-miR-31-5p; hsa-miR-320a-3p; hsa-miR-93-3p; hsa-miR-935
Gene Ontology (miRWalk)|GO0006021 inositol biosynthetic process|+	Gene Ontology (miRWalk)	GO0006021 inositol biosynthetic process	over-represented	+	1.47e-05	0.0011889	0.001189	0.699153	6	hsa-miR-132-3p; hsa-miR-155-5p; hsa-miR-16-5p; hsa-miR-197-3p; hsa-miR-27a-3p; hsa-miR-320a-3p
Gene Ontology (miRWalk)|GO0006917 induction of apoptosis|+	Gene Ontology (miRWalk)	GO0006917 induction of apoptosis	over-represented	+	1.38e-05	0.0011889	0.001189	10.6144	22	hsa-miR-125a-5p; hsa-miR-132-3p; hsa-miR-140-3p; hsa-miR-145-5p; hsa-miR-146a-5p; hsa-miR-151a-3p; hsa-miR-155-5p; hsa-miR-16-5p; hsa-miR-186-5p; hsa-miR-193b-3p; hsa-miR-197-3p; hsa-miR-204-5p; hsa-miR-27a-3p; hsa-miR-30a-3p; hsa-miR-30a-5p; hsa-miR-31-3p; hsa-miR-31-5p; hsa-miR-320a-3p; hsa-miR-342-3p; hsa-miR-454-3p; hsa-miR-93-3p; hsa-miR-935
Gene Ontology (miRWalk)|GO0006928 cellular component movement|+	Gene Ontology (miRWalk)	GO0006928 cellular component movement	over-represented	+	1.25e-05	0.0011889	0.001189	7.94492	19	hsa-miR-125a-5p; hsa-miR-132-3p; hsa-miR-140-3p; hsa-miR-145-5p; hsa-miR-146a-5p; hsa-miR-155-5p; hsa-miR-16-5p; hsa-miR-186-5p; hsa-miR-193b-3p; hsa-miR-197-3p; hsa-miR-204-5p; hsa-miR-27a-3p; hsa-miR-30a-5p; hsa-miR-31-5p; hsa-miR-320a-3p; hsa-miR-342-3p; hsa-miR-409-3p; hsa-miR-93-3p; hsa-miR-935
Gene Ontology (miRWalk)|GO0007202 activation of phospholipase c activity|+	Gene Ontology (miRWalk)	GO0007202 activation of phospholipase c activity	over-represented	+	1.5e-05	0.0011889	0.001189	5.08475	15	hsa-miR-146a-5p; hsa-miR-155-5p; hsa-miR-16-5p; hsa-miR-186-5p; hsa-miR-193b-3p; hsa-miR-197-3p; hsa-miR-204-5p; hsa-miR-224-5p; hsa-miR-27a-3p; hsa-miR-30a-5p; hsa-miR-31-5p; hsa-miR-320a-3p; hsa-miR-342-3p; hsa-miR-409-3p; hsa-miR-935
Gene Ontology (miRWalk)|GO0008063 toll signaling pathway|+	Gene Ontology (miRWalk)	GO0008063 toll signaling pathway	over-represented	+	1.43e-05	0.0011889	0.001189	8.00847	19	hsa-miR-125a-5p; hsa-miR-132-3p; hsa-miR-140-3p; hsa-miR-145-5p; hsa-miR-146a-5p; hsa-miR-146b-5p; hsa-miR-151a-3p; hsa-miR-155-5p; hsa-miR-16-5p; hsa-miR-186-5p; hsa-miR-193b-3p; hsa-miR-27a-3p; hsa-miR-30a-3p; hsa-miR-30a-5p; hsa-miR-31-5p; hsa-miR-320a-3p; hsa-miR-342-3p; hsa-miR-93-3p; hsa-miR-374b-5p
Gene Ontology (miRWalk)|GO0008168 methyltransferase activity|+	Gene Ontology (miRWalk)	GO0008168 methyltransferase activity	over-represented	+	1.4e-05	0.0011889	0.001189	3.24153	12	hsa-miR-146a-5p; hsa-miR-155-5p; hsa-miR-16-5p; hsa-miR-186-5p; hsa-miR-193b-3p; hsa-miR-197-3p; hsa-miR-30a-5p; hsa-miR-320a-3p; hsa-miR-342-3p; hsa-miR-454-3p; hsa-miR-93-3p; hsa-miR-935
Gene Ontology (miRWalk)|GO0010951 negative regulation of endopeptidase activity|+	Gene Ontology (miRWalk)	GO0010951 negative regulation of endopeptidase activity	over-represented	+	1.44e-05	0.0011889	0.001189	2.22458	10	hsa-miR-132-3p; hsa-miR-145-5p; hsa-miR-146a-5p; hsa-miR-151a-3p; hsa-miR-155-5p; hsa-miR-16-5p; hsa-miR-186-5p; hsa-miR-204-5p; hsa-miR-30a-5p; hsa-miR-320a-3p
Gene Ontology (miRWalk)|GO0016477 cell migration|+	Gene Ontology (miRWalk)	GO0016477 cell migration	over-represented	+	1.25e-05	0.0011889	0.001189	8.77119	20	hsa-miR-125a-5p; hsa-miR-132-3p; hsa-miR-145-5p; hsa-miR-146a-5p; hsa-miR-155-5p; hsa-miR-16-5p; hsa-miR-186-5p; hsa-miR-193b-3p; hsa-miR-204-5p; hsa-miR-224-5p; hsa-miR-27a-3p; hsa-miR-30a-3p; hsa-miR-30a-5p; hsa-miR-31-5p; hsa-miR-320a-3p; hsa-miR-342-3p; hsa-miR-409-3p; hsa-miR-93-3p; hsa-miR-935; hsa-miR-374b-5p
Gene Ontology (miRWalk)|GO0034130 toll like receptor 1 signaling pathway|+	Gene Ontology (miRWalk)	GO0034130 toll like receptor 1 signaling pathway	over-represented	+	1.09e-05	0.0011889	0.001189	7.88136	19	hsa-miR-125a-5p; hsa-miR-132-3p; hsa-miR-140-3p; hsa-miR-145-5p; hsa-miR-146a-5p; hsa-miR-146b-5p; hsa-miR-151a-3p; hsa-miR-155-5p; hsa-miR-16-5p; hsa-miR-186-5p; hsa-miR-193b-3p; hsa-miR-27a-3p; hsa-miR-30a-3p; hsa-miR-30a-5p; hsa-miR-31-5p; hsa-miR-320a-3p; hsa-miR-342-3p; hsa-miR-93-3p; hsa-miR-374b-5p
Gene Ontology (miRWalk)|GO0034134 toll like receptor 2 signaling pathway|+	Gene Ontology (miRWalk)	GO0034134 toll like receptor 2 signaling pathway	over-represented	+	1.09e-05	0.0011889	0.001189	7.88136	19	hsa-miR-125a-5p; hsa-miR-132-3p; hsa-miR-140-3p; hsa-miR-145-5p; hsa-miR-146a-5p; hsa-miR-146b-5p; hsa-miR-151a-3p; hsa-miR-155-5p; hsa-miR-16-5p; hsa-miR-186-5p; hsa-miR-193b-3p; hsa-miR-27a-3p; hsa-miR-30a-3p; hsa-miR-30a-5p; hsa-miR-31-5p; hsa-miR-320a-3p; hsa-miR-342-3p; hsa-miR-93-3p; hsa-miR-374b-5p
Gene Ontology (miRWalk)|GO0034142 toll like receptor 4 signaling pathway|+	Gene Ontology (miRWalk)	GO0034142 toll like receptor 4 signaling pathway	over-represented	+	1.43e-05	0.0011889	0.001189	8.00847	19	hsa-miR-125a-5p; hsa-miR-132-3p; hsa-miR-140-3p; hsa-miR-145-5p; hsa-miR-146a-5p; hsa-miR-146b-5p; hsa-miR-151a-3p; hsa-miR-155-5p; hsa-miR-16-5p; hsa-miR-186-5p; hsa-miR-193b-3p; hsa-miR-27a-3p; hsa-miR-30a-3p; hsa-miR-30a-5p; hsa-miR-31-5p; hsa-miR-320a-3p; hsa-miR-342-3p; hsa-miR-93-3p; hsa-miR-374b-5p
Gene Ontology (miRWalk)|GO0034332 adherens junction organization|+	Gene Ontology (miRWalk)	GO0034332 adherens junction organization	over-represented	+	1.5e-05	0.0011889	0.001189	5.08475	15	hsa-miR-132-3p; hsa-miR-145-5p; hsa-miR-155-5p; hsa-miR-16-5p; hsa-miR-186-5p; hsa-miR-193b-3p; hsa-miR-197-3p; hsa-miR-204-5p; hsa-miR-224-5p; hsa-miR-30a-5p; hsa-miR-31-5p; hsa-miR-320a-3p; hsa-miR-342-3p; hsa-miR-93-3p; hsa-miR-935
Gene Ontology (miRWalk)|GO0045087 innate immune response|+	Gene Ontology (miRWalk)	GO0045087 innate immune response	over-represented	+	1.21e-05	0.0011889	0.001189	11.5042	23	hsa-miR-125a-5p; hsa-miR-132-3p; hsa-miR-140-3p; hsa-miR-145-5p; hsa-miR-146a-5p; hsa-miR-146b-5p; hsa-miR-151a-3p; hsa-miR-155-5p; hsa-miR-16-5p; hsa-miR-186-5p; hsa-miR-193b-3p; hsa-miR-197-3p; hsa-miR-204-5p; hsa-miR-27a-3p; hsa-miR-30a-3p; hsa-miR-30a-5p; hsa-miR-31-5p; hsa-miR-320a-3p; hsa-miR-342-3p; hsa-miR-454-3p; hsa-miR-93-3p; hsa-miR-935; hsa-miR-374b-5p
Gene Ontology (miRWalk)|GO0051056 regulation of small gtpase mediated signal transduction|+	Gene Ontology (miRWalk)	GO0051056 regulation of small gtpase mediated signal transduction	over-represented	+	1.15e-05	0.0011889	0.001189	7.11864	18	hsa-miR-125a-5p; hsa-miR-132-3p; hsa-miR-145-5p; hsa-miR-146b-5p; hsa-miR-155-5p; hsa-miR-16-5p; hsa-miR-186-5p; hsa-miR-193b-3p; hsa-miR-197-3p; hsa-miR-204-5p; hsa-miR-224-5p; hsa-miR-27a-3p; hsa-miR-30a-5p; hsa-miR-31-3p; hsa-miR-31-5p; hsa-miR-320a-3p; hsa-miR-93-3p; hsa-miR-374b-5p
Gene Ontology (miRWalk)|GO0060340 positive regulation of type i interferon mediated signaling pathway|+	Gene Ontology (miRWalk)	GO0060340 positive regulation of type i interferon mediated signaling pathway	over-represented	+	1.47e-05	0.0011889	0.001189	0.699153	6	hsa-miR-146a-5p; hsa-miR-155-5p; hsa-miR-16-5p; hsa-miR-186-5p; hsa-miR-27a-3p; hsa-miR-30a-5p
Gene Ontology (miRWalk)|GO0071300 cellular response to retinoic acid|+	Gene Ontology (miRWalk)	GO0071300 cellular response to retinoic acid	over-represented	+	1.28e-05	0.0011889	0.001189	4.38559	14	hsa-miR-125a-5p; hsa-miR-132-3p; hsa-miR-140-3p; hsa-miR-145-5p; hsa-miR-155-5p; hsa-miR-16-5p; hsa-miR-186-5p; hsa-miR-193b-3p; hsa-miR-197-3p; hsa-miR-224-5p; hsa-miR-27a-3p; hsa-miR-30a-5p; hsa-miR-31-5p; hsa-miR-320a-3p
Pathways (miRWalk)|P00012 Cadherin signaling pathway|+	Pathways (miRWalk)	P00012 Cadherin signaling pathway	over-represented	+	9.65e-05	0.0012139	0.001214	8.26603	18	hsa-miR-125a-5p; hsa-miR-132-3p; hsa-miR-145-5p; hsa-miR-146a-5p; hsa-miR-155-5p; hsa-miR-16-5p; hsa-miR-186-5p; hsa-miR-193b-3p; hsa-miR-197-3p; hsa-miR-204-5p; hsa-miR-27a-3p; hsa-miR-30a-5p; hsa-miR-31-5p; hsa-miR-320a-3p; hsa-miR-342-3p; hsa-miR-93-3p; hsa-miR-935; hsa-miR-374b-5p
Pathways (miRWalk)|hsa00071 Fatty acid metabolism|+	Pathways (miRWalk)	hsa00071 Fatty acid metabolism	over-represented	+	0.0001	0.0012139	0.001214	3.30641	11	hsa-miR-132-3p; hsa-miR-151a-3p; hsa-miR-155-5p; hsa-miR-16-5p; hsa-miR-186-5p; hsa-miR-193b-3p; hsa-miR-197-3p; hsa-miR-27a-3p; hsa-miR-30a-5p; hsa-miR-31-3p; hsa-miR-93-3p
Pathways (miRWalk)|hsa04110 Cell cycle|+	Pathways (miRWalk)	hsa04110 Cell cycle	over-represented	+	0.0001	0.0012139	0.001214	15.2922	25	hsa-miR-125a-5p; hsa-miR-132-3p; hsa-miR-145-5p; hsa-miR-146a-5p; hsa-miR-146b-5p; hsa-miR-151a-3p; hsa-miR-155-5p; hsa-miR-16-5p; hsa-miR-186-5p; hsa-miR-193b-3p; hsa-miR-197-3p; hsa-miR-204-5p; hsa-miR-224-5p; hsa-miR-27a-3p; hsa-miR-30a-3p; hsa-miR-30a-5p; hsa-miR-31-3p; hsa-miR-31-5p; hsa-miR-320a-3p; hsa-miR-342-3p; hsa-miR-376a-3p; hsa-miR-454-3p; hsa-miR-93-3p; hsa-miR-935; hsa-miR-374b-5p
Pathways (miRWalk)|hsa04914 Progesterone mediated oocyte maturation|+	Pathways (miRWalk)	hsa04914 Progesterone mediated oocyte maturation	over-represented	+	0.000102	0.0012139	0.001214	10.057	20	hsa-miR-125a-5p; hsa-miR-132-3p; hsa-miR-140-3p; hsa-miR-145-5p; hsa-miR-146a-5p; hsa-miR-146b-5p; hsa-miR-155-5p; hsa-miR-16-5p; hsa-miR-186-5p; hsa-miR-193b-3p; hsa-miR-197-3p; hsa-miR-204-5p; hsa-miR-27a-3p; hsa-miR-30a-5p; hsa-miR-31-5p; hsa-miR-320a-3p; hsa-miR-376a-3p; hsa-miR-376c-3p; hsa-miR-93-3p; hsa-miR-935
Pathways (miRWalk)|P00057 Wnt signaling pathway|+	Pathways (miRWalk)	P00057 Wnt signaling pathway	over-represented	+	0.000112	0.0012577	0.0012577	13.0879	23	hsa-miR-125a-5p; hsa-miR-132-3p; hsa-miR-145-5p; hsa-miR-146a-5p; hsa-miR-155-5p; hsa-miR-16-5p; hsa-miR-186-5p; hsa-miR-193b-3p; hsa-miR-197-3p; hsa-miR-204-5p; hsa-miR-224-5p; hsa-miR-27a-3p; hsa-miR-30a-3p; hsa-miR-30a-5p; hsa-miR-31-3p; hsa-miR-31-5p; hsa-miR-320a-3p; hsa-miR-342-3p; hsa-miR-376a-3p; hsa-miR-376c-3p; hsa-miR-454-3p; hsa-miR-935; hsa-miR-374b-5p
Pathways (miRWalk)|WP615 Senescence and Autophagy|+	Pathways (miRWalk)	WP615 Senescence and Autophagy	over-represented	+	0.000111	0.0012577	0.0012577	14.19	24	hsa-miR-125a-5p; hsa-miR-132-3p; hsa-miR-145-5p; hsa-miR-146a-5p; hsa-miR-146b-5p; hsa-miR-155-5p; hsa-miR-16-5p; hsa-miR-186-5p; hsa-miR-193b-3p; hsa-miR-204-5p; hsa-miR-224-5p; hsa-miR-27a-3p; hsa-miR-30a-3p; hsa-miR-30a-5p; hsa-miR-31-3p; hsa-miR-31-5p; hsa-miR-320a-3p; hsa-miR-342-3p; hsa-miR-376a-3p; hsa-miR-376c-3p; hsa-miR-409-3p; hsa-miR-454-3p; hsa-miR-93-3p; hsa-miR-374b-5p
Diseases (MNDR)|acute myeloid leukemia|+	Diseases (MNDR)	acute myeloid leukemia	over-represented	+	0.000177	0.0012911	0.0012911	8.25806	18	hsa-miR-125a-5p; hsa-miR-132-3p; hsa-miR-145-5p; hsa-miR-146a-5p; hsa-miR-146b-5p; hsa-miR-151a-3p; hsa-miR-155-5p; hsa-miR-16-5p; hsa-miR-193b-3p; hsa-miR-197-3p; hsa-miR-204-5p; hsa-miR-224-5p; hsa-miR-27a-3p; hsa-miR-30a-3p; hsa-miR-30a-5p; hsa-miR-31-5p; hsa-miR-320a-3p; hsa-miR-342-3p
Gene Ontology (miRWalk)|GO0001942 hair follicle development|+	Gene Ontology (miRWalk)	GO0001942 hair follicle development	over-represented	+	1.75e-05	0.0013253	0.0013253	3.30508	12	hsa-miR-145-5p; hsa-miR-146a-5p; hsa-miR-155-5p; hsa-miR-16-5p; hsa-miR-186-5p; hsa-miR-193b-3p; hsa-miR-197-3p; hsa-miR-27a-3p; hsa-miR-30a-5p; hsa-miR-31-3p; hsa-miR-31-5p; hsa-miR-320a-3p
Gene Ontology (miRWalk)|GO0005938 cell cortex|+	Gene Ontology (miRWalk)	GO0005938 cell cortex	over-represented	+	1.75e-05	0.0013253	0.0013253	7.30932	18	hsa-miR-125a-5p; hsa-miR-132-3p; hsa-miR-145-5p; hsa-miR-146a-5p; hsa-miR-146b-5p; hsa-miR-155-5p; hsa-miR-16-5p; hsa-miR-186-5p; hsa-miR-193b-3p; hsa-miR-197-3p; hsa-miR-30a-5p; hsa-miR-31-3p; hsa-miR-31-5p; hsa-miR-320a-3p; hsa-miR-409-3p; hsa-miR-93-3p; hsa-miR-935; hsa-miR-374b-5p
Gene Ontology (miRWalk)|GO0034329 cell junction assembly|+	Gene Ontology (miRWalk)	GO0034329 cell junction assembly	over-represented	+	1.74e-05	0.0013253	0.0013253	6.54661	17	hsa-miR-125a-5p; hsa-miR-132-3p; hsa-miR-145-5p; hsa-miR-155-5p; hsa-miR-16-5p; hsa-miR-186-5p; hsa-miR-193b-3p; hsa-miR-197-3p; hsa-miR-204-5p; hsa-miR-30a-5p; hsa-miR-31-5p; hsa-miR-320a-3p; hsa-miR-342-3p; hsa-miR-454-3p; hsa-miR-93-3p; hsa-miR-935; hsa-miR-374b-5p
Pathways (miRWalk)|P00021 FGF signaling pathway|+	Pathways (miRWalk)	P00021 FGF signaling pathway	over-represented	+	0.000129	0.0013279	0.0013279	10.1948	20	hsa-miR-125a-5p; hsa-miR-132-3p; hsa-miR-140-3p; hsa-miR-145-5p; hsa-miR-146b-5p; hsa-miR-155-5p; hsa-miR-16-5p; hsa-miR-186-5p; hsa-miR-193b-3p; hsa-miR-197-3p; hsa-miR-204-5p; hsa-miR-224-5p; hsa-miR-27a-3p; hsa-miR-30a-3p; hsa-miR-30a-5p; hsa-miR-31-3p; hsa-miR-31-5p; hsa-miR-320a-3p; hsa-miR-342-3p; hsa-miR-93-3p
Pathways (miRWalk)|WP404 Nucleotide Metabolism|+	Pathways (miRWalk)	WP404 Nucleotide Metabolism	over-represented	+	0.000127	0.0013279	0.0013279	3.99525	12	hsa-miR-125a-5p; hsa-miR-155-5p; hsa-miR-16-5p; hsa-miR-186-5p; hsa-miR-193b-3p; hsa-miR-197-3p; hsa-miR-27a-3p; hsa-miR-30a-5p; hsa-miR-320a-3p; hsa-miR-342-3p; hsa-miR-93-3p; hsa-miR-935
Pathways (miRWalk)|hsa00680 Methane metabolism|+	Pathways (miRWalk)	hsa00680 Methane metabolism	over-represented	+	0.000129	0.0013279	0.0013279	0.964371	6	hsa-miR-155-5p; hsa-miR-16-5p; hsa-miR-186-5p; hsa-miR-193b-3p; hsa-miR-30a-5p; hsa-miR-320a-3p
Pathways (miRWalk)|hsa04912 GnRH signaling pathway|+	Pathways (miRWalk)	hsa04912 GnRH signaling pathway	over-represented	+	0.000124	0.0013279	0.0013279	8.4038	18	hsa-miR-125a-5p; hsa-miR-132-3p; hsa-miR-140-3p; hsa-miR-145-5p; hsa-miR-146a-5p; hsa-miR-146b-5p; hsa-miR-155-5p; hsa-miR-16-5p; hsa-miR-186-5p; hsa-miR-193b-3p; hsa-miR-197-3p; hsa-miR-224-5p; hsa-miR-27a-3p; hsa-miR-30a-5p; hsa-miR-320a-3p; hsa-miR-342-3p; hsa-miR-93-3p; hsa-miR-935
Gene Ontology (miRWalk)|GO0005741 mitochondrial outer membrane|+	Gene Ontology (miRWalk)	GO0005741 mitochondrial outer membrane	over-represented	+	1.82e-05	0.0013349	0.0013349	8.96186	20	hsa-miR-125a-5p; hsa-miR-132-3p; hsa-miR-140-3p; hsa-miR-145-5p; hsa-miR-146a-5p; hsa-miR-151a-3p; hsa-miR-155-5p; hsa-miR-16-5p; hsa-miR-186-5p; hsa-miR-193b-3p; hsa-miR-197-3p; hsa-miR-204-5p; hsa-miR-224-5p; hsa-miR-27a-3p; hsa-miR-28-3p; hsa-miR-30a-5p; hsa-miR-31-5p; hsa-miR-320a-3p; hsa-miR-342-3p; hsa-miR-93-3p
Gene Ontology (miRWalk)|GO0005887 integral to plasma membrane|+	Gene Ontology (miRWalk)	GO0005887 integral to plasma membrane	over-represented	+	1.81e-05	0.0013349	0.0013349	13.8559	25	hsa-miR-125a-5p; hsa-miR-132-3p; hsa-miR-140-3p; hsa-miR-145-5p; hsa-miR-146a-5p; hsa-miR-146b-5p; hsa-miR-151a-3p; hsa-miR-155-5p; hsa-miR-16-5p; hsa-miR-186-5p; hsa-miR-193b-3p; hsa-miR-197-3p; hsa-miR-204-5p; hsa-miR-224-5p; hsa-miR-27a-3p; hsa-miR-30a-3p; hsa-miR-30a-5p; hsa-miR-31-5p; hsa-miR-320a-3p; hsa-miR-342-3p; hsa-miR-376a-3p; hsa-miR-376c-3p; hsa-miR-93-3p; hsa-miR-935; hsa-miR-374b-…
Diseases (MNDR)|hepatoblastoma|+	Diseases (MNDR)	hepatoblastoma	over-represented	+	0.000188	0.001344	0.001344	2.27957	9	hsa-miR-125a-5p; hsa-miR-145-5p; hsa-miR-146a-5p; hsa-miR-146b-5p; hsa-miR-155-5p; hsa-miR-16-5p; hsa-miR-27a-3p; hsa-miR-30a-5p; hsa-miR-31-5p
Diseases (MNDR)|obesity|+	Diseases (MNDR)	obesity	over-represented	+	0.000188	0.001344	0.001344	2.27957	9	hsa-miR-132-3p; hsa-miR-145-5p; hsa-miR-146a-5p; hsa-miR-146b-5p; hsa-miR-155-5p; hsa-miR-16-5p; hsa-miR-27a-3p; hsa-miR-30a-5p; hsa-miR-31-5p
Pathways (miRWalk)|WP45 G1 to S cell cycle control|+	Pathways (miRWalk)	WP45 G1 to S cell cycle control	over-represented	+	0.000137	0.0013501	0.0013501	13.2257	23	hsa-miR-125a-5p; hsa-miR-132-3p; hsa-miR-145-5p; hsa-miR-146a-5p; hsa-miR-146b-5p; hsa-miR-151a-3p; hsa-miR-155-5p; hsa-miR-16-5p; hsa-miR-186-5p; hsa-miR-193b-3p; hsa-miR-197-3p; hsa-miR-27a-3p; hsa-miR-30a-3p; hsa-miR-30a-5p; hsa-miR-31-3p; hsa-miR-31-5p; hsa-miR-320a-3p; hsa-miR-342-3p; hsa-miR-376a-3p; hsa-miR-454-3p; hsa-miR-93-3p; hsa-miR-935; hsa-miR-374b-5p
Pathways (miRWalk)|hsa04010 MAPK signaling pathway|+	Pathways (miRWalk)	hsa04010 MAPK signaling pathway	over-represented	+	0.000136	0.0013501	0.0013501	14.3278	24	hsa-miR-125a-5p; hsa-miR-132-3p; hsa-miR-140-3p; hsa-miR-145-5p; hsa-miR-146a-5p; hsa-miR-146b-5p; hsa-miR-151a-3p; hsa-miR-155-5p; hsa-miR-16-5p; hsa-miR-186-5p; hsa-miR-193b-3p; hsa-miR-197-3p; hsa-miR-204-5p; hsa-miR-224-5p; hsa-miR-27a-3p; hsa-miR-30a-5p; hsa-miR-31-5p; hsa-miR-320a-3p; hsa-miR-342-3p; hsa-miR-376a-3p; hsa-miR-376c-3p; hsa-miR-454-3p; hsa-miR-93-3p; hsa-miR-374b-5p
Pathways (miRWalk)|hsa03018 RNA degradation|+	Pathways (miRWalk)	hsa03018 RNA degradation	over-represented	+	0.000141	0.0013593	0.0013593	5.37292	14	hsa-miR-125a-5p; hsa-miR-155-5p; hsa-miR-16-5p; hsa-miR-186-5p; hsa-miR-193b-3p; hsa-miR-197-3p; hsa-miR-204-5p; hsa-miR-30a-3p; hsa-miR-30a-5p; hsa-miR-31-5p; hsa-miR-320a-3p; hsa-miR-342-3p; hsa-miR-454-3p; hsa-miR-93-3p
Gene Ontology (miRWalk)|GO0005916 fascia adherens|+	Gene Ontology (miRWalk)	GO0005916 fascia adherens	over-represented	+	1.91e-05	0.0013835	0.0013835	2.28814	10	hsa-miR-132-3p; hsa-miR-145-5p; hsa-miR-155-5p; hsa-miR-16-5p; hsa-miR-186-5p; hsa-miR-204-5p; hsa-miR-30a-5p; hsa-miR-320a-3p; hsa-miR-342-3p; hsa-miR-93-3p
Gene Ontology (miRWalk)|GO0005739 mitochondrion|+	Gene Ontology (miRWalk)	GO0005739 mitochondrion	over-represented	+	1.97e-05	0.0013837	0.0013837	16.3347	27	hsa-miR-125a-5p; hsa-miR-132-3p; hsa-miR-140-3p; hsa-miR-145-5p; hsa-miR-146a-5p; hsa-miR-146b-5p; hsa-miR-151a-3p; hsa-miR-155-5p; hsa-miR-16-5p; hsa-miR-186-5p; hsa-miR-193b-3p; hsa-miR-197-3p; hsa-miR-204-5p; hsa-miR-224-5p; hsa-miR-27a-3p; hsa-miR-28-3p; hsa-miR-30a-3p; hsa-miR-30a-5p; hsa-miR-31-3p; hsa-miR-31-5p; hsa-miR-320a-3p; hsa-miR-342-3p; hsa-miR-376a-3p; hsa-miR-454-3p; hsa-miR-93-3…
Gene Ontology (miRWalk)|GO0006412 translation|+	Gene Ontology (miRWalk)	GO0006412 translation	over-represented	+	1.95e-05	0.0013837	0.0013837	10.8051	22	hsa-miR-125a-5p; hsa-miR-132-3p; hsa-miR-140-3p; hsa-miR-145-5p; hsa-miR-151a-3p; hsa-miR-155-5p; hsa-miR-16-5p; hsa-miR-186-5p; hsa-miR-193b-3p; hsa-miR-197-3p; hsa-miR-204-5p; hsa-miR-27a-3p; hsa-miR-30a-3p; hsa-miR-30a-5p; hsa-miR-31-5p; hsa-miR-320a-3p; hsa-miR-342-3p; hsa-miR-376a-3p; hsa-miR-454-3p; hsa-miR-93-3p; hsa-miR-935; hsa-miR-374b-5p
Diseases (MNDR)|Urinary Bladder Neoplasms|+	Diseases (MNDR)	Urinary Bladder Neoplasms	over-represented	+	0.000196	0.0013888	0.0013888	4	12	hsa-miR-125a-5p; hsa-miR-145-5p; hsa-miR-146a-5p; hsa-miR-146b-5p; hsa-miR-151a-3p; hsa-miR-155-5p; hsa-miR-16-5p; hsa-miR-193b-3p; hsa-miR-224-5p; hsa-miR-27a-3p; hsa-miR-30a-5p; hsa-miR-31-5p
Pathways (miRWalk)|WP477 Cytoplasmic Ribosomal Proteins|+	Pathways (miRWalk)	WP477 Cytoplasmic Ribosomal Proteins	over-represented	+	0.000148	0.0013912	0.0013912	9.36817	19	hsa-miR-125a-5p; hsa-miR-132-3p; hsa-miR-140-3p; hsa-miR-155-5p; hsa-miR-16-5p; hsa-miR-186-5p; hsa-miR-193b-3p; hsa-miR-197-3p; hsa-miR-204-5p; hsa-miR-27a-3p; hsa-miR-30a-3p; hsa-miR-30a-5p; hsa-miR-31-5p; hsa-miR-320a-3p; hsa-miR-342-3p; hsa-miR-454-3p; hsa-miR-93-3p; hsa-miR-935; hsa-miR-374b-5p
Diseases (MNDR)|Carcinoma, Renal Cell|+	Diseases (MNDR)	Carcinoma, Renal Cell	over-represented	+	0.000199	0.0013958	0.0013958	12.8172	23	hsa-miR-125a-5p; hsa-miR-132-3p; hsa-miR-140-3p; hsa-miR-145-5p; hsa-miR-146a-5p; hsa-miR-146b-5p; hsa-miR-151a-3p; hsa-miR-155-5p; hsa-miR-16-5p; hsa-miR-193b-3p; hsa-miR-204-5p; hsa-miR-224-5p; hsa-miR-27a-3p; hsa-miR-30a-3p; hsa-miR-30a-5p; hsa-miR-342-3p; hsa-miR-376c-3p; hsa-miR-409-3p; hsa-miR-411-5p; hsa-miR-539-5p; hsa-miR-93-3p; hsa-miR-935; hsa-miR-374b-5p
Gene Ontology (miRWalk)|GO0004713 protein tyrosine kinase activity|+	Gene Ontology (miRWalk)	GO0004713 protein tyrosine kinase activity	over-represented	+	2.06e-05	0.0014086	0.0014086	9.02542	20	hsa-miR-125a-5p; hsa-miR-140-3p; hsa-miR-145-5p; hsa-miR-146a-5p; hsa-miR-146b-5p; hsa-miR-155-5p; hsa-miR-16-5p; hsa-miR-186-5p; hsa-miR-193b-3p; hsa-miR-197-3p; hsa-miR-204-5p; hsa-miR-224-5p; hsa-miR-27a-3p; hsa-miR-30a-5p; hsa-miR-31-5p; hsa-miR-320a-3p; hsa-miR-342-3p; hsa-miR-376a-3p; hsa-miR-376c-3p; hsa-miR-93-3p
Gene Ontology (miRWalk)|GO0019221 cytokine mediated signaling pathway|+	Gene Ontology (miRWalk)	GO0019221 cytokine mediated signaling pathway	over-represented	+	2.09e-05	0.0014086	0.0014086	9.91525	21	hsa-miR-125a-5p; hsa-miR-132-3p; hsa-miR-145-5p; hsa-miR-146a-5p; hsa-miR-146b-5p; hsa-miR-155-5p; hsa-miR-16-5p; hsa-miR-186-5p; hsa-miR-193b-3p; hsa-miR-197-3p; hsa-miR-204-5p; hsa-miR-27a-3p; hsa-miR-30a-3p; hsa-miR-30a-5p; hsa-miR-31-5p; hsa-miR-320a-3p; hsa-miR-342-3p; hsa-miR-409-3p; hsa-miR-93-3p; hsa-miR-935; hsa-miR-374b-5p
Gene Ontology (miRWalk)|GO0045786 negative regulation of cell cycle|+	Gene Ontology (miRWalk)	GO0045786 negative regulation of cell cycle	over-represented	+	2.09e-05	0.0014086	0.0014086	5.21186	15	hsa-miR-132-3p; hsa-miR-145-5p; hsa-miR-155-5p; hsa-miR-16-5p; hsa-miR-186-5p; hsa-miR-193b-3p; hsa-miR-197-3p; hsa-miR-30a-3p; hsa-miR-30a-5p; hsa-miR-31-3p; hsa-miR-31-5p; hsa-miR-320a-3p; hsa-miR-342-3p; hsa-miR-93-3p; hsa-miR-935
Gene Ontology (miRWalk)|GO0031012 extracellular matrix|+	Gene Ontology (miRWalk)	GO0031012 extracellular matrix	over-represented	+	2.14e-05	0.0014188	0.0014188	5.91102	16	hsa-miR-125a-5p; hsa-miR-132-3p; hsa-miR-145-5p; hsa-miR-146a-5p; hsa-miR-155-5p; hsa-miR-16-5p; hsa-miR-186-5p; hsa-miR-193b-3p; hsa-miR-197-3p; hsa-miR-204-5p; hsa-miR-30a-3p; hsa-miR-30a-5p; hsa-miR-320a-3p; hsa-miR-454-3p; hsa-miR-596; hsa-miR-93-3p
Pathways (miRWalk)|WP1601 Fluoropyrimidine Activity|+	Pathways (miRWalk)	WP1601 Fluoropyrimidine Activity	over-represented	+	0.000166	0.0014208	0.0014208	4.75297	13	hsa-miR-125a-5p; hsa-miR-155-5p; hsa-miR-16-5p; hsa-miR-186-5p; hsa-miR-193b-3p; hsa-miR-197-3p; hsa-miR-27a-3p; hsa-miR-30a-5p; hsa-miR-320a-3p; hsa-miR-342-3p; hsa-miR-454-3p; hsa-miR-93-3p; hsa-miR-935
Pathways (miRWalk)|WP2034 Leptin signaling pathway|+	Pathways (miRWalk)	WP2034 Leptin signaling pathway	over-represented	+	0.000165	0.0014208	0.0014208	11.2969	21	hsa-miR-125a-5p; hsa-miR-132-3p; hsa-miR-140-3p; hsa-miR-145-5p; hsa-miR-146a-5p; hsa-miR-146b-5p; hsa-miR-151a-3p; hsa-miR-155-5p; hsa-miR-16-5p; hsa-miR-186-5p; hsa-miR-193b-3p; hsa-miR-204-5p; hsa-miR-224-5p; hsa-miR-27a-3p; hsa-miR-30a-5p; hsa-miR-31-3p; hsa-miR-31-5p; hsa-miR-320a-3p; hsa-miR-376a-3p; hsa-miR-93-3p; hsa-miR-374b-5p
Pathways (miRWalk)|WP231 TNF alpha Signaling Pathway|+	Pathways (miRWalk)	WP231 TNF alpha Signaling Pathway	over-represented	+	0.000166	0.0014208	0.0014208	9.43705	19	hsa-miR-125a-5p; hsa-miR-132-3p; hsa-miR-140-3p; hsa-miR-145-5p; hsa-miR-146a-5p; hsa-miR-146b-5p; hsa-miR-151a-3p; hsa-miR-155-5p; hsa-miR-16-5p; hsa-miR-186-5p; hsa-miR-193b-3p; hsa-miR-197-3p; hsa-miR-204-5p; hsa-miR-27a-3p; hsa-miR-30a-5p; hsa-miR-320a-3p; hsa-miR-342-3p; hsa-miR-935; hsa-miR-374b-5p
Pathways (miRWalk)|hsa00350 Tyrosine metabolism|+	Pathways (miRWalk)	hsa00350 Tyrosine metabolism	over-represented	+	0.00016	0.0014208	0.0014208	2.34204	9	hsa-miR-132-3p; hsa-miR-145-5p; hsa-miR-155-5p; hsa-miR-16-5p; hsa-miR-186-5p; hsa-miR-30a-5p; hsa-miR-320a-3p; hsa-miR-342-3p; hsa-miR-93-3p
Pathways (miRWalk)|hsa04810 Regulation of actin cytoskeleton|+	Pathways (miRWalk)	hsa04810 Regulation of actin cytoskeleton	over-represented	+	0.000165	0.0014208	0.0014208	11.2969	21	hsa-miR-125a-5p; hsa-miR-132-3p; hsa-miR-145-5p; hsa-miR-146a-5p; hsa-miR-146b-5p; hsa-miR-155-5p; hsa-miR-16-5p; hsa-miR-186-5p; hsa-miR-193b-3p; hsa-miR-197-3p; hsa-miR-204-5p; hsa-miR-224-5p; hsa-miR-27a-3p; hsa-miR-30a-5p; hsa-miR-31-3p; hsa-miR-31-5p; hsa-miR-320a-3p; hsa-miR-342-3p; hsa-miR-376a-3p; hsa-miR-93-3p; hsa-miR-935
Pathways (miRWalk)|hsa00360 Phenylalanine metabolism|+	Pathways (miRWalk)	hsa00360 Phenylalanine metabolism	over-represented	+	0.000171	0.0014338	0.0014338	1.85986	8	hsa-miR-145-5p; hsa-miR-155-5p; hsa-miR-16-5p; hsa-miR-186-5p; hsa-miR-30a-5p; hsa-miR-320a-3p; hsa-miR-342-3p; hsa-miR-93-3p
Pathways (miRWalk)|P00016 Cytoskeletal regulation by Rho GTPase|+	Pathways (miRWalk)	P00016 Cytoskeletal regulation by Rho GTPase	over-represented	+	0.000179	0.0014799	0.0014799	8.61045	18	hsa-miR-125a-5p; hsa-miR-132-3p; hsa-miR-145-5p; hsa-miR-146a-5p; hsa-miR-155-5p; hsa-miR-16-5p; hsa-miR-186-5p; hsa-miR-193b-3p; hsa-miR-197-3p; hsa-miR-204-5p; hsa-miR-224-5p; hsa-miR-30a-5p; hsa-miR-31-5p; hsa-miR-320a-3p; hsa-miR-342-3p; hsa-miR-93-3p; hsa-miR-935; hsa-miR-374b-5p
Gene Ontology (miRWalk)|GO0005911 cell cell junction|+	Gene Ontology (miRWalk)	GO0005911 cell cell junction	over-represented	+	2.32e-05	0.001491	0.001491	6.67373	17	hsa-miR-132-3p; hsa-miR-145-5p; hsa-miR-146a-5p; hsa-miR-155-5p; hsa-miR-16-5p; hsa-miR-186-5p; hsa-miR-193b-3p; hsa-miR-197-3p; hsa-miR-204-5p; hsa-miR-27a-3p; hsa-miR-30a-5p; hsa-miR-31-5p; hsa-miR-320a-3p; hsa-miR-342-3p; hsa-miR-93-3p; hsa-miR-935; hsa-miR-374b-5p
Gene Ontology (miRWalk)|GO0030027 lamellipodium|+	Gene Ontology (miRWalk)	GO0030027 lamellipodium	over-represented	+	2.3e-05	0.001491	0.001491	7.43644	18	hsa-miR-125a-5p; hsa-miR-132-3p; hsa-miR-145-5p; hsa-miR-146a-5p; hsa-miR-146b-5p; hsa-miR-155-5p; hsa-miR-16-5p; hsa-miR-186-5p; hsa-miR-193b-3p; hsa-miR-197-3p; hsa-miR-204-5p; hsa-miR-27a-3p; hsa-miR-30a-5p; hsa-miR-31-3p; hsa-miR-31-5p; hsa-miR-320a-3p; hsa-miR-93-3p; hsa-miR-374b-5p
Gene Ontology (miRWalk)|GO0051301 cell division|+	Gene Ontology (miRWalk)	GO0051301 cell division	over-represented	+	2.34e-05	0.001491	0.001491	11.8856	23	hsa-miR-125a-5p; hsa-miR-132-3p; hsa-miR-140-3p; hsa-miR-145-5p; hsa-miR-146a-5p; hsa-miR-151a-3p; hsa-miR-155-5p; hsa-miR-16-5p; hsa-miR-186-5p; hsa-miR-193b-3p; hsa-miR-197-3p; hsa-miR-204-5p; hsa-miR-27a-3p; hsa-miR-30a-3p; hsa-miR-30a-5p; hsa-miR-31-3p; hsa-miR-31-5p; hsa-miR-320a-3p; hsa-miR-342-3p; hsa-miR-376a-3p; hsa-miR-93-3p; hsa-miR-935; hsa-miR-374b-5p
Diseases (MNDR)|chronic lymphocytic leukemia|+	Diseases (MNDR)	chronic lymphocytic leukemia	over-represented	+	0.000216	0.0014947	0.0014947	6.06452	15	hsa-miR-125a-5p; hsa-miR-132-3p; hsa-miR-145-5p; hsa-miR-146a-5p; hsa-miR-146b-5p; hsa-miR-155-5p; hsa-miR-16-5p; hsa-miR-197-3p; hsa-miR-204-5p; hsa-miR-224-5p; hsa-miR-27a-3p; hsa-miR-30a-5p; hsa-miR-31-5p; hsa-miR-320a-3p; hsa-miR-342-3p
Diseases (MNDR)|HCV|+	Diseases (MNDR)	HCV	over-represented	+	0.000219	0.0015016	0.0015016	2.32258	9	hsa-miR-125a-5p; hsa-miR-132-3p; hsa-miR-145-5p; hsa-miR-146a-5p; hsa-miR-155-5p; hsa-miR-16-5p; hsa-miR-224-5p; hsa-miR-27a-3p; hsa-miR-31-5p
Pathways (miRWalk)|hsa04622 RIG I like receptor signaling pathway|+	Pathways (miRWalk)	hsa04622 RIG I like receptor signaling pathway	over-represented	+	0.000192	0.001555	0.001555	5.51069	14	hsa-miR-125a-5p; hsa-miR-140-3p; hsa-miR-145-5p; hsa-miR-146a-5p; hsa-miR-146b-5p; hsa-miR-151a-3p; hsa-miR-155-5p; hsa-miR-16-5p; hsa-miR-186-5p; hsa-miR-193b-3p; hsa-miR-197-3p; hsa-miR-204-5p; hsa-miR-27a-3p; hsa-miR-320a-3p
Pathways (miRWalk)|WP179 Cell cycle|+	Pathways (miRWalk)	WP179 Cell cycle	over-represented	+	0.000203	0.0015607	0.0015607	14.6033	24	hsa-miR-125a-5p; hsa-miR-132-3p; hsa-miR-145-5p; hsa-miR-146a-5p; hsa-miR-146b-5p; hsa-miR-151a-3p; hsa-miR-155-5p; hsa-miR-16-5p; hsa-miR-186-5p; hsa-miR-193b-3p; hsa-miR-197-3p; hsa-miR-204-5p; hsa-miR-224-5p; hsa-miR-27a-3p; hsa-miR-30a-3p; hsa-miR-30a-5p; hsa-miR-31-3p; hsa-miR-31-5p; hsa-miR-320a-3p; hsa-miR-342-3p; hsa-miR-376a-3p; hsa-miR-454-3p; hsa-miR-93-3p; hsa-miR-935
Pathways (miRWalk)|hsa04612 Antigen processing and presentation|+	Pathways (miRWalk)	hsa04612 Antigen processing and presentation	over-represented	+	0.000202	0.0015607	0.0015607	6.26841	15	hsa-miR-132-3p; hsa-miR-140-3p; hsa-miR-146a-5p; hsa-miR-146b-5p; hsa-miR-155-5p; hsa-miR-16-5p; hsa-miR-186-5p; hsa-miR-193b-3p; hsa-miR-197-3p; hsa-miR-204-5p; hsa-miR-30a-5p; hsa-miR-320a-3p; hsa-miR-342-3p; hsa-miR-93-3p; hsa-miR-935
Pathways (miRWalk)|hsa04630 Jak STAT signaling pathway|+	Pathways (miRWalk)	hsa04630 Jak STAT signaling pathway	over-represented	+	0.000202	0.0015607	0.0015607	10.4703	20	hsa-miR-125a-5p; hsa-miR-132-3p; hsa-miR-145-5p; hsa-miR-146a-5p; hsa-miR-146b-5p; hsa-miR-155-5p; hsa-miR-16-5p; hsa-miR-186-5p; hsa-miR-193b-3p; hsa-miR-204-5p; hsa-miR-27a-3p; hsa-miR-30a-3p; hsa-miR-30a-5p; hsa-miR-320a-3p; hsa-miR-342-3p; hsa-miR-376a-3p; hsa-miR-409-3p; hsa-miR-93-3p; hsa-miR-935; hsa-miR-374b-5p
Gene Ontology (miRWalk)|GO0014823 response to activity|+	Gene Ontology (miRWalk)	GO0014823 response to activity	over-represented	+	2.55e-05	0.0015933	0.0015933	4.00424	13	hsa-miR-125a-5p; hsa-miR-132-3p; hsa-miR-146a-5p; hsa-miR-151a-3p; hsa-miR-155-5p; hsa-miR-16-5p; hsa-miR-186-5p; hsa-miR-193b-3p; hsa-miR-224-5p; hsa-miR-27a-3p; hsa-miR-30a-5p; hsa-miR-31-5p; hsa-miR-320a-3p
Gene Ontology (miRWalk)|GO0016568 chromatin modification|+	Gene Ontology (miRWalk)	GO0016568 chromatin modification	over-represented	+	2.63e-05	0.0015933	0.0015933	7.5	18	hsa-miR-132-3p; hsa-miR-145-5p; hsa-miR-151a-3p; hsa-miR-155-5p; hsa-miR-16-5p; hsa-miR-186-5p; hsa-miR-193b-3p; hsa-miR-197-3p; hsa-miR-204-5p; hsa-miR-224-5p; hsa-miR-27a-3p; hsa-miR-30a-5p; hsa-miR-320a-3p; hsa-miR-342-3p; hsa-miR-454-3p; hsa-miR-93-3p; hsa-miR-935; hsa-miR-374b-5p
Gene Ontology (miRWalk)|GO0032039 integrator complex|+	Gene Ontology (miRWalk)	GO0032039 integrator complex	over-represented	+	2.6e-05	0.0015933	0.0015933	1.46186	8	hsa-miR-132-3p; hsa-miR-155-5p; hsa-miR-16-5p; hsa-miR-193b-3p; hsa-miR-197-3p; hsa-miR-28-3p; hsa-miR-30a-5p; hsa-miR-320a-3p
Gene Ontology (miRWalk)|GO0048286 lung alveolus development|+	Gene Ontology (miRWalk)	GO0048286 lung alveolus development	over-represented	+	2.63e-05	0.0015933	0.0015933	4.63983	14	hsa-miR-125a-5p; hsa-miR-145-5p; hsa-miR-155-5p; hsa-miR-16-5p; hsa-miR-186-5p; hsa-miR-193b-3p; hsa-miR-204-5p; hsa-miR-27a-3p; hsa-miR-30a-5p; hsa-miR-31-5p; hsa-miR-320a-3p; hsa-miR-342-3p; hsa-miR-93-3p; hsa-miR-374b-5p
Diseases (MNDR)|intrahepatic cholangiocarcinoma|+	Diseases (MNDR)	intrahepatic cholangiocarcinoma	over-represented	+	0.000235	0.0015942	0.0015942	2.88172	10	hsa-miR-125a-5p; hsa-miR-145-5p; hsa-miR-155-5p; hsa-miR-204-5p; hsa-miR-224-5p; hsa-miR-27a-3p; hsa-miR-31-5p; hsa-miR-320a-3p; hsa-miR-376a-3p; hsa-miR-454-3p
Gene Ontology (miRWalk)|GO0005925 focal adhesion|+	Gene Ontology (miRWalk)	GO0005925 focal adhesion	over-represented	+	2.73e-05	0.0016132	0.0016132	8.32627	19	hsa-miR-125a-5p; hsa-miR-132-3p; hsa-miR-145-5p; hsa-miR-146a-5p; hsa-miR-151a-3p; hsa-miR-155-5p; hsa-miR-16-5p; hsa-miR-186-5p; hsa-miR-193b-3p; hsa-miR-197-3p; hsa-miR-204-5p; hsa-miR-27a-3p; hsa-miR-28-3p; hsa-miR-30a-5p; hsa-miR-31-5p; hsa-miR-320a-3p; hsa-miR-342-3p; hsa-miR-93-3p; hsa-miR-374b-5p
Gene Ontology (miRWalk)|GO0016020 membrane|+	Gene Ontology (miRWalk)	GO0016020 membrane	over-represented	+	2.72e-05	0.0016132	0.0016132	14.1102	25	hsa-miR-125a-5p; hsa-miR-132-3p; hsa-miR-145-5p; hsa-miR-146a-5p; hsa-miR-151a-3p; hsa-miR-155-5p; hsa-miR-16-5p; hsa-miR-186-5p; hsa-miR-193b-3p; hsa-miR-197-3p; hsa-miR-204-5p; hsa-miR-224-5p; hsa-miR-27a-3p; hsa-miR-30a-3p; hsa-miR-30a-5p; hsa-miR-31-5p; hsa-miR-320a-3p; hsa-miR-342-3p; hsa-miR-376a-3p; hsa-miR-376c-3p; hsa-miR-454-3p; hsa-miR-596; hsa-miR-93-3p; hsa-miR-935; hsa-miR-374b-5p
Expressed in tissue (Tissue Atlas)|colon|+	Expressed in tissue (Tissue Atlas)	colon	over-represented	+	0.000259	0.0016351	0.0016351	19.5	28	hsa-miR-125a-5p; hsa-miR-132-3p; hsa-miR-140-3p; hsa-miR-145-5p; hsa-miR-146a-5p; hsa-miR-146b-5p; hsa-miR-151a-3p; hsa-miR-155-5p; hsa-miR-16-5p; hsa-miR-186-5p; hsa-miR-193b-3p; hsa-miR-197-3p; hsa-miR-204-5p; hsa-miR-224-5p; hsa-miR-27a-3p; hsa-miR-28-3p; hsa-miR-30a-3p; hsa-miR-30a-5p; hsa-miR-31-5p; hsa-miR-320a-3p; hsa-miR-342-3p; hsa-miR-376a-3p; hsa-miR-376c-3p; hsa-miR-409-3p; hsa-miR-45…
Expressed in tissue (Tissue Atlas)|epididymis|+	Expressed in tissue (Tissue Atlas)	epididymis	over-represented	+	0.000139	0.0016351	0.0016351	20.6111	29	hsa-miR-125a-5p; hsa-miR-132-3p; hsa-miR-140-3p; hsa-miR-145-5p; hsa-miR-146a-5p; hsa-miR-146b-5p; hsa-miR-151a-3p; hsa-miR-155-5p; hsa-miR-16-5p; hsa-miR-186-5p; hsa-miR-193b-3p; hsa-miR-197-3p; hsa-miR-204-5p; hsa-miR-224-5p; hsa-miR-27a-3p; hsa-miR-30a-3p; hsa-miR-30a-5p; hsa-miR-31-3p; hsa-miR-31-5p; hsa-miR-320a-3p; hsa-miR-342-3p; hsa-miR-376a-3p; hsa-miR-376c-3p; hsa-miR-409-3p; hsa-miR-41…
Expressed in tissue (Tissue Atlas)|kidney|+	Expressed in tissue (Tissue Atlas)	kidney	over-represented	+	0.000182	0.0016351	0.0016351	17.8333	27	hsa-miR-125a-5p; hsa-miR-132-3p; hsa-miR-140-3p; hsa-miR-145-5p; hsa-miR-146a-5p; hsa-miR-146b-5p; hsa-miR-151a-3p; hsa-miR-155-5p; hsa-miR-16-5p; hsa-miR-186-5p; hsa-miR-193b-3p; hsa-miR-197-3p; hsa-miR-204-5p; hsa-miR-224-5p; hsa-miR-27a-3p; hsa-miR-28-3p; hsa-miR-30a-3p; hsa-miR-30a-5p; hsa-miR-31-5p; hsa-miR-320a-3p; hsa-miR-342-3p; hsa-miR-376a-3p; hsa-miR-376c-3p; hsa-miR-409-3p; hsa-miR-53…
Expressed in tissue (Tissue Atlas)|pancreas|+	Expressed in tissue (Tissue Atlas)	pancreas	over-represented	+	0.000228	0.0016351	0.0016351	18	27	hsa-miR-125a-5p; hsa-miR-132-3p; hsa-miR-140-3p; hsa-miR-145-5p; hsa-miR-146a-5p; hsa-miR-146b-5p; hsa-miR-151a-3p; hsa-miR-155-5p; hsa-miR-16-5p; hsa-miR-186-5p; hsa-miR-193b-3p; hsa-miR-197-3p; hsa-miR-204-5p; hsa-miR-224-5p; hsa-miR-27a-3p; hsa-miR-28-3p; hsa-miR-30a-3p; hsa-miR-30a-5p; hsa-miR-31-5p; hsa-miR-320a-3p; hsa-miR-342-3p; hsa-miR-376a-3p; hsa-miR-376c-3p; hsa-miR-409-3p; hsa-miR-53…
Expressed in tissue (Tissue Atlas)|small intestine|+	Expressed in tissue (Tissue Atlas)	small intestine	over-represented	+	0.000264	0.0016351	0.0016351	18.1111	27	hsa-miR-125a-5p; hsa-miR-132-3p; hsa-miR-140-3p; hsa-miR-145-5p; hsa-miR-146a-5p; hsa-miR-146b-5p; hsa-miR-151a-3p; hsa-miR-155-5p; hsa-miR-16-5p; hsa-miR-186-5p; hsa-miR-193b-3p; hsa-miR-197-3p; hsa-miR-204-5p; hsa-miR-224-5p; hsa-miR-27a-3p; hsa-miR-28-3p; hsa-miR-30a-3p; hsa-miR-30a-5p; hsa-miR-31-5p; hsa-miR-320a-3p; hsa-miR-342-3p; hsa-miR-376a-3p; hsa-miR-376c-3p; hsa-miR-409-3p; hsa-miR-53…
Diseases (MNDR)|Intracranial Hemorrhage, Hypertensive|+	Diseases (MNDR)	Intracranial Hemorrhage, Hypertensive	over-represented	+	0.000244	0.0016368	0.0016368	4.08602	12	hsa-miR-145-5p; hsa-miR-146a-5p; hsa-miR-146b-5p; hsa-miR-151a-3p; hsa-miR-155-5p; hsa-miR-16-5p; hsa-miR-197-3p; hsa-miR-27a-3p; hsa-miR-28-3p; hsa-miR-30a-5p; hsa-miR-342-3p; hsa-miR-374b-5p
Pathways (miRWalk)|P00044 Nicotinic acetylcholine receptor signaling pathway|+	Pathways (miRWalk)	P00044 Nicotinic acetylcholine receptor signaling pathway	over-represented	+	0.000223	0.0016678	0.0016678	5.57957	14	hsa-miR-132-3p; hsa-miR-145-5p; hsa-miR-155-5p; hsa-miR-16-5p; hsa-miR-186-5p; hsa-miR-193b-3p; hsa-miR-197-3p; hsa-miR-27a-3p; hsa-miR-30a-5p; hsa-miR-31-5p; hsa-miR-320a-3p; hsa-miR-342-3p; hsa-miR-93-3p; hsa-miR-935
Pathways (miRWalk)|WP28 Selenium Metabolism and Selenoproteins|+	Pathways (miRWalk)	WP28 Selenium Metabolism and Selenoproteins	over-represented	+	0.000224	0.0016678	0.0016678	3.58195	11	hsa-miR-125a-5p; hsa-miR-146a-5p; hsa-miR-146b-5p; hsa-miR-155-5p; hsa-miR-16-5p; hsa-miR-186-5p; hsa-miR-193b-3p; hsa-miR-27a-3p; hsa-miR-30a-5p; hsa-miR-320a-3p; hsa-miR-342-3p
Pathways (miRWalk)|hsa05212 Pancreatic cancer|+	Pathways (miRWalk)	hsa05212 Pancreatic cancer	over-represented	+	0.000228	0.0016685	0.0016685	13.5701	23	hsa-miR-125a-5p; hsa-miR-132-3p; hsa-miR-140-3p; hsa-miR-145-5p; hsa-miR-146a-5p; hsa-miR-146b-5p; hsa-miR-151a-3p; hsa-miR-155-5p; hsa-miR-16-5p; hsa-miR-186-5p; hsa-miR-193b-3p; hsa-miR-197-3p; hsa-miR-204-5p; hsa-miR-224-5p; hsa-miR-27a-3p; hsa-miR-30a-3p; hsa-miR-30a-5p; hsa-miR-320a-3p; hsa-miR-376a-3p; hsa-miR-376c-3p; hsa-miR-454-3p; hsa-miR-93-3p; hsa-miR-374b-5p
Diseases (MNDR)|abdominal aortic aneurysm|+	Diseases (MNDR)	abdominal aortic aneurysm	over-represented	+	0.000254	0.0016744	0.0016744	2.36559	9	hsa-miR-132-3p; hsa-miR-145-5p; hsa-miR-146a-5p; hsa-miR-155-5p; hsa-miR-16-5p; hsa-miR-27a-3p; hsa-miR-30a-5p; hsa-miR-31-5p; hsa-miR-411-5p
Diseases (MNDR)|neurilemmoma|+	Diseases (MNDR)	neurilemmoma	over-represented	+	0.000254	0.0016744	0.0016744	2.36559	9	hsa-miR-132-3p; hsa-miR-145-5p; hsa-miR-146a-5p; hsa-miR-155-5p; hsa-miR-16-5p; hsa-miR-204-5p; hsa-miR-224-5p; hsa-miR-27a-3p; hsa-miR-31-5p
Gene Ontology (miRWalk)|GO0030374 ligand dependent nuclear receptor transcription coactivator activity|+	Gene Ontology (miRWalk)	GO0030374 ligand dependent nuclear receptor transcription coactivator activity	over-represented	+	2.9e-05	0.0016898	0.0016898	5.33898	15	hsa-miR-125a-5p; hsa-miR-140-3p; hsa-miR-151a-3p; hsa-miR-155-5p; hsa-miR-16-5p; hsa-miR-186-5p; hsa-miR-193b-3p; hsa-miR-197-3p; hsa-miR-224-5p; hsa-miR-27a-3p; hsa-miR-31-5p; hsa-miR-320a-3p; hsa-miR-342-3p; hsa-miR-454-3p; hsa-miR-93-3p
Diseases (MNDR)|Precursor Cell Lymphoblastic Leukemia-Lymphoma|+	Diseases (MNDR)	Precursor Cell Lymphoblastic Leukemia-Lymphoma	over-represented	+	0.00027	0.0017307	0.0017307	6.92473	16	hsa-miR-125a-5p; hsa-miR-132-3p; hsa-miR-145-5p; hsa-miR-146a-5p; hsa-miR-146b-5p; hsa-miR-151a-3p; hsa-miR-155-5p; hsa-miR-16-5p; hsa-miR-197-3p; hsa-miR-224-5p; hsa-miR-27a-3p; hsa-miR-30a-3p; hsa-miR-30a-5p; hsa-miR-31-5p; hsa-miR-320a-3p; hsa-miR-342-3p
Diseases (MNDR)|facioscapulohumeral muscular dystrophy|+	Diseases (MNDR)	facioscapulohumeral muscular dystrophy	over-represented	+	0.000267	0.0017307	0.0017307	2.92473	10	hsa-miR-132-3p; hsa-miR-145-5p; hsa-miR-146a-5p; hsa-miR-146b-5p; hsa-miR-155-5p; hsa-miR-16-5p; hsa-miR-224-5p; hsa-miR-27a-3p; hsa-miR-31-5p; hsa-miR-376c-3p
Diseases (MNDR)|neuromyelitis optica|+	Diseases (MNDR)	neuromyelitis optica	over-represented	+	0.00027	0.0017307	0.0017307	5.46237	14	hsa-miR-132-3p; hsa-miR-140-3p; hsa-miR-146a-5p; hsa-miR-146b-5p; hsa-miR-151a-3p; hsa-miR-16-5p; hsa-miR-186-5p; hsa-miR-197-3p; hsa-miR-28-3p; hsa-miR-30a-5p; hsa-miR-320a-3p; hsa-miR-342-3p; hsa-miR-454-3p; hsa-miR-93-3p
Gene Ontology (miRWalk)|GO0005509 calcium ion binding|+	Gene Ontology (miRWalk)	GO0005509 calcium ion binding	over-represented	+	3.05e-05	0.0017383	0.0017383	11.0593	22	hsa-miR-125a-5p; hsa-miR-132-3p; hsa-miR-145-5p; hsa-miR-146a-5p; hsa-miR-146b-5p; hsa-miR-151a-3p; hsa-miR-155-5p; hsa-miR-16-5p; hsa-miR-186-5p; hsa-miR-193b-3p; hsa-miR-197-3p; hsa-miR-204-5p; hsa-miR-27a-3p; hsa-miR-30a-3p; hsa-miR-30a-5p; hsa-miR-31-5p; hsa-miR-320a-3p; hsa-miR-342-3p; hsa-miR-454-3p; hsa-miR-93-3p; hsa-miR-935; hsa-miR-374b-5p
Gene Ontology (miRWalk)|GO0030154 cell differentiation|+	Gene Ontology (miRWalk)	GO0030154 cell differentiation	over-represented	+	3.05e-05	0.0017383	0.0017383	11.0593	22	hsa-miR-125a-5p; hsa-miR-132-3p; hsa-miR-145-5p; hsa-miR-146a-5p; hsa-miR-151a-3p; hsa-miR-155-5p; hsa-miR-16-5p; hsa-miR-186-5p; hsa-miR-193b-3p; hsa-miR-197-3p; hsa-miR-204-5p; hsa-miR-27a-3p; hsa-miR-30a-5p; hsa-miR-31-3p; hsa-miR-31-5p; hsa-miR-320a-3p; hsa-miR-342-3p; hsa-miR-376a-3p; hsa-miR-376c-3p; hsa-miR-454-3p; hsa-miR-93-3p; hsa-miR-935
Diseases (MNDR)|Huntingtons disease|+	Diseases (MNDR)	Huntingtons disease	over-represented	+	0.000283	0.0017967	0.0017967	9.37634	19	hsa-miR-132-3p; hsa-miR-140-3p; hsa-miR-145-5p; hsa-miR-146a-5p; hsa-miR-146b-5p; hsa-miR-151a-3p; hsa-miR-155-5p; hsa-miR-16-5p; hsa-miR-193b-3p; hsa-miR-197-3p; hsa-miR-204-5p; hsa-miR-224-5p; hsa-miR-27a-3p; hsa-miR-30a-3p; hsa-miR-30a-5p; hsa-miR-31-5p; hsa-miR-320a-3p; hsa-miR-342-3p; hsa-miR-935
Gene Ontology (miRWalk)|GO0002026 regulation of the force of heart contraction|+	Gene Ontology (miRWalk)	GO0002026 regulation of the force of heart contraction	over-represented	+	3.27e-05	0.0018013	0.0018013	2.41525	10	hsa-miR-155-5p; hsa-miR-16-5p; hsa-miR-193b-3p; hsa-miR-197-3p; hsa-miR-224-5p; hsa-miR-30a-5p; hsa-miR-31-5p; hsa-miR-320a-3p; hsa-miR-409-3p; hsa-miR-93-3p
Gene Ontology (miRWalk)|GO0006366 transcription from rna polymerase ii promoter|+	Gene Ontology (miRWalk)	GO0006366 transcription from rna polymerase ii promoter	over-represented	+	3.22e-05	0.0018013	0.0018013	12.0763	23	hsa-miR-125a-5p; hsa-miR-132-3p; hsa-miR-140-3p; hsa-miR-145-5p; hsa-miR-146a-5p; hsa-miR-146b-5p; hsa-miR-155-5p; hsa-miR-16-5p; hsa-miR-186-5p; hsa-miR-193b-3p; hsa-miR-197-3p; hsa-miR-204-5p; hsa-miR-27a-3p; hsa-miR-30a-3p; hsa-miR-30a-5p; hsa-miR-31-5p; hsa-miR-320a-3p; hsa-miR-342-3p; hsa-miR-376a-3p; hsa-miR-454-3p; hsa-miR-93-3p; hsa-miR-935; hsa-miR-374b-5p
Gene Ontology (miRWalk)|GO0016180 snrna processing|+	Gene Ontology (miRWalk)	GO0016180 snrna processing	over-represented	+	3.27e-05	0.0018013	0.0018013	2.41525	10	hsa-miR-132-3p; hsa-miR-155-5p; hsa-miR-16-5p; hsa-miR-193b-3p; hsa-miR-197-3p; hsa-miR-28-3p; hsa-miR-30a-5p; hsa-miR-320a-3p; hsa-miR-342-3p; hsa-miR-93-3p
Gene Ontology (miRWalk)|GO0071260 cellular response to mechanical stimulus|+	Gene Ontology (miRWalk)	GO0071260 cellular response to mechanical stimulus	over-represented	+	3.39e-05	0.0018458	0.0018458	5.40254	15	hsa-miR-125a-5p; hsa-miR-140-3p; hsa-miR-145-5p; hsa-miR-146a-5p; hsa-miR-146b-5p; hsa-miR-155-5p; hsa-miR-16-5p; hsa-miR-186-5p; hsa-miR-193b-3p; hsa-miR-204-5p; hsa-miR-224-5p; hsa-miR-27a-3p; hsa-miR-30a-5p; hsa-miR-320a-3p; hsa-miR-93-3p
Pathways (miRWalk)|P00027 Heterotrimeric G protein signaling pathway Gq alpha and Go alpha mediated pathway|+	Pathways (miRWalk)	P00027 Heterotrimeric G protein signaling pathway Gq alpha and Go alpha mediated pathway	over-represented	+	0.000258	0.001861	0.001861	5.64846	14	hsa-miR-132-3p; hsa-miR-146a-5p; hsa-miR-146b-5p; hsa-miR-155-5p; hsa-miR-16-5p; hsa-miR-186-5p; hsa-miR-193b-3p; hsa-miR-197-3p; hsa-miR-27a-3p; hsa-miR-30a-5p; hsa-miR-31-3p; hsa-miR-31-5p; hsa-miR-342-3p; hsa-miR-935
Diseases (MNDR)|chordoma|+	Diseases (MNDR)	chordoma	over-represented	+	0.0003	0.0018763	0.0018763	4.17204	12	hsa-miR-125a-5p; hsa-miR-132-3p; hsa-miR-140-3p; hsa-miR-145-5p; hsa-miR-146a-5p; hsa-miR-155-5p; hsa-miR-16-5p; hsa-miR-193b-3p; hsa-miR-27a-3p; hsa-miR-28-3p; hsa-miR-31-5p; hsa-miR-342-3p
Diseases (MNDR)|lung cancer|+	Diseases (MNDR)	lung cancer	over-represented	+	0.000302	0.0018763	0.0018763	24.9892	32	hsa-miR-125a-5p; hsa-miR-132-3p; hsa-miR-140-3p; hsa-miR-145-5p; hsa-miR-146a-5p; hsa-miR-146b-5p; hsa-miR-151a-3p; hsa-miR-155-5p; hsa-miR-16-5p; hsa-miR-186-5p; hsa-miR-193b-3p; hsa-miR-197-3p; hsa-miR-204-5p; hsa-miR-224-5p; hsa-miR-27a-3p; hsa-miR-28-3p; hsa-miR-30a-3p; hsa-miR-30a-5p; hsa-miR-31-3p; hsa-miR-31-5p; hsa-miR-320a-3p; hsa-miR-342-3p; hsa-miR-376a-3p; hsa-miR-376c-3p; hsa-miR-409…
Pathways (miRWalk)|hsa04260 Cardiac muscle contraction|+	Pathways (miRWalk)	hsa04260 Cardiac muscle contraction	over-represented	+	0.000269	0.0019088	0.0019088	4.95962	13	hsa-miR-125a-5p; hsa-miR-132-3p; hsa-miR-145-5p; hsa-miR-155-5p; hsa-miR-16-5p; hsa-miR-186-5p; hsa-miR-193b-3p; hsa-miR-197-3p; hsa-miR-30a-5p; hsa-miR-31-3p; hsa-miR-31-5p; hsa-miR-320a-3p; hsa-miR-93-3p
Pathways (miRWalk)|P00031 Inflammation mediated by chemokine and cytokine signaling pathway|+	Pathways (miRWalk)	P00031 Inflammation mediated by chemokine and cytokine signaling pathway	over-represented	+	0.000278	0.0019203	0.0019203	11.6413	21	hsa-miR-125a-5p; hsa-miR-132-3p; hsa-miR-145-5p; hsa-miR-146a-5p; hsa-miR-146b-5p; hsa-miR-151a-3p; hsa-miR-155-5p; hsa-miR-16-5p; hsa-miR-186-5p; hsa-miR-193b-3p; hsa-miR-197-3p; hsa-miR-204-5p; hsa-miR-224-5p; hsa-miR-30a-5p; hsa-miR-31-3p; hsa-miR-31-5p; hsa-miR-320a-3p; hsa-miR-342-3p; hsa-miR-409-3p; hsa-miR-93-3p; hsa-miR-935
Pathways (miRWalk)|hsa04062 Chemokine signaling pathway|+	Pathways (miRWalk)	hsa04062 Chemokine signaling pathway	over-represented	+	0.000278	0.0019203	0.0019203	11.6413	21	hsa-miR-125a-5p; hsa-miR-132-3p; hsa-miR-145-5p; hsa-miR-146a-5p; hsa-miR-146b-5p; hsa-miR-151a-3p; hsa-miR-155-5p; hsa-miR-16-5p; hsa-miR-186-5p; hsa-miR-193b-3p; hsa-miR-197-3p; hsa-miR-204-5p; hsa-miR-224-5p; hsa-miR-27a-3p; hsa-miR-30a-5p; hsa-miR-31-3p; hsa-miR-31-5p; hsa-miR-320a-3p; hsa-miR-376a-3p; hsa-miR-93-3p; hsa-miR-935
Gene Ontology (miRWalk)|GO0030168 platelet activation|+	Gene Ontology (miRWalk)	GO0030168 platelet activation	over-represented	+	3.58e-05	0.001926	0.001926	12.1398	23	hsa-miR-125a-5p; hsa-miR-132-3p; hsa-miR-145-5p; hsa-miR-146a-5p; hsa-miR-146b-5p; hsa-miR-155-5p; hsa-miR-16-5p; hsa-miR-186-5p; hsa-miR-193b-3p; hsa-miR-197-3p; hsa-miR-204-5p; hsa-miR-224-5p; hsa-miR-27a-3p; hsa-miR-30a-3p; hsa-miR-30a-5p; hsa-miR-31-3p; hsa-miR-31-5p; hsa-miR-320a-3p; hsa-miR-342-3p; hsa-miR-376a-3p; hsa-miR-409-3p; hsa-miR-93-3p; hsa-miR-935
Gene Ontology (miRWalk)|GO0051051 negative regulation of transport|+	Gene Ontology (miRWalk)	GO0051051 negative regulation of transport	over-represented	+	3.64e-05	0.0019374	0.0019374	0.508475	5	hsa-miR-145-5p; hsa-miR-155-5p; hsa-miR-30a-5p; hsa-miR-31-3p; hsa-miR-320a-3p
Pathways (miRWalk)|hsa03010 Ribosome|+	Pathways (miRWalk)	hsa03010 Ribosome	over-represented	+	0.000287	0.0019495	0.0019495	8.88599	18	hsa-miR-125a-5p; hsa-miR-132-3p; hsa-miR-140-3p; hsa-miR-155-5p; hsa-miR-16-5p; hsa-miR-186-5p; hsa-miR-193b-3p; hsa-miR-197-3p; hsa-miR-204-5p; hsa-miR-27a-3p; hsa-miR-30a-3p; hsa-miR-30a-5p; hsa-miR-31-5p; hsa-miR-320a-3p; hsa-miR-342-3p; hsa-miR-454-3p; hsa-miR-93-3p; hsa-miR-935
Gene Ontology (miRWalk)|GO0005507 copper ion binding|+	Gene Ontology (miRWalk)	GO0005507 copper ion binding	over-represented	+	3.71e-05	0.0019508	0.0019508	4.13136	13	hsa-miR-125a-5p; hsa-miR-132-3p; hsa-miR-155-5p; hsa-miR-16-5p; hsa-miR-186-5p; hsa-miR-193b-3p; hsa-miR-197-3p; hsa-miR-27a-3p; hsa-miR-30a-5p; hsa-miR-320a-3p; hsa-miR-409-3p; hsa-miR-454-3p; hsa-miR-374b-5p
Gene Ontology (miRWalk)|GO0003705 rna polymerase ii distal enhancer sequence specific dna binding transcription factor activity|+	Gene Ontology (miRWalk)	GO0003705 rna polymerase ii distal enhancer sequence specific dna binding transcription factor activity	over-represented	+	3.89e-05	0.0020051	0.0020051	7.69068	18	hsa-miR-132-3p; hsa-miR-145-5p; hsa-miR-146a-5p; hsa-miR-155-5p; hsa-miR-16-5p; hsa-miR-186-5p; hsa-miR-193b-3p; hsa-miR-197-3p; hsa-miR-204-5p; hsa-miR-27a-3p; hsa-miR-30a-3p; hsa-miR-30a-5p; hsa-miR-31-5p; hsa-miR-320a-3p; hsa-miR-342-3p; hsa-miR-454-3p; hsa-miR-93-3p; hsa-miR-374b-5p
Gene Ontology (miRWalk)|GO0008624 induction of apoptosis by extracellular signals|+	Gene Ontology (miRWalk)	GO0008624 induction of apoptosis by extracellular signals	over-represented	+	3.89e-05	0.0020051	0.0020051	7.69068	18	hsa-miR-125a-5p; hsa-miR-132-3p; hsa-miR-140-3p; hsa-miR-145-5p; hsa-miR-146a-5p; hsa-miR-146b-5p; hsa-miR-151a-3p; hsa-miR-155-5p; hsa-miR-16-5p; hsa-miR-186-5p; hsa-miR-193b-3p; hsa-miR-197-3p; hsa-miR-27a-3p; hsa-miR-30a-3p; hsa-miR-30a-5p; hsa-miR-31-5p; hsa-miR-320a-3p; hsa-miR-93-3p
Gene Ontology (miRWalk)|GO0001085 rna polymerase ii transcription factor binding|+	Gene Ontology (miRWalk)	GO0001085 rna polymerase ii transcription factor binding	over-represented	+	3.96e-05	0.0020203	0.0020203	5.4661	15	hsa-miR-125a-5p; hsa-miR-132-3p; hsa-miR-145-5p; hsa-miR-146a-5p; hsa-miR-155-5p; hsa-miR-16-5p; hsa-miR-186-5p; hsa-miR-193b-3p; hsa-miR-27a-3p; hsa-miR-30a-3p; hsa-miR-30a-5p; hsa-miR-320a-3p; hsa-miR-454-3p; hsa-miR-93-3p; hsa-miR-935
Pathways (miRWalk)|hsa05200 Pathways in cancer|+	Pathways (miRWalk)	hsa05200 Pathways in cancer	over-represented	+	0.000303	0.0020281	0.0020281	18.7363	27	hsa-miR-125a-5p; hsa-miR-132-3p; hsa-miR-140-3p; hsa-miR-145-5p; hsa-miR-146a-5p; hsa-miR-146b-5p; hsa-miR-151a-3p; hsa-miR-155-5p; hsa-miR-16-5p; hsa-miR-186-5p; hsa-miR-193b-3p; hsa-miR-197-3p; hsa-miR-204-5p; hsa-miR-224-5p; hsa-miR-27a-3p; hsa-miR-30a-3p; hsa-miR-30a-5p; hsa-miR-31-3p; hsa-miR-31-5p; hsa-miR-320a-3p; hsa-miR-342-3p; hsa-miR-376a-3p; hsa-miR-376c-3p; hsa-miR-454-3p; hsa-miR-93…
Gene Ontology (miRWalk)|GO0010923 negative regulation of phosphatase activity|+	Gene Ontology (miRWalk)	GO0010923 negative regulation of phosphatase activity	over-represented	+	4.04e-05	0.0020386	0.0020386	3.55932	12	hsa-miR-125a-5p; hsa-miR-132-3p; hsa-miR-155-5p; hsa-miR-16-5p; hsa-miR-186-5p; hsa-miR-193b-3p; hsa-miR-197-3p; hsa-miR-204-5p; hsa-miR-30a-5p; hsa-miR-31-5p; hsa-miR-320a-3p; hsa-miR-93-3p
Gene Ontology (miRWalk)|GO0031625 ubiquitin protein ligase binding|+	Gene Ontology (miRWalk)	GO0031625 ubiquitin protein ligase binding	over-represented	+	4.15e-05	0.0020693	0.0020693	10.2966	21	hsa-miR-125a-5p; hsa-miR-132-3p; hsa-miR-145-5p; hsa-miR-146a-5p; hsa-miR-146b-5p; hsa-miR-155-5p; hsa-miR-16-5p; hsa-miR-186-5p; hsa-miR-193b-3p; hsa-miR-197-3p; hsa-miR-204-5p; hsa-miR-224-5p; hsa-miR-27a-3p; hsa-miR-30a-5p; hsa-miR-31-5p; hsa-miR-320a-3p; hsa-miR-342-3p; hsa-miR-454-3p; hsa-miR-93-3p; hsa-miR-935; hsa-miR-374b-5p
Diseases (MNDR)|Kaposis sarcoma|+	Diseases (MNDR)	Kaposis sarcoma	over-represented	+	0.000339	0.0020696	0.0020696	2.45161	9	hsa-miR-125a-5p; hsa-miR-145-5p; hsa-miR-146a-5p; hsa-miR-146b-5p; hsa-miR-155-5p; hsa-miR-16-5p; hsa-miR-27a-3p; hsa-miR-30a-5p; hsa-miR-31-5p
Diseases (MNDR)|skin cancer|+	Diseases (MNDR)	skin cancer	over-represented	+	0.000339	0.0020696	0.0020696	2.45161	9	hsa-miR-125a-5p; hsa-miR-145-5p; hsa-miR-146a-5p; hsa-miR-146b-5p; hsa-miR-155-5p; hsa-miR-16-5p; hsa-miR-27a-3p; hsa-miR-30a-5p; hsa-miR-31-5p
Gene Ontology (miRWalk)|GO0016021 integral to membrane|+	Gene Ontology (miRWalk)	GO0016021 integral to membrane	over-represented	+	4.24e-05	0.0020969	0.0020969	16.8432	27	hsa-miR-125a-5p; hsa-miR-132-3p; hsa-miR-140-3p; hsa-miR-145-5p; hsa-miR-146a-5p; hsa-miR-146b-5p; hsa-miR-151a-3p; hsa-miR-155-5p; hsa-miR-16-5p; hsa-miR-186-5p; hsa-miR-193b-3p; hsa-miR-197-3p; hsa-miR-204-5p; hsa-miR-224-5p; hsa-miR-27a-3p; hsa-miR-28-3p; hsa-miR-30a-3p; hsa-miR-30a-5p; hsa-miR-31-3p; hsa-miR-31-5p; hsa-miR-320a-3p; hsa-miR-342-3p; hsa-miR-376a-3p; hsa-miR-454-3p; hsa-miR-93-3…
Pathways (miRWalk)|hsa04115 p53 signaling pathway|+	Pathways (miRWalk)	hsa04115 p53 signaling pathway	over-represented	+	0.000318	0.002099	0.002099	12.7435	22	hsa-miR-125a-5p; hsa-miR-132-3p; hsa-miR-145-5p; hsa-miR-146a-5p; hsa-miR-146b-5p; hsa-miR-151a-3p; hsa-miR-155-5p; hsa-miR-16-5p; hsa-miR-186-5p; hsa-miR-193b-3p; hsa-miR-197-3p; hsa-miR-204-5p; hsa-miR-27a-3p; hsa-miR-30a-3p; hsa-miR-30a-5p; hsa-miR-31-5p; hsa-miR-320a-3p; hsa-miR-342-3p; hsa-miR-376a-3p; hsa-miR-454-3p; hsa-miR-93-3p; hsa-miR-374b-5p
Pathways (miRWalk)|hsa03030 DNA replication|+	Pathways (miRWalk)	hsa03030 DNA replication	over-represented	+	0.000324	0.0021108	0.0021108	3.71971	11	hsa-miR-146a-5p; hsa-miR-155-5p; hsa-miR-16-5p; hsa-miR-186-5p; hsa-miR-193b-3p; hsa-miR-197-3p; hsa-miR-30a-5p; hsa-miR-31-3p; hsa-miR-31-5p; hsa-miR-320a-3p; hsa-miR-93-3p
Diseases (MNDR)|Mouth Neoplasms|+	Diseases (MNDR)	Mouth Neoplasms	over-represented	+	0.000353	0.0021398	0.0021398	3.6129	11	hsa-miR-132-3p; hsa-miR-145-5p; hsa-miR-146a-5p; hsa-miR-146b-5p; hsa-miR-155-5p; hsa-miR-16-5p; hsa-miR-224-5p; hsa-miR-27a-3p; hsa-miR-30a-5p; hsa-miR-31-5p; hsa-miR-596
Diseases (MNDR)|oral squamous cell carcinoma|+	Diseases (MNDR)	oral squamous cell carcinoma	over-represented	+	0.000357	0.0021441	0.0021441	16.4301	26	hsa-miR-125a-5p; hsa-miR-132-3p; hsa-miR-140-3p; hsa-miR-145-5p; hsa-miR-146a-5p; hsa-miR-146b-5p; hsa-miR-155-5p; hsa-miR-16-5p; hsa-miR-193b-3p; hsa-miR-197-3p; hsa-miR-204-5p; hsa-miR-224-5p; hsa-miR-27a-3p; hsa-miR-30a-3p; hsa-miR-30a-5p; hsa-miR-31-3p; hsa-miR-31-5p; hsa-miR-342-3p; hsa-miR-376a-3p; hsa-miR-376c-3p; hsa-miR-409-3p; hsa-miR-411-5p; hsa-miR-454-3p; hsa-miR-596; hsa-miR-935; hs…
Pathways (miRWalk)|hsa04540 Gap junction|+	Pathways (miRWalk)	hsa04540 Gap junction	over-represented	+	0.000336	0.0021559	0.0021559	8.12827	17	hsa-miR-140-3p; hsa-miR-145-5p; hsa-miR-146a-5p; hsa-miR-155-5p; hsa-miR-16-5p; hsa-miR-186-5p; hsa-miR-193b-3p; hsa-miR-197-3p; hsa-miR-224-5p; hsa-miR-27a-3p; hsa-miR-30a-3p; hsa-miR-30a-5p; hsa-miR-31-5p; hsa-miR-320a-3p; hsa-miR-342-3p; hsa-miR-93-3p; hsa-miR-935
Gene Ontology (miRWalk)|GO0019058 viral infectious cycle|+	Gene Ontology (miRWalk)	GO0019058 viral infectious cycle	over-represented	+	4.47e-05	0.0021673	0.0021673	8.58051	19	hsa-miR-125a-5p; hsa-miR-132-3p; hsa-miR-140-3p; hsa-miR-155-5p; hsa-miR-16-5p; hsa-miR-186-5p; hsa-miR-193b-3p; hsa-miR-197-3p; hsa-miR-204-5p; hsa-miR-27a-3p; hsa-miR-30a-3p; hsa-miR-30a-5p; hsa-miR-31-3p; hsa-miR-31-5p; hsa-miR-320a-3p; hsa-miR-342-3p; hsa-miR-454-3p; hsa-miR-93-3p; hsa-miR-935
Gene Ontology (miRWalk)|GO0045177 apical part of cell|+	Gene Ontology (miRWalk)	GO0045177 apical part of cell	over-represented	+	4.48e-05	0.0021673	0.0021673	6.22881	16	hsa-miR-125a-5p; hsa-miR-132-3p; hsa-miR-145-5p; hsa-miR-146a-5p; hsa-miR-155-5p; hsa-miR-16-5p; hsa-miR-186-5p; hsa-miR-193b-3p; hsa-miR-197-3p; hsa-miR-204-5p; hsa-miR-224-5p; hsa-miR-30a-5p; hsa-miR-31-5p; hsa-miR-320a-3p; hsa-miR-93-3p; hsa-miR-374b-5p
Pathways (miRWalk)|hsa04512 ECM receptor interaction|+	Pathways (miRWalk)	hsa04512 ECM receptor interaction	over-represented	+	0.000348	0.0021698	0.0021698	6.54394	15	hsa-miR-125a-5p; hsa-miR-132-3p; hsa-miR-145-5p; hsa-miR-146a-5p; hsa-miR-155-5p; hsa-miR-16-5p; hsa-miR-186-5p; hsa-miR-193b-3p; hsa-miR-197-3p; hsa-miR-204-5p; hsa-miR-30a-3p; hsa-miR-30a-5p; hsa-miR-31-5p; hsa-miR-320a-3p; hsa-miR-93-3p
Pathways (miRWalk)|hsa04514 Cell adhesion molecules CAMs|+	Pathways (miRWalk)	hsa04514 Cell adhesion molecules CAMs	over-represented	+	0.000343	0.0021698	0.0021698	5.78622	14	hsa-miR-125a-5p; hsa-miR-132-3p; hsa-miR-145-5p; hsa-miR-146a-5p; hsa-miR-155-5p; hsa-miR-16-5p; hsa-miR-186-5p; hsa-miR-193b-3p; hsa-miR-204-5p; hsa-miR-224-5p; hsa-miR-30a-5p; hsa-miR-31-5p; hsa-miR-320a-3p; hsa-miR-374b-5p
Gene Ontology (miRWalk)|GO0005856 cytoskeleton|+	Gene Ontology (miRWalk)	GO0005856 cytoskeleton	over-represented	+	4.63e-05	0.00222	0.00222	10.3602	21	hsa-miR-125a-5p; hsa-miR-132-3p; hsa-miR-140-3p; hsa-miR-145-5p; hsa-miR-146a-5p; hsa-miR-146b-5p; hsa-miR-155-5p; hsa-miR-16-5p; hsa-miR-186-5p; hsa-miR-193b-3p; hsa-miR-197-3p; hsa-miR-204-5p; hsa-miR-30a-5p; hsa-miR-31-3p; hsa-miR-31-5p; hsa-miR-320a-3p; hsa-miR-342-3p; hsa-miR-454-3p; hsa-miR-93-3p; hsa-miR-935; hsa-miR-374b-5p
Gene Ontology (miRWalk)|GO0044267 cellular protein metabolic process|+	Gene Ontology (miRWalk)	GO0044267 cellular protein metabolic process	over-represented	+	4.7e-05	0.0022212	0.0022212	11.3136	22	hsa-miR-125a-5p; hsa-miR-132-3p; hsa-miR-140-3p; hsa-miR-145-5p; hsa-miR-151a-3p; hsa-miR-155-5p; hsa-miR-16-5p; hsa-miR-186-5p; hsa-miR-193b-3p; hsa-miR-197-3p; hsa-miR-204-5p; hsa-miR-224-5p; hsa-miR-27a-3p; hsa-miR-30a-3p; hsa-miR-30a-5p; hsa-miR-31-5p; hsa-miR-320a-3p; hsa-miR-342-3p; hsa-miR-454-3p; hsa-miR-93-3p; hsa-miR-935; hsa-miR-374b-5p
Gene Ontology (miRWalk)|GO0048015 phosphatidylinositol mediated signaling|+	Gene Ontology (miRWalk)	GO0048015 phosphatidylinositol mediated signaling	over-represented	+	4.73e-05	0.0022212	0.0022212	9.47034	20	hsa-miR-125a-5p; hsa-miR-132-3p; hsa-miR-140-3p; hsa-miR-145-5p; hsa-miR-146b-5p; hsa-miR-155-5p; hsa-miR-16-5p; hsa-miR-186-5p; hsa-miR-193b-3p; hsa-miR-197-3p; hsa-miR-204-5p; hsa-miR-224-5p; hsa-miR-27a-3p; hsa-miR-30a-5p; hsa-miR-31-3p; hsa-miR-31-5p; hsa-miR-320a-3p; hsa-miR-376a-3p; hsa-miR-376c-3p; hsa-miR-374b-5p
Pathways (miRWalk)|hsa04360 Axon guidance|+	Pathways (miRWalk)	hsa04360 Axon guidance	over-represented	+	0.000362	0.0022315	0.0022315	9.91924	19	hsa-miR-125a-5p; hsa-miR-132-3p; hsa-miR-145-5p; hsa-miR-146a-5p; hsa-miR-146b-5p; hsa-miR-155-5p; hsa-miR-16-5p; hsa-miR-186-5p; hsa-miR-193b-3p; hsa-miR-204-5p; hsa-miR-224-5p; hsa-miR-30a-5p; hsa-miR-31-3p; hsa-miR-31-5p; hsa-miR-320a-3p; hsa-miR-342-3p; hsa-miR-93-3p; hsa-miR-935; hsa-miR-374b-5p
Gene Ontology (miRWalk)|GO0006508 proteolysis|+	Gene Ontology (miRWalk)	GO0006508 proteolysis	over-represented	+	5.04e-05	0.0023029	0.0023029	8.64407	19	hsa-miR-125a-5p; hsa-miR-132-3p; hsa-miR-145-5p; hsa-miR-146a-5p; hsa-miR-146b-5p; hsa-miR-155-5p; hsa-miR-16-5p; hsa-miR-186-5p; hsa-miR-193b-3p; hsa-miR-197-3p; hsa-miR-204-5p; hsa-miR-224-5p; hsa-miR-27a-3p; hsa-miR-30a-5p; hsa-miR-31-5p; hsa-miR-320a-3p; hsa-miR-454-3p; hsa-miR-93-3p; hsa-miR-935
Gene Ontology (miRWalk)|GO0035556 intracellular signal transduction|+	Gene Ontology (miRWalk)	GO0035556 intracellular signal transduction	over-represented	+	5.04e-05	0.0023029	0.0023029	8.64407	19	hsa-miR-125a-5p; hsa-miR-132-3p; hsa-miR-145-5p; hsa-miR-146a-5p; hsa-miR-155-5p; hsa-miR-16-5p; hsa-miR-186-5p; hsa-miR-193b-3p; hsa-miR-197-3p; hsa-miR-204-5p; hsa-miR-27a-3p; hsa-miR-30a-3p; hsa-miR-30a-5p; hsa-miR-31-5p; hsa-miR-320a-3p; hsa-miR-342-3p; hsa-miR-93-3p; hsa-miR-935; hsa-miR-374b-5p
Gene Ontology (miRWalk)|GO0045410 positive regulation of interleukin 6 biosynthetic process|+	Gene Ontology (miRWalk)	GO0045410 positive regulation of interleukin 6 biosynthetic process	over-represented	+	4.99e-05	0.0023029	0.0023029	0.826271	6	hsa-miR-145-5p; hsa-miR-146a-5p; hsa-miR-146b-5p; hsa-miR-16-5p; hsa-miR-204-5p; hsa-miR-409-3p
Gene Ontology (miRWalk)|GO0006493 protein o linked glycosylation|+	Gene Ontology (miRWalk)	GO0006493 protein o linked glycosylation	over-represented	+	5.1e-05	0.0023082	0.0023082	2.0339	9	hsa-miR-125a-5p; hsa-miR-132-3p; hsa-miR-146b-5p; hsa-miR-155-5p; hsa-miR-16-5p; hsa-miR-193b-3p; hsa-miR-30a-5p; hsa-miR-93-3p; hsa-miR-374b-5p
Pathways (miRWalk)|P00050 Plasminogen activating cascade|+	Pathways (miRWalk)	P00050 Plasminogen activating cascade	over-represented	+	0.00039	0.0023099	0.0023099	2.06651	8	hsa-miR-132-3p; hsa-miR-145-5p; hsa-miR-155-5p; hsa-miR-16-5p; hsa-miR-193b-3p; hsa-miR-204-5p; hsa-miR-27a-3p; hsa-miR-409-3p
Pathways (miRWalk)|WP453 Inflammatory Response Pathway|+	Pathways (miRWalk)	WP453 Inflammatory Response Pathway	over-represented	+	0.000388	0.0023099	0.0023099	3.7886	11	hsa-miR-125a-5p; hsa-miR-132-3p; hsa-miR-146a-5p; hsa-miR-155-5p; hsa-miR-16-5p; hsa-miR-193b-3p; hsa-miR-224-5p; hsa-miR-30a-3p; hsa-miR-30a-5p; hsa-miR-320a-3p; hsa-miR-409-3p
Pathways (miRWalk)|hsa00260 Glycine serine and threonine metabolism|+	Pathways (miRWalk)	hsa00260 Glycine serine and threonine metabolism	over-represented	+	0.00039	0.0023099	0.0023099	2.06651	8	hsa-miR-132-3p; hsa-miR-155-5p; hsa-miR-16-5p; hsa-miR-186-5p; hsa-miR-193b-3p; hsa-miR-197-3p; hsa-miR-342-3p; hsa-miR-93-3p
Diseases (MNDR)|Brain Injuries|+	Diseases (MNDR)	Brain Injuries	over-represented	+	0.000389	0.0023145	0.0023145	2.49462	9	hsa-miR-125a-5p; hsa-miR-132-3p; hsa-miR-145-5p; hsa-miR-146a-5p; hsa-miR-146b-5p; hsa-miR-155-5p; hsa-miR-16-5p; hsa-miR-27a-3p; hsa-miR-31-5p
Diseases (MNDR)|retinal degeneration|+	Diseases (MNDR)	retinal degeneration	over-represented	+	0.000394	0.0023253	0.0023253	3.65591	11	hsa-miR-125a-5p; hsa-miR-145-5p; hsa-miR-146a-5p; hsa-miR-146b-5p; hsa-miR-155-5p; hsa-miR-16-5p; hsa-miR-204-5p; hsa-miR-224-5p; hsa-miR-27a-3p; hsa-miR-30a-5p; hsa-miR-31-5p
Gene Ontology (miRWalk)|GO0016459 myosin complex|+	Gene Ontology (miRWalk)	GO0016459 myosin complex	over-represented	+	5.4e-05	0.002333	0.002333	2.54237	10	hsa-miR-125a-5p; hsa-miR-145-5p; hsa-miR-155-5p; hsa-miR-16-5p; hsa-miR-186-5p; hsa-miR-193b-3p; hsa-miR-197-3p; hsa-miR-30a-5p; hsa-miR-31-5p; hsa-miR-320a-3p
Gene Ontology (miRWalk)|GO0019904 protein domain specific binding|+	Gene Ontology (miRWalk)	GO0019904 protein domain specific binding	over-represented	+	5.3e-05	0.002333	0.002333	9.5339	20	hsa-miR-125a-5p; hsa-miR-132-3p; hsa-miR-146a-5p; hsa-miR-151a-3p; hsa-miR-155-5p; hsa-miR-16-5p; hsa-miR-186-5p; hsa-miR-193b-3p; hsa-miR-197-3p; hsa-miR-204-5p; hsa-miR-27a-3p; hsa-miR-30a-3p; hsa-miR-30a-5p; hsa-miR-31-5p; hsa-miR-320a-3p; hsa-miR-342-3p; hsa-miR-454-3p; hsa-miR-93-3p; hsa-miR-935; hsa-miR-374b-5p
Gene Ontology (miRWalk)|GO0048661 positive regulation of smooth muscle cell proliferation|+	Gene Ontology (miRWalk)	GO0048661 positive regulation of smooth muscle cell proliferation	over-represented	+	5.37e-05	0.002333	0.002333	5.59322	15	hsa-miR-125a-5p; hsa-miR-132-3p; hsa-miR-145-5p; hsa-miR-146a-5p; hsa-miR-146b-5p; hsa-miR-155-5p; hsa-miR-16-5p; hsa-miR-193b-3p; hsa-miR-204-5p; hsa-miR-224-5p; hsa-miR-27a-3p; hsa-miR-30a-5p; hsa-miR-320a-3p; hsa-miR-342-3p; hsa-miR-93-3p
Gene Ontology (miRWalk)|GO0048813 dendrite morphogenesis|+	Gene Ontology (miRWalk)	GO0048813 dendrite morphogenesis	over-represented	+	5.4e-05	0.002333	0.002333	2.54237	10	hsa-miR-132-3p; hsa-miR-155-5p; hsa-miR-16-5p; hsa-miR-186-5p; hsa-miR-193b-3p; hsa-miR-30a-3p; hsa-miR-30a-5p; hsa-miR-320a-3p; hsa-miR-93-3p; hsa-miR-374b-5p
Gene Ontology (miRWalk)|GO0051090 regulation of sequence specific dna binding transcription factor activity|+	Gene Ontology (miRWalk)	GO0051090 regulation of sequence specific dna binding transcription factor activity	over-represented	+	5.37e-05	0.002333	0.002333	5.59322	15	hsa-miR-125a-5p; hsa-miR-132-3p; hsa-miR-140-3p; hsa-miR-155-5p; hsa-miR-16-5p; hsa-miR-186-5p; hsa-miR-193b-3p; hsa-miR-197-3p; hsa-miR-204-5p; hsa-miR-27a-3p; hsa-miR-30a-5p; hsa-miR-320a-3p; hsa-miR-342-3p; hsa-miR-935; hsa-miR-374b-5p
Pathways (miRWalk)|P04393 Ras Pathway|+	Pathways (miRWalk)	P04393 Ras Pathway	over-represented	+	0.000402	0.0023531	0.0023531	9.09264	18	hsa-miR-125a-5p; hsa-miR-140-3p; hsa-miR-145-5p; hsa-miR-146a-5p; hsa-miR-146b-5p; hsa-miR-155-5p; hsa-miR-16-5p; hsa-miR-186-5p; hsa-miR-193b-3p; hsa-miR-204-5p; hsa-miR-224-5p; hsa-miR-30a-5p; hsa-miR-31-3p; hsa-miR-31-5p; hsa-miR-320a-3p; hsa-miR-342-3p; hsa-miR-93-3p; hsa-miR-374b-5p
Gene Ontology (miRWalk)|GO0005794 golgi apparatus|+	Gene Ontology (miRWalk)	GO0005794 golgi apparatus	over-represented	+	5.68e-05	0.002414	0.002414	13.4746	24	hsa-miR-125a-5p; hsa-miR-132-3p; hsa-miR-145-5p; hsa-miR-146a-5p; hsa-miR-146b-5p; hsa-miR-151a-3p; hsa-miR-155-5p; hsa-miR-16-5p; hsa-miR-186-5p; hsa-miR-193b-3p; hsa-miR-197-3p; hsa-miR-204-5p; hsa-miR-224-5p; hsa-miR-27a-3p; hsa-miR-28-3p; hsa-miR-30a-3p; hsa-miR-30a-5p; hsa-miR-31-5p; hsa-miR-320a-3p; hsa-miR-342-3p; hsa-miR-454-3p; hsa-miR-93-3p; hsa-miR-935; hsa-miR-374b-5p
Gene Ontology (miRWalk)|GO0051092 positive regulation of nf kappab transcription factor activity|+	Gene Ontology (miRWalk)	GO0051092 positive regulation of nf kappab transcription factor activity	over-represented	+	5.68e-05	0.002414	0.002414	7.88136	18	hsa-miR-125a-5p; hsa-miR-132-3p; hsa-miR-145-5p; hsa-miR-146a-5p; hsa-miR-146b-5p; hsa-miR-151a-3p; hsa-miR-155-5p; hsa-miR-16-5p; hsa-miR-186-5p; hsa-miR-193b-3p; hsa-miR-197-3p; hsa-miR-204-5p; hsa-miR-224-5p; hsa-miR-27a-3p; hsa-miR-30a-5p; hsa-miR-31-5p; hsa-miR-320a-3p; hsa-miR-93-3p
Pathways (miRWalk)|P00029 Huntington disease|+	Pathways (miRWalk)	P00029 Huntington disease	over-represented	+	0.000423	0.0024306	0.0024306	10.9525	20	hsa-miR-125a-5p; hsa-miR-132-3p; hsa-miR-146a-5p; hsa-miR-146b-5p; hsa-miR-155-5p; hsa-miR-16-5p; hsa-miR-186-5p; hsa-miR-193b-3p; hsa-miR-197-3p; hsa-miR-204-5p; hsa-miR-224-5p; hsa-miR-27a-3p; hsa-miR-30a-3p; hsa-miR-30a-5p; hsa-miR-31-5p; hsa-miR-320a-3p; hsa-miR-342-3p; hsa-miR-454-3p; hsa-miR-93-3p; hsa-miR-935
Pathways (miRWalk)|P00059 p53 pathway|+	Pathways (miRWalk)	P00059 p53 pathway	over-represented	+	0.000426	0.0024306	0.0024306	12.9501	22	hsa-miR-125a-5p; hsa-miR-132-3p; hsa-miR-140-3p; hsa-miR-145-5p; hsa-miR-146a-5p; hsa-miR-146b-5p; hsa-miR-151a-3p; hsa-miR-155-5p; hsa-miR-16-5p; hsa-miR-186-5p; hsa-miR-193b-3p; hsa-miR-197-3p; hsa-miR-204-5p; hsa-miR-27a-3p; hsa-miR-30a-3p; hsa-miR-30a-5p; hsa-miR-31-5p; hsa-miR-342-3p; hsa-miR-376a-3p; hsa-miR-454-3p; hsa-miR-93-3p; hsa-miR-935
Diseases (MNDR)|Acute Coronary Syndrome|+	Diseases (MNDR)	Acute Coronary Syndrome	over-represented	+	0.000621	0.0024538	0.0024538	2.10753	8	hsa-miR-145-5p; hsa-miR-146a-5p; hsa-miR-146b-5p; hsa-miR-155-5p; hsa-miR-16-5p; hsa-miR-27a-3p; hsa-miR-30a-5p; hsa-miR-31-5p
Diseases (MNDR)|Alzheimers disease|+	Diseases (MNDR)	Alzheimers disease	over-represented	+	0.000523	0.0024538	0.0024538	16.7312	26	hsa-miR-125a-5p; hsa-miR-132-3p; hsa-miR-140-3p; hsa-miR-145-5p; hsa-miR-146a-5p; hsa-miR-146b-5p; hsa-miR-151a-3p; hsa-miR-155-5p; hsa-miR-16-5p; hsa-miR-186-5p; hsa-miR-193b-3p; hsa-miR-197-3p; hsa-miR-204-5p; hsa-miR-224-5p; hsa-miR-27a-3p; hsa-miR-28-3p; hsa-miR-30a-3p; hsa-miR-30a-5p; hsa-miR-31-5p; hsa-miR-320a-3p; hsa-miR-342-3p; hsa-miR-376a-3p; hsa-miR-376c-3p; hsa-miR-411-5p; hsa-miR-45…
Diseases (MNDR)|Arrhythmias, Cardiac|+	Diseases (MNDR)	Arrhythmias, Cardiac	over-represented	+	0.000535	0.0024538	0.0024538	2.06452	8	hsa-miR-125a-5p; hsa-miR-132-3p; hsa-miR-145-5p; hsa-miR-146a-5p; hsa-miR-155-5p; hsa-miR-16-5p; hsa-miR-27a-3p; hsa-miR-31-5p
Diseases (MNDR)|Atrophy|+	Diseases (MNDR)	Atrophy	over-represented	+	0.000535	0.0024538	0.0024538	2.06452	8	hsa-miR-125a-5p; hsa-miR-145-5p; hsa-miR-146a-5p; hsa-miR-155-5p; hsa-miR-16-5p; hsa-miR-27a-3p; hsa-miR-30a-5p; hsa-miR-31-5p
Diseases (MNDR)|Creutzfeldt-Jakob disease|+	Diseases (MNDR)	Creutzfeldt-Jakob disease	over-represented	+	0.000621	0.0024538	0.0024538	2.10753	8	hsa-miR-132-3p; hsa-miR-145-5p; hsa-miR-146a-5p; hsa-miR-146b-5p; hsa-miR-155-5p; hsa-miR-16-5p; hsa-miR-27a-3p; hsa-miR-31-5p
Diseases (MNDR)|Digestive System Neoplasms|+	Diseases (MNDR)	Digestive System Neoplasms	over-represented	+	0.000535	0.0024538	0.0024538	2.06452	8	hsa-miR-125a-5p; hsa-miR-145-5p; hsa-miR-146a-5p; hsa-miR-146b-5p; hsa-miR-155-5p; hsa-miR-16-5p; hsa-miR-27a-3p; hsa-miR-31-5p
Diseases (MNDR)|Endothelium, Vascular|+	Diseases (MNDR)	Endothelium, Vascular	over-represented	+	0.000535	0.0024538	0.0024538	2.06452	8	hsa-miR-132-3p; hsa-miR-145-5p; hsa-miR-146a-5p; hsa-miR-146b-5p; hsa-miR-155-5p; hsa-miR-16-5p; hsa-miR-27a-3p; hsa-miR-31-5p
Diseases (MNDR)|Erythropoiesis|+	Diseases (MNDR)	Erythropoiesis	over-represented	+	0.000621	0.0024538	0.0024538	2.10753	8	hsa-miR-132-3p; hsa-miR-145-5p; hsa-miR-146a-5p; hsa-miR-155-5p; hsa-miR-16-5p; hsa-miR-224-5p; hsa-miR-27a-3p; hsa-miR-31-5p
Diseases (MNDR)|Gerstmann-Straussler-Scheinker syndrome|+	Diseases (MNDR)	Gerstmann-Straussler-Scheinker syndrome	over-represented	+	0.000621	0.0024538	0.0024538	2.10753	8	hsa-miR-132-3p; hsa-miR-145-5p; hsa-miR-146a-5p; hsa-miR-146b-5p; hsa-miR-155-5p; hsa-miR-16-5p; hsa-miR-27a-3p; hsa-miR-31-5p
Diseases (MNDR)|HEV|+	Diseases (MNDR)	HEV	over-represented	+	0.000535	0.0024538	0.0024538	2.06452	8	hsa-miR-132-3p; hsa-miR-145-5p; hsa-miR-146a-5p; hsa-miR-146b-5p; hsa-miR-155-5p; hsa-miR-16-5p; hsa-miR-27a-3p; hsa-miR-31-5p
Diseases (MNDR)|Hearing Loss|+	Diseases (MNDR)	Hearing Loss	over-represented	+	0.000621	0.0024538	0.0024538	2.10753	8	hsa-miR-132-3p; hsa-miR-145-5p; hsa-miR-146a-5p; hsa-miR-155-5p; hsa-miR-16-5p; hsa-miR-224-5p; hsa-miR-27a-3p; hsa-miR-31-5p
Diseases (MNDR)|Hypoxia|+	Diseases (MNDR)	Hypoxia	over-represented	+	0.000621	0.0024538	0.0024538	2.10753	8	hsa-miR-125a-5p; hsa-miR-132-3p; hsa-miR-145-5p; hsa-miR-146a-5p; hsa-miR-155-5p; hsa-miR-16-5p; hsa-miR-27a-3p; hsa-miR-31-5p
Diseases (MNDR)|Leukemia, B-Cell|+	Diseases (MNDR)	Leukemia, B-Cell	over-represented	+	0.000535	0.0024538	0.0024538	2.06452	8	hsa-miR-125a-5p; hsa-miR-145-5p; hsa-miR-146a-5p; hsa-miR-146b-5p; hsa-miR-155-5p; hsa-miR-27a-3p; hsa-miR-30a-5p; hsa-miR-31-5p
Diseases (MNDR)|Leukemia, Myeloid, Chronic-Phase|+	Diseases (MNDR)	Leukemia, Myeloid, Chronic-Phase	over-represented	+	0.000621	0.0024538	0.0024538	2.10753	8	hsa-miR-145-5p; hsa-miR-146a-5p; hsa-miR-146b-5p; hsa-miR-155-5p; hsa-miR-16-5p; hsa-miR-27a-3p; hsa-miR-30a-5p; hsa-miR-31-5p
Diseases (MNDR)|Leukoplakia, Oral|+	Diseases (MNDR)	Leukoplakia, Oral	over-represented	+	0.000621	0.0024538	0.0024538	2.10753	8	hsa-miR-132-3p; hsa-miR-145-5p; hsa-miR-146a-5p; hsa-miR-155-5p; hsa-miR-16-5p; hsa-miR-224-5p; hsa-miR-27a-3p; hsa-miR-31-5p
Diseases (MNDR)|Liver Cirrhosis, Biliary|+	Diseases (MNDR)	Liver Cirrhosis, Biliary	over-represented	+	0.000621	0.0024538	0.0024538	2.10753	8	hsa-miR-125a-5p; hsa-miR-132-3p; hsa-miR-145-5p; hsa-miR-146a-5p; hsa-miR-155-5p; hsa-miR-16-5p; hsa-miR-27a-3p; hsa-miR-31-5p
Diseases (MNDR)|Moyamoya disease|+	Diseases (MNDR)	Moyamoya disease	over-represented	+	0.000543	0.0024538	0.0024538	3.78495	11	hsa-miR-140-3p; hsa-miR-145-5p; hsa-miR-146a-5p; hsa-miR-146b-5p; hsa-miR-151a-3p; hsa-miR-155-5p; hsa-miR-16-5p; hsa-miR-197-3p; hsa-miR-27a-3p; hsa-miR-30a-5p; hsa-miR-31-5p
Diseases (MNDR)|Myocardium|+	Diseases (MNDR)	Myocardium	over-represented	+	0.000621	0.0024538	0.0024538	2.10753	8	hsa-miR-145-5p; hsa-miR-146a-5p; hsa-miR-146b-5p; hsa-miR-155-5p; hsa-miR-16-5p; hsa-miR-27a-3p; hsa-miR-30a-5p; hsa-miR-31-5p
Diseases (MNDR)|Myocytes, Cardiac|+	Diseases (MNDR)	Myocytes, Cardiac	over-represented	+	0.000621	0.0024538	0.0024538	2.10753	8	hsa-miR-145-5p; hsa-miR-146a-5p; hsa-miR-146b-5p; hsa-miR-155-5p; hsa-miR-16-5p; hsa-miR-27a-3p; hsa-miR-30a-5p; hsa-miR-31-5p
Diseases (MNDR)|Neurofibromatosis 2|+	Diseases (MNDR)	Neurofibromatosis 2	over-represented	+	0.000535	0.0024538	0.0024538	2.06452	8	hsa-miR-132-3p; hsa-miR-145-5p; hsa-miR-146a-5p; hsa-miR-155-5p; hsa-miR-16-5p; hsa-miR-224-5p; hsa-miR-27a-3p; hsa-miR-31-5p
Diseases (MNDR)|Non-alcoholic Fatty Liver Disease|+	Diseases (MNDR)	Non-alcoholic Fatty Liver Disease	over-represented	+	0.000554	0.0024538	0.0024538	3.1828	10	hsa-miR-132-3p; hsa-miR-145-5p; hsa-miR-146a-5p; hsa-miR-146b-5p; hsa-miR-151a-3p; hsa-miR-155-5p; hsa-miR-16-5p; hsa-miR-27a-3p; hsa-miR-30a-5p; hsa-miR-31-5p
Diseases (MNDR)|Precursor B-Cell Lymphoblastic Leukemia-Lymphoma|+	Diseases (MNDR)	Precursor B-Cell Lymphoblastic Leukemia-Lymphoma	over-represented	+	0.00046	0.0024538	0.0024538	2.02151	8	hsa-miR-145-5p; hsa-miR-146a-5p; hsa-miR-146b-5p; hsa-miR-155-5p; hsa-miR-16-5p; hsa-miR-27a-3p; hsa-miR-30a-5p; hsa-miR-31-5p
Diseases (MNDR)|Precursor T-Cell Lymphoblastic Leukemia-Lymphoma|+	Diseases (MNDR)	Precursor T-Cell Lymphoblastic Leukemia-Lymphoma	over-represented	+	0.000621	0.0024538	0.0024538	2.10753	8	hsa-miR-125a-5p; hsa-miR-132-3p; hsa-miR-145-5p; hsa-miR-146a-5p; hsa-miR-155-5p; hsa-miR-16-5p; hsa-miR-27a-3p; hsa-miR-31-5p
Diseases (MNDR)|RNA Virus Infections|+	Diseases (MNDR)	RNA Virus Infections	over-represented	+	0.000621	0.0024538	0.0024538	2.10753	8	hsa-miR-132-3p; hsa-miR-145-5p; hsa-miR-146a-5p; hsa-miR-155-5p; hsa-miR-16-5p; hsa-miR-224-5p; hsa-miR-27a-3p; hsa-miR-31-5p
Diseases (MNDR)|Rhinitis, Allergic, Perennial|+	Diseases (MNDR)	Rhinitis, Allergic, Perennial	over-represented	+	0.00046	0.0024538	0.0024538	2.02151	8	hsa-miR-145-5p; hsa-miR-146a-5p; hsa-miR-146b-5p; hsa-miR-155-5p; hsa-miR-16-5p; hsa-miR-224-5p; hsa-miR-27a-3p; hsa-miR-31-5p
Diseases (MNDR)|Sjogrens syndrome|+	Diseases (MNDR)	Sjogrens syndrome	over-represented	+	0.000621	0.0024538	0.0024538	2.10753	8	hsa-miR-132-3p; hsa-miR-145-5p; hsa-miR-146a-5p; hsa-miR-146b-5p; hsa-miR-155-5p; hsa-miR-16-5p; hsa-miR-27a-3p; hsa-miR-31-5p
Diseases (MNDR)|Synapses|+	Diseases (MNDR)	Synapses	over-represented	+	0.000621	0.0024538	0.0024538	2.10753	8	hsa-miR-132-3p; hsa-miR-145-5p; hsa-miR-146a-5p; hsa-miR-155-5p; hsa-miR-16-5p; hsa-miR-224-5p; hsa-miR-27a-3p; hsa-miR-31-5p
Diseases (MNDR)|Vascular Calcification|+	Diseases (MNDR)	Vascular Calcification	over-represented	+	0.000621	0.0024538	0.0024538	2.10753	8	hsa-miR-132-3p; hsa-miR-145-5p; hsa-miR-146a-5p; hsa-miR-155-5p; hsa-miR-16-5p; hsa-miR-27a-3p; hsa-miR-30a-5p; hsa-miR-31-5p
Diseases (MNDR)|acquired immunodeficiency syndrome|+	Diseases (MNDR)	acquired immunodeficiency syndrome	over-represented	+	0.000535	0.0024538	0.0024538	2.06452	8	hsa-miR-132-3p; hsa-miR-145-5p; hsa-miR-146a-5p; hsa-miR-155-5p; hsa-miR-16-5p; hsa-miR-27a-3p; hsa-miR-30a-5p; hsa-miR-31-5p
Diseases (MNDR)|acute leukemia|+	Diseases (MNDR)	acute leukemia	over-represented	+	0.000621	0.0024538	0.0024538	2.10753	8	hsa-miR-132-3p; hsa-miR-145-5p; hsa-miR-146a-5p; hsa-miR-155-5p; hsa-miR-16-5p; hsa-miR-224-5p; hsa-miR-27a-3p; hsa-miR-31-5p
Diseases (MNDR)|angiosarcoma|+	Diseases (MNDR)	angiosarcoma	over-represented	+	0.000621	0.0024538	0.0024538	2.10753	8	hsa-miR-125a-5p; hsa-miR-145-5p; hsa-miR-146a-5p; hsa-miR-155-5p; hsa-miR-16-5p; hsa-miR-27a-3p; hsa-miR-30a-5p; hsa-miR-31-5p
Diseases (MNDR)|anus neoplasm|+	Diseases (MNDR)	anus neoplasm	over-represented	+	0.000621	0.0024538	0.0024538	2.10753	8	hsa-miR-132-3p; hsa-miR-145-5p; hsa-miR-146a-5p; hsa-miR-155-5p; hsa-miR-16-5p; hsa-miR-224-5p; hsa-miR-27a-3p; hsa-miR-31-5p
Diseases (MNDR)|anxiety disorder|+	Diseases (MNDR)	anxiety disorder	over-represented	+	0.000535	0.0024538	0.0024538	2.06452	8	hsa-miR-145-5p; hsa-miR-146a-5p; hsa-miR-146b-5p; hsa-miR-155-5p; hsa-miR-16-5p; hsa-miR-27a-3p; hsa-miR-30a-5p; hsa-miR-31-5p
Diseases (MNDR)|cataract|+	Diseases (MNDR)	cataract	over-represented	+	0.000535	0.0024538	0.0024538	2.06452	8	hsa-miR-125a-5p; hsa-miR-132-3p; hsa-miR-145-5p; hsa-miR-146a-5p; hsa-miR-155-5p; hsa-miR-16-5p; hsa-miR-27a-3p; hsa-miR-31-5p
Diseases (MNDR)|chlamydia|+	Diseases (MNDR)	chlamydia	over-represented	+	0.000621	0.0024538	0.0024538	2.10753	8	hsa-miR-132-3p; hsa-miR-145-5p; hsa-miR-146a-5p; hsa-miR-146b-5p; hsa-miR-155-5p; hsa-miR-16-5p; hsa-miR-27a-3p; hsa-miR-31-5p
Diseases (MNDR)|chondrodysplasia punctata|+	Diseases (MNDR)	chondrodysplasia punctata	over-represented	+	0.000535	0.0024538	0.0024538	2.06452	8	hsa-miR-125a-5p; hsa-miR-132-3p; hsa-miR-145-5p; hsa-miR-146a-5p; hsa-miR-155-5p; hsa-miR-16-5p; hsa-miR-27a-3p; hsa-miR-31-5p
Diseases (MNDR)|cutaneous T cell lymphoma|+	Diseases (MNDR)	cutaneous T cell lymphoma	over-represented	+	0.000496	0.0024538	0.0024538	0.430108	4	hsa-miR-146a-5p; hsa-miR-146b-5p; hsa-miR-155-5p; hsa-miR-342-3p
Diseases (MNDR)|dermatomyositis|+	Diseases (MNDR)	dermatomyositis	over-represented	+	0.000607	0.0024538	0.0024538	5.16129	13	hsa-miR-132-3p; hsa-miR-145-5p; hsa-miR-146a-5p; hsa-miR-146b-5p; hsa-miR-155-5p; hsa-miR-186-5p; hsa-miR-193b-3p; hsa-miR-197-3p; hsa-miR-27a-3p; hsa-miR-30a-3p; hsa-miR-30a-5p; hsa-miR-376c-3p; hsa-miR-409-3p
Diseases (MNDR)|endomyocardial fibrosis|+	Diseases (MNDR)	endomyocardial fibrosis	over-represented	+	0.000535	0.0024538	0.0024538	2.06452	8	hsa-miR-145-5p; hsa-miR-146a-5p; hsa-miR-146b-5p; hsa-miR-155-5p; hsa-miR-16-5p; hsa-miR-27a-3p; hsa-miR-30a-5p; hsa-miR-31-5p
Diseases (MNDR)|familial hyperlipidemia|+	Diseases (MNDR)	familial hyperlipidemia	over-represented	+	0.000621	0.0024538	0.0024538	2.10753	8	hsa-miR-132-3p; hsa-miR-145-5p; hsa-miR-146a-5p; hsa-miR-155-5p; hsa-miR-16-5p; hsa-miR-224-5p; hsa-miR-27a-3p; hsa-miR-31-5p
Diseases (MNDR)|hand, foot and mouth disease|+	Diseases (MNDR)	hand, foot and mouth disease	over-represented	+	0.000621	0.0024538	0.0024538	2.10753	8	hsa-miR-145-5p; hsa-miR-146a-5p; hsa-miR-146b-5p; hsa-miR-155-5p; hsa-miR-16-5p; hsa-miR-27a-3p; hsa-miR-30a-5p; hsa-miR-31-5p
Diseases (MNDR)|hemangioma|+	Diseases (MNDR)	hemangioma	over-represented	+	0.000621	0.0024538	0.0024538	2.10753	8	hsa-miR-125a-5p; hsa-miR-132-3p; hsa-miR-145-5p; hsa-miR-146a-5p; hsa-miR-155-5p; hsa-miR-16-5p; hsa-miR-27a-3p; hsa-miR-31-5p
Diseases (MNDR)|hepatitis B|+	Diseases (MNDR)	hepatitis B	over-represented	+	0.000439	0.0024538	0.0024538	3.69892	11	hsa-miR-125a-5p; hsa-miR-132-3p; hsa-miR-145-5p; hsa-miR-146a-5p; hsa-miR-146b-5p; hsa-miR-155-5p; hsa-miR-16-5p; hsa-miR-224-5p; hsa-miR-27a-3p; hsa-miR-30a-5p; hsa-miR-31-5p
Diseases (MNDR)|hepatitis C|+	Diseases (MNDR)	hepatitis C	over-represented	+	0.000489	0.0024538	0.0024538	3.74194	11	hsa-miR-125a-5p; hsa-miR-132-3p; hsa-miR-145-5p; hsa-miR-146a-5p; hsa-miR-146b-5p; hsa-miR-155-5p; hsa-miR-16-5p; hsa-miR-224-5p; hsa-miR-27a-3p; hsa-miR-30a-5p; hsa-miR-31-5p
Diseases (MNDR)|hyperglycemia|+	Diseases (MNDR)	hyperglycemia	over-represented	+	0.000621	0.0024538	0.0024538	2.10753	8	hsa-miR-132-3p; hsa-miR-145-5p; hsa-miR-146a-5p; hsa-miR-146b-5p; hsa-miR-155-5p; hsa-miR-16-5p; hsa-miR-27a-3p; hsa-miR-31-5p
Diseases (MNDR)|leiomyosarcoma|+	Diseases (MNDR)	leiomyosarcoma	over-represented	+	0.000621	0.0024538	0.0024538	2.10753	8	hsa-miR-132-3p; hsa-miR-145-5p; hsa-miR-146a-5p; hsa-miR-155-5p; hsa-miR-16-5p; hsa-miR-224-5p; hsa-miR-27a-3p; hsa-miR-31-5p
Diseases (MNDR)|male infertility|+	Diseases (MNDR)	male infertility	over-represented	+	0.000621	0.0024538	0.0024538	2.10753	8	hsa-miR-145-5p; hsa-miR-146a-5p; hsa-miR-146b-5p; hsa-miR-155-5p; hsa-miR-16-5p; hsa-miR-27a-3p; hsa-miR-31-5p; hsa-miR-374b-5p
Diseases (MNDR)|multiple endocrine neoplasia type 1|+	Diseases (MNDR)	multiple endocrine neoplasia type 1	over-represented	+	0.000535	0.0024538	0.0024538	2.06452	8	hsa-miR-132-3p; hsa-miR-145-5p; hsa-miR-146a-5p; hsa-miR-155-5p; hsa-miR-16-5p; hsa-miR-224-5p; hsa-miR-27a-3p; hsa-miR-31-5p
Diseases (MNDR)|myositis ossificans|+	Diseases (MNDR)	myositis ossificans	over-represented	+	0.000621	0.0024538	0.0024538	2.10753	8	hsa-miR-125a-5p; hsa-miR-132-3p; hsa-miR-145-5p; hsa-miR-146a-5p; hsa-miR-155-5p; hsa-miR-16-5p; hsa-miR-27a-3p; hsa-miR-31-5p
Diseases (MNDR)|non-Hodgkin lymphoma|+	Diseases (MNDR)	non-Hodgkin lymphoma	over-represented	+	0.000439	0.0024538	0.0024538	3.69892	11	hsa-miR-132-3p; hsa-miR-145-5p; hsa-miR-146a-5p; hsa-miR-146b-5p; hsa-miR-155-5p; hsa-miR-16-5p; hsa-miR-204-5p; hsa-miR-27a-3p; hsa-miR-30a-3p; hsa-miR-31-5p; hsa-miR-539-5p
Diseases (MNDR)|pancreatic ductal adenocarcinoma|+	Diseases (MNDR)	pancreatic ductal adenocarcinoma	over-represented	+	0.000571	0.0024538	0.0024538	6.58065	15	hsa-miR-125a-5p; hsa-miR-140-3p; hsa-miR-145-5p; hsa-miR-151a-3p; hsa-miR-155-5p; hsa-miR-16-5p; hsa-miR-186-5p; hsa-miR-197-3p; hsa-miR-27a-3p; hsa-miR-31-5p; hsa-miR-320a-3p; hsa-miR-342-3p; hsa-miR-376a-3p; hsa-miR-411-5p; hsa-miR-374b-5p
Diseases (MNDR)|panic disorder|+	Diseases (MNDR)	panic disorder	over-represented	+	0.000621	0.0024538	0.0024538	2.10753	8	hsa-miR-125a-5p; hsa-miR-145-5p; hsa-miR-146a-5p; hsa-miR-146b-5p; hsa-miR-155-5p; hsa-miR-16-5p; hsa-miR-27a-3p; hsa-miR-31-5p
Diseases (MNDR)|periodontal disease|+	Diseases (MNDR)	periodontal disease	over-represented	+	0.000621	0.0024538	0.0024538	2.10753	8	hsa-miR-145-5p; hsa-miR-146a-5p; hsa-miR-146b-5p; hsa-miR-155-5p; hsa-miR-16-5p; hsa-miR-27a-3p; hsa-miR-30a-5p; hsa-miR-31-5p
Diseases (MNDR)|peripheral nerve sheath neoplasm|+	Diseases (MNDR)	peripheral nerve sheath neoplasm	over-represented	+	0.000621	0.0024538	0.0024538	2.10753	8	hsa-miR-132-3p; hsa-miR-145-5p; hsa-miR-146a-5p; hsa-miR-155-5p; hsa-miR-16-5p; hsa-miR-204-5p; hsa-miR-27a-3p; hsa-miR-31-5p
Diseases (MNDR)|prolactinoma|+	Diseases (MNDR)	prolactinoma	over-represented	+	0.000493	0.0024538	0.0024538	3.13978	10	hsa-miR-145-5p; hsa-miR-146a-5p; hsa-miR-146b-5p; hsa-miR-155-5p; hsa-miR-16-5p; hsa-miR-27a-3p; hsa-miR-30a-5p; hsa-miR-31-5p; hsa-miR-342-3p; hsa-miR-374b-5p
Diseases (MNDR)|psychotic disorder|+	Diseases (MNDR)	psychotic disorder	over-represented	+	0.000621	0.0024538	0.0024538	2.10753	8	hsa-miR-132-3p; hsa-miR-145-5p; hsa-miR-146a-5p; hsa-miR-146b-5p; hsa-miR-155-5p; hsa-miR-16-5p; hsa-miR-27a-3p; hsa-miR-31-5p
Gene Ontology (miRWalk)|GO0003674 molecular function|+	Gene Ontology (miRWalk)	GO0003674 molecular function	over-represented	+	5.93e-05	0.0024553	0.0024553	9.59746	20	hsa-miR-132-3p; hsa-miR-140-3p; hsa-miR-145-5p; hsa-miR-146a-5p; hsa-miR-155-5p; hsa-miR-16-5p; hsa-miR-186-5p; hsa-miR-193b-3p; hsa-miR-197-3p; hsa-miR-224-5p; hsa-miR-27a-3p; hsa-miR-30a-5p; hsa-miR-31-3p; hsa-miR-31-5p; hsa-miR-320a-3p; hsa-miR-342-3p; hsa-miR-454-3p; hsa-miR-93-3p; hsa-miR-935; hsa-miR-374b-5p
Gene Ontology (miRWalk)|GO0005089 rho guanyl nucleotide exchange factor activity|+	Gene Ontology (miRWalk)	GO0005089 rho guanyl nucleotide exchange factor activity	over-represented	+	5.96e-05	0.0024553	0.0024553	3.68644	12	hsa-miR-132-3p; hsa-miR-155-5p; hsa-miR-16-5p; hsa-miR-186-5p; hsa-miR-193b-3p; hsa-miR-197-3p; hsa-miR-204-5p; hsa-miR-27a-3p; hsa-miR-30a-5p; hsa-miR-31-5p; hsa-miR-320a-3p; hsa-miR-93-3p
Gene Ontology (miRWalk)|GO0005789 endoplasmic reticulum membrane|+	Gene Ontology (miRWalk)	GO0005789 endoplasmic reticulum membrane	over-represented	+	5.98e-05	0.0024553	0.0024553	12.4576	23	hsa-miR-125a-5p; hsa-miR-132-3p; hsa-miR-140-3p; hsa-miR-145-5p; hsa-miR-146a-5p; hsa-miR-146b-5p; hsa-miR-155-5p; hsa-miR-16-5p; hsa-miR-186-5p; hsa-miR-193b-3p; hsa-miR-197-3p; hsa-miR-204-5p; hsa-miR-27a-3p; hsa-miR-28-3p; hsa-miR-30a-3p; hsa-miR-30a-5p; hsa-miR-31-3p; hsa-miR-31-5p; hsa-miR-320a-3p; hsa-miR-342-3p; hsa-miR-93-3p; hsa-miR-935; hsa-miR-374b-5p
Gene Ontology (miRWalk)|GO0005874 microtubule|+	Gene Ontology (miRWalk)	GO0005874 microtubule	over-represented	+	5.93e-05	0.0024553	0.0024553	9.59746	20	hsa-miR-125a-5p; hsa-miR-132-3p; hsa-miR-140-3p; hsa-miR-146a-5p; hsa-miR-151a-3p; hsa-miR-155-5p; hsa-miR-16-5p; hsa-miR-186-5p; hsa-miR-193b-3p; hsa-miR-197-3p; hsa-miR-204-5p; hsa-miR-27a-3p; hsa-miR-30a-3p; hsa-miR-30a-5p; hsa-miR-320a-3p; hsa-miR-342-3p; hsa-miR-454-3p; hsa-miR-93-3p; hsa-miR-935; hsa-miR-374b-5p
Gene Ontology (miRWalk)|GO0030426 growth cone|+	Gene Ontology (miRWalk)	GO0030426 growth cone	over-represented	+	6.04e-05	0.0024594	0.0024594	4.95763	14	hsa-miR-132-3p; hsa-miR-145-5p; hsa-miR-146a-5p; hsa-miR-155-5p; hsa-miR-16-5p; hsa-miR-193b-3p; hsa-miR-197-3p; hsa-miR-224-5p; hsa-miR-27a-3p; hsa-miR-30a-5p; hsa-miR-320a-3p; hsa-miR-342-3p; hsa-miR-409-3p; hsa-miR-93-3p
Gene Ontology (miRWalk)|GO0000785 chromatin|+	Gene Ontology (miRWalk)	GO0000785 chromatin	over-represented	+	6.38e-05	0.002484	0.002484	8.77119	19	hsa-miR-125a-5p; hsa-miR-132-3p; hsa-miR-145-5p; hsa-miR-146a-5p; hsa-miR-155-5p; hsa-miR-16-5p; hsa-miR-186-5p; hsa-miR-193b-3p; hsa-miR-197-3p; hsa-miR-27a-3p; hsa-miR-30a-3p; hsa-miR-30a-5p; hsa-miR-31-3p; hsa-miR-31-5p; hsa-miR-320a-3p; hsa-miR-342-3p; hsa-miR-454-3p; hsa-miR-93-3p; hsa-miR-935
Gene Ontology (miRWalk)|GO0003735 structural constituent of ribosome|+	Gene Ontology (miRWalk)	GO0003735 structural constituent of ribosome	over-represented	+	6.38e-05	0.002484	0.002484	8.77119	19	hsa-miR-125a-5p; hsa-miR-132-3p; hsa-miR-140-3p; hsa-miR-155-5p; hsa-miR-16-5p; hsa-miR-186-5p; hsa-miR-193b-3p; hsa-miR-197-3p; hsa-miR-204-5p; hsa-miR-27a-3p; hsa-miR-30a-3p; hsa-miR-30a-5p; hsa-miR-31-5p; hsa-miR-320a-3p; hsa-miR-342-3p; hsa-miR-454-3p; hsa-miR-93-3p; hsa-miR-935; hsa-miR-374b-5p
Gene Ontology (miRWalk)|GO0005923 tight junction|+	Gene Ontology (miRWalk)	GO0005923 tight junction	over-represented	+	6.23e-05	0.002484	0.002484	5.65678	15	hsa-miR-125a-5p; hsa-miR-132-3p; hsa-miR-145-5p; hsa-miR-155-5p; hsa-miR-16-5p; hsa-miR-186-5p; hsa-miR-193b-3p; hsa-miR-197-3p; hsa-miR-204-5p; hsa-miR-27a-3p; hsa-miR-30a-5p; hsa-miR-320a-3p; hsa-miR-342-3p; hsa-miR-93-3p; hsa-miR-374b-5p
Gene Ontology (miRWalk)|GO0006955 immune response|+	Gene Ontology (miRWalk)	GO0006955 immune response	over-represented	+	6.38e-05	0.002484	0.002484	8.77119	19	hsa-miR-125a-5p; hsa-miR-132-3p; hsa-miR-145-5p; hsa-miR-146a-5p; hsa-miR-155-5p; hsa-miR-16-5p; hsa-miR-186-5p; hsa-miR-193b-3p; hsa-miR-197-3p; hsa-miR-204-5p; hsa-miR-30a-3p; hsa-miR-30a-5p; hsa-miR-31-5p; hsa-miR-320a-3p; hsa-miR-376a-3p; hsa-miR-376c-3p; hsa-miR-93-3p; hsa-miR-935; hsa-miR-374b-5p
Gene Ontology (miRWalk)|GO0030054 cell junction|+	Gene Ontology (miRWalk)	GO0030054 cell junction	over-represented	+	6.38e-05	0.002484	0.002484	8.77119	19	hsa-miR-125a-5p; hsa-miR-132-3p; hsa-miR-145-5p; hsa-miR-146a-5p; hsa-miR-146b-5p; hsa-miR-155-5p; hsa-miR-16-5p; hsa-miR-186-5p; hsa-miR-193b-3p; hsa-miR-27a-3p; hsa-miR-30a-3p; hsa-miR-30a-5p; hsa-miR-31-3p; hsa-miR-31-5p; hsa-miR-320a-3p; hsa-miR-342-3p; hsa-miR-454-3p; hsa-miR-93-3p; hsa-miR-374b-5p
Gene Ontology (miRWalk)|GO0051901 positive regulation of mitochondrial depolarization|+	Gene Ontology (miRWalk)	GO0051901 positive regulation of mitochondrial depolarization	over-represented	+	6.41e-05	0.002484	0.002484	0.317797	4	hsa-miR-16-5p; hsa-miR-186-5p; hsa-miR-30a-5p; hsa-miR-374b-5p
Pathways (miRWalk)|P00004 Alzheimer disease presenilin pathway|+	Pathways (miRWalk)	P00004 Alzheimer disease presenilin pathway	over-represented	+	0.000448	0.0025048	0.0025048	10.057	19	hsa-miR-132-3p; hsa-miR-145-5p; hsa-miR-146a-5p; hsa-miR-146b-5p; hsa-miR-155-5p; hsa-miR-16-5p; hsa-miR-186-5p; hsa-miR-193b-3p; hsa-miR-197-3p; hsa-miR-204-5p; hsa-miR-27a-3p; hsa-miR-30a-5p; hsa-miR-31-5p; hsa-miR-320a-3p; hsa-miR-342-3p; hsa-miR-454-3p; hsa-miR-93-3p; hsa-miR-935; hsa-miR-374b-5p
Pathways (miRWalk)|hsa05410 Hypertrophic cardiomyopathy HCM|+	Pathways (miRWalk)	hsa05410 Hypertrophic cardiomyopathy HCM	over-represented	+	0.00045	0.0025048	0.0025048	6.68171	15	hsa-miR-125a-5p; hsa-miR-145-5p; hsa-miR-155-5p; hsa-miR-16-5p; hsa-miR-186-5p; hsa-miR-193b-3p; hsa-miR-197-3p; hsa-miR-204-5p; hsa-miR-27a-3p; hsa-miR-30a-5p; hsa-miR-31-5p; hsa-miR-320a-3p; hsa-miR-342-3p; hsa-miR-93-3p; hsa-miR-935
Diseases (MNDR)|prostate adenocarcinoma|+	Diseases (MNDR)	prostate adenocarcinoma	over-represented	+	0.000643	0.0025277	0.0025277	12.6882	22	hsa-miR-125a-5p; hsa-miR-132-3p; hsa-miR-145-5p; hsa-miR-146b-5p; hsa-miR-151a-3p; hsa-miR-186-5p; hsa-miR-197-3p; hsa-miR-204-5p; hsa-miR-224-5p; hsa-miR-27a-3p; hsa-miR-30a-3p; hsa-miR-30a-5p; hsa-miR-31-3p; hsa-miR-320a-3p; hsa-miR-342-3p; hsa-miR-376c-3p; hsa-miR-409-3p; hsa-miR-411-5p; hsa-miR-454-3p; hsa-miR-539-5p; hsa-miR-93-3p; hsa-miR-374b-5p
Gene Ontology (miRWalk)|GO0005730 nucleolus|+	Gene Ontology (miRWalk)	GO0005730 nucleolus	over-represented	+	6.78e-05	0.0025666	0.0025666	18.5593	28	hsa-miR-125a-5p; hsa-miR-132-3p; hsa-miR-140-3p; hsa-miR-145-5p; hsa-miR-146a-5p; hsa-miR-146b-5p; hsa-miR-151a-3p; hsa-miR-155-5p; hsa-miR-16-5p; hsa-miR-186-5p; hsa-miR-193b-3p; hsa-miR-197-3p; hsa-miR-204-5p; hsa-miR-224-5p; hsa-miR-27a-3p; hsa-miR-28-3p; hsa-miR-30a-3p; hsa-miR-30a-5p; hsa-miR-31-3p; hsa-miR-31-5p; hsa-miR-320a-3p; hsa-miR-342-3p; hsa-miR-376a-3p; hsa-miR-409-3p; hsa-miR-454-…
Gene Ontology (miRWalk)|GO0006355 regulation of transcription dna dependent|+	Gene Ontology (miRWalk)	GO0006355 regulation of transcription dna dependent	over-represented	+	6.78e-05	0.0025666	0.0025666	15.8898	26	hsa-miR-125a-5p; hsa-miR-132-3p; hsa-miR-140-3p; hsa-miR-145-5p; hsa-miR-146a-5p; hsa-miR-146b-5p; hsa-miR-151a-3p; hsa-miR-155-5p; hsa-miR-16-5p; hsa-miR-186-5p; hsa-miR-193b-3p; hsa-miR-197-3p; hsa-miR-204-5p; hsa-miR-224-5p; hsa-miR-27a-3p; hsa-miR-30a-3p; hsa-miR-30a-5p; hsa-miR-31-5p; hsa-miR-320a-3p; hsa-miR-342-3p; hsa-miR-376a-3p; hsa-miR-409-3p; hsa-miR-454-3p; hsa-miR-93-3p; hsa-miR-935…
Gene Ontology (miRWalk)|GO0032876 negative regulation of dna endoreduplication|+	Gene Ontology (miRWalk)	GO0032876 negative regulation of dna endoreduplication	over-represented	+	6.72e-05	0.0025666	0.0025666	2.09746	9	hsa-miR-155-5p; hsa-miR-16-5p; hsa-miR-186-5p; hsa-miR-193b-3p; hsa-miR-197-3p; hsa-miR-27a-3p; hsa-miR-30a-5p; hsa-miR-320a-3p; hsa-miR-93-3p
Gene Ontology (miRWalk)|GO0007166 cell surface receptor signaling pathway|+	Gene Ontology (miRWalk)	GO0007166 cell surface receptor signaling pathway	over-represented	+	6.84e-05	0.0025687	0.0025687	7.1822	17	hsa-miR-125a-5p; hsa-miR-145-5p; hsa-miR-146a-5p; hsa-miR-151a-3p; hsa-miR-155-5p; hsa-miR-16-5p; hsa-miR-186-5p; hsa-miR-193b-3p; hsa-miR-197-3p; hsa-miR-204-5p; hsa-miR-27a-3p; hsa-miR-30a-5p; hsa-miR-31-3p; hsa-miR-31-5p; hsa-miR-320a-3p; hsa-miR-409-3p; hsa-miR-93-3p
Diseases (MNDR)|chronic obstructive pulmonary disease|+	Diseases (MNDR)	chronic obstructive pulmonary disease	over-represented	+	0.000658	0.00257	0.00257	2.66667	9	hsa-miR-145-5p; hsa-miR-146a-5p; hsa-miR-146b-5p; hsa-miR-155-5p; hsa-miR-16-5p; hsa-miR-27a-3p; hsa-miR-30a-5p; hsa-miR-31-5p; hsa-miR-320a-3p
Gene Ontology (miRWalk)|GO0000987 core promoter proximal region sequence specific dna binding|+	Gene Ontology (miRWalk)	GO0000987 core promoter proximal region sequence specific dna binding	over-represented	+	7.19e-05	0.0025856	0.0025855	3.75	12	hsa-miR-132-3p; hsa-miR-145-5p; hsa-miR-146a-5p; hsa-miR-155-5p; hsa-miR-16-5p; hsa-miR-186-5p; hsa-miR-193b-3p; hsa-miR-224-5p; hsa-miR-27a-3p; hsa-miR-320a-3p; hsa-miR-454-3p; hsa-miR-935
Gene Ontology (miRWalk)|GO0006310 dna recombination|+	Gene Ontology (miRWalk)	GO0006310 dna recombination	over-represented	+	7.07e-05	0.0025856	0.0025855	5.02119	14	hsa-miR-146a-5p; hsa-miR-155-5p; hsa-miR-16-5p; hsa-miR-186-5p; hsa-miR-193b-3p; hsa-miR-197-3p; hsa-miR-224-5p; hsa-miR-27a-3p; hsa-miR-30a-5p; hsa-miR-31-5p; hsa-miR-320a-3p; hsa-miR-342-3p; hsa-miR-93-3p; hsa-miR-935
Gene Ontology (miRWalk)|GO0007596 blood coagulation|+	Gene Ontology (miRWalk)	GO0007596 blood coagulation	over-represented	+	7.22e-05	0.0025856	0.0025855	14.7458	25	hsa-miR-125a-5p; hsa-miR-132-3p; hsa-miR-140-3p; hsa-miR-145-5p; hsa-miR-146a-5p; hsa-miR-146b-5p; hsa-miR-155-5p; hsa-miR-16-5p; hsa-miR-186-5p; hsa-miR-193b-3p; hsa-miR-197-3p; hsa-miR-204-5p; hsa-miR-224-5p; hsa-miR-27a-3p; hsa-miR-30a-3p; hsa-miR-30a-5p; hsa-miR-31-3p; hsa-miR-31-5p; hsa-miR-320a-3p; hsa-miR-342-3p; hsa-miR-376a-3p; hsa-miR-409-3p; hsa-miR-454-3p; hsa-miR-93-3p; hsa-miR-935
Gene Ontology (miRWalk)|GO0030036 actin cytoskeleton organization|+	Gene Ontology (miRWalk)	GO0030036 actin cytoskeleton organization	over-represented	+	7.26e-05	0.0025856	0.0025855	8.00847	18	hsa-miR-125a-5p; hsa-miR-132-3p; hsa-miR-140-3p; hsa-miR-145-5p; hsa-miR-146a-5p; hsa-miR-146b-5p; hsa-miR-155-5p; hsa-miR-16-5p; hsa-miR-186-5p; hsa-miR-193b-3p; hsa-miR-224-5p; hsa-miR-30a-5p; hsa-miR-31-3p; hsa-miR-31-5p; hsa-miR-320a-3p; hsa-miR-342-3p; hsa-miR-93-3p; hsa-miR-374b-5p
Gene Ontology (miRWalk)|GO0031072 heat shock protein binding|+	Gene Ontology (miRWalk)	GO0031072 heat shock protein binding	over-represented	+	7.07e-05	0.0025856	0.0025855	5.02119	14	hsa-miR-125a-5p; hsa-miR-140-3p; hsa-miR-146a-5p; hsa-miR-146b-5p; hsa-miR-155-5p; hsa-miR-16-5p; hsa-miR-186-5p; hsa-miR-193b-3p; hsa-miR-197-3p; hsa-miR-27a-3p; hsa-miR-30a-5p; hsa-miR-31-5p; hsa-miR-320a-3p; hsa-miR-93-3p
Gene Ontology (miRWalk)|GO0045070 positive regulation of viral genome replication|+	Gene Ontology (miRWalk)	GO0045070 positive regulation of viral genome replication	over-represented	+	7.25e-05	0.0025856	0.0025855	1.65254	8	hsa-miR-125a-5p; hsa-miR-146a-5p; hsa-miR-155-5p; hsa-miR-16-5p; hsa-miR-186-5p; hsa-miR-193b-3p; hsa-miR-320a-3p; hsa-miR-342-3p
Gene Ontology (miRWalk)|GO0051607 defense response to virus|+	Gene Ontology (miRWalk)	GO0051607 defense response to virus	over-represented	+	7.21e-05	0.0025856	0.0025855	5.72034	15	hsa-miR-132-3p; hsa-miR-145-5p; hsa-miR-146a-5p; hsa-miR-155-5p; hsa-miR-16-5p; hsa-miR-186-5p; hsa-miR-193b-3p; hsa-miR-204-5p; hsa-miR-224-5p; hsa-miR-27a-3p; hsa-miR-30a-5p; hsa-miR-31-5p; hsa-miR-320a-3p; hsa-miR-342-3p; hsa-miR-409-3p
Gene Ontology (miRWalk)|GO0004222 metalloendopeptidase activity|+	Gene Ontology (miRWalk)	GO0004222 metalloendopeptidase activity	over-represented	+	7.47e-05	0.0025871	0.0025871	4.38559	13	hsa-miR-125a-5p; hsa-miR-132-3p; hsa-miR-145-5p; hsa-miR-146b-5p; hsa-miR-155-5p; hsa-miR-16-5p; hsa-miR-193b-3p; hsa-miR-197-3p; hsa-miR-204-5p; hsa-miR-27a-3p; hsa-miR-31-5p; hsa-miR-93-3p; hsa-miR-935
Gene Ontology (miRWalk)|GO0044297 cell body|+	Gene Ontology (miRWalk)	GO0044297 cell body	over-represented	+	7.48e-05	0.0025871	0.0025871	3.17797	11	hsa-miR-146a-5p; hsa-miR-155-5p; hsa-miR-16-5p; hsa-miR-186-5p; hsa-miR-193b-3p; hsa-miR-197-3p; hsa-miR-27a-3p; hsa-miR-320a-3p; hsa-miR-342-3p; hsa-miR-935; hsa-miR-374b-5p
Gene Ontology (miRWalk)|GO0046474 glycerophospholipid biosynthetic process|+	Gene Ontology (miRWalk)	GO0046474 glycerophospholipid biosynthetic process	over-represented	+	7.47e-05	0.0025871	0.0025871	4.38559	13	hsa-miR-125a-5p; hsa-miR-132-3p; hsa-miR-140-3p; hsa-miR-146b-5p; hsa-miR-155-5p; hsa-miR-16-5p; hsa-miR-186-5p; hsa-miR-193b-3p; hsa-miR-27a-3p; hsa-miR-30a-5p; hsa-miR-320a-3p; hsa-miR-93-3p; hsa-miR-374b-5p
Gene Ontology (miRWalk)|GO0070555 response to interleukin 1|+	Gene Ontology (miRWalk)	GO0070555 response to interleukin 1	over-represented	+	7.48e-05	0.0025871	0.0025871	3.17797	11	hsa-miR-132-3p; hsa-miR-146a-5p; hsa-miR-146b-5p; hsa-miR-155-5p; hsa-miR-16-5p; hsa-miR-193b-3p; hsa-miR-197-3p; hsa-miR-30a-5p; hsa-miR-31-5p; hsa-miR-320a-3p; hsa-miR-93-3p
Diseases (MNDR)|Aging|+	Diseases (MNDR)	Aging	over-represented	+	0.000717	0.0025879	0.0025879	2.15054	8	hsa-miR-145-5p; hsa-miR-146a-5p; hsa-miR-146b-5p; hsa-miR-155-5p; hsa-miR-16-5p; hsa-miR-193b-3p; hsa-miR-27a-3p; hsa-miR-31-5p
Diseases (MNDR)|Hypoxia-Ischemia, Brain|+	Diseases (MNDR)	Hypoxia-Ischemia, Brain	over-represented	+	0.000717	0.0025879	0.0025879	2.15054	8	hsa-miR-125a-5p; hsa-miR-132-3p; hsa-miR-145-5p; hsa-miR-146a-5p; hsa-miR-155-5p; hsa-miR-16-5p; hsa-miR-27a-3p; hsa-miR-31-5p
Diseases (MNDR)|Musculoskeletal Abnormalities|+	Diseases (MNDR)	Musculoskeletal Abnormalities	over-represented	+	0.000717	0.0025879	0.0025879	2.15054	8	hsa-miR-145-5p; hsa-miR-146a-5p; hsa-miR-146b-5p; hsa-miR-155-5p; hsa-miR-16-5p; hsa-miR-27a-3p; hsa-miR-30a-5p; hsa-miR-31-5p
Diseases (MNDR)|Prostatic Neoplasms|+	Diseases (MNDR)	Prostatic Neoplasms	over-represented	+	0.00072	0.0025879	0.0025879	12.7742	22	hsa-miR-125a-5p; hsa-miR-132-3p; hsa-miR-145-5p; hsa-miR-146a-5p; hsa-miR-146b-5p; hsa-miR-151a-3p; hsa-miR-155-5p; hsa-miR-16-5p; hsa-miR-186-5p; hsa-miR-193b-3p; hsa-miR-197-3p; hsa-miR-204-5p; hsa-miR-224-5p; hsa-miR-27a-3p; hsa-miR-30a-3p; hsa-miR-30a-5p; hsa-miR-31-5p; hsa-miR-320a-3p; hsa-miR-342-3p; hsa-miR-454-3p; hsa-miR-539-5p; hsa-miR-374b-5p
Diseases (MNDR)|Toxoplasma|+	Diseases (MNDR)	Toxoplasma	over-represented	+	0.000717	0.0025879	0.0025879	2.15054	8	hsa-miR-125a-5p; hsa-miR-145-5p; hsa-miR-146a-5p; hsa-miR-155-5p; hsa-miR-16-5p; hsa-miR-27a-3p; hsa-miR-30a-5p; hsa-miR-31-5p
Diseases (MNDR)|adrenal cortical adenoma|+	Diseases (MNDR)	adrenal cortical adenoma	over-represented	+	0.000717	0.0025879	0.0025879	2.15054	8	hsa-miR-145-5p; hsa-miR-146a-5p; hsa-miR-146b-5p; hsa-miR-155-5p; hsa-miR-16-5p; hsa-miR-27a-3p; hsa-miR-30a-5p; hsa-miR-31-5p
Diseases (MNDR)|cardiomyopathy|+	Diseases (MNDR)	cardiomyopathy	over-represented	+	0.000717	0.0025879	0.0025879	2.15054	8	hsa-miR-145-5p; hsa-miR-146a-5p; hsa-miR-146b-5p; hsa-miR-155-5p; hsa-miR-16-5p; hsa-miR-27a-3p; hsa-miR-31-5p; hsa-miR-320a-3p
Diseases (MNDR)|eclampsia|+	Diseases (MNDR)	eclampsia	over-represented	+	0.000717	0.0025879	0.0025879	2.15054	8	hsa-miR-145-5p; hsa-miR-146a-5p; hsa-miR-146b-5p; hsa-miR-155-5p; hsa-miR-16-5p; hsa-miR-27a-3p; hsa-miR-30a-5p; hsa-miR-31-5p
Diseases (MNDR)|myocarditis|+	Diseases (MNDR)	myocarditis	over-represented	+	0.000717	0.0025879	0.0025879	2.15054	8	hsa-miR-125a-5p; hsa-miR-132-3p; hsa-miR-145-5p; hsa-miR-146a-5p; hsa-miR-155-5p; hsa-miR-16-5p; hsa-miR-27a-3p; hsa-miR-31-5p
Diseases (MNDR)|pancreatic adenocarcinoma|+	Diseases (MNDR)	pancreatic adenocarcinoma	over-represented	+	0.000718	0.0025879	0.0025879	16.9892	26	hsa-miR-125a-5p; hsa-miR-132-3p; hsa-miR-145-5p; hsa-miR-146a-5p; hsa-miR-146b-5p; hsa-miR-151a-3p; hsa-miR-155-5p; hsa-miR-16-5p; hsa-miR-186-5p; hsa-miR-193b-3p; hsa-miR-197-3p; hsa-miR-204-5p; hsa-miR-224-5p; hsa-miR-28-3p; hsa-miR-30a-3p; hsa-miR-30a-5p; hsa-miR-31-3p; hsa-miR-31-5p; hsa-miR-376a-3p; hsa-miR-376c-3p; hsa-miR-409-3p; hsa-miR-411-5p; hsa-miR-454-3p; hsa-miR-539-5p; hsa-miR-93-3…
Diseases (MNDR)|pre-eclampsia|+	Diseases (MNDR)	pre-eclampsia	over-represented	+	0.000694	0.0025879	0.0025879	3.26882	10	hsa-miR-145-5p; hsa-miR-146a-5p; hsa-miR-146b-5p; hsa-miR-155-5p; hsa-miR-16-5p; hsa-miR-27a-3p; hsa-miR-30a-5p; hsa-miR-31-5p; hsa-miR-342-3p; hsa-miR-411-5p
Diseases (MNDR)|prion disease|+	Diseases (MNDR)	prion disease	over-represented	+	0.000717	0.0025879	0.0025879	2.15054	8	hsa-miR-145-5p; hsa-miR-146a-5p; hsa-miR-146b-5p; hsa-miR-155-5p; hsa-miR-16-5p; hsa-miR-27a-3p; hsa-miR-31-5p; hsa-miR-342-3p
Diseases (MNDR)|schistosomiasis|+	Diseases (MNDR)	schistosomiasis	over-represented	+	0.000717	0.0025879	0.0025879	2.15054	8	hsa-miR-132-3p; hsa-miR-145-5p; hsa-miR-146a-5p; hsa-miR-155-5p; hsa-miR-16-5p; hsa-miR-224-5p; hsa-miR-27a-3p; hsa-miR-31-5p
Diseases (MNDR)|testicular cancer|+	Diseases (MNDR)	testicular cancer	over-represented	+	0.000717	0.0025879	0.0025879	2.15054	8	hsa-miR-145-5p; hsa-miR-146a-5p; hsa-miR-146b-5p; hsa-miR-155-5p; hsa-miR-16-5p; hsa-miR-27a-3p; hsa-miR-30a-5p; hsa-miR-31-5p
Diseases (MNDR)|thoracic aortic aneurysm|+	Diseases (MNDR)	thoracic aortic aneurysm	over-represented	+	0.000717	0.0025879	0.0025879	2.15054	8	hsa-miR-145-5p; hsa-miR-146a-5p; hsa-miR-146b-5p; hsa-miR-155-5p; hsa-miR-16-5p; hsa-miR-27a-3p; hsa-miR-30a-5p; hsa-miR-31-5p
Gene Ontology (miRWalk)|GO0019048 virus host interaction|+	Gene Ontology (miRWalk)	GO0019048 virus host interaction	over-represented	+	7.6e-05	0.0026113	0.0026113	13.6653	24	hsa-miR-125a-5p; hsa-miR-132-3p; hsa-miR-145-5p; hsa-miR-146a-5p; hsa-miR-146b-5p; hsa-miR-155-5p; hsa-miR-16-5p; hsa-miR-186-5p; hsa-miR-193b-3p; hsa-miR-197-3p; hsa-miR-204-5p; hsa-miR-224-5p; hsa-miR-27a-3p; hsa-miR-30a-3p; hsa-miR-30a-5p; hsa-miR-31-3p; hsa-miR-31-5p; hsa-miR-320a-3p; hsa-miR-342-3p; hsa-miR-376a-3p; hsa-miR-454-3p; hsa-miR-93-3p; hsa-miR-935; hsa-miR-374b-5p
Gene Ontology (miRWalk)|GO0005815 microtubule organizing center|+	Gene Ontology (miRWalk)	GO0005815 microtubule organizing center	over-represented	+	7.79e-05	0.002618	0.002618	6.48305	16	hsa-miR-125a-5p; hsa-miR-132-3p; hsa-miR-145-5p; hsa-miR-146a-5p; hsa-miR-155-5p; hsa-miR-16-5p; hsa-miR-186-5p; hsa-miR-193b-3p; hsa-miR-197-3p; hsa-miR-224-5p; hsa-miR-30a-5p; hsa-miR-31-5p; hsa-miR-320a-3p; hsa-miR-342-3p; hsa-miR-93-3p; hsa-miR-374b-5p
Gene Ontology (miRWalk)|GO0032496 response to lipopolysaccharide|+	Gene Ontology (miRWalk)	GO0032496 response to lipopolysaccharide	over-represented	+	7.78e-05	0.002618	0.002618	7.24576	17	hsa-miR-132-3p; hsa-miR-145-5p; hsa-miR-146a-5p; hsa-miR-146b-5p; hsa-miR-155-5p; hsa-miR-16-5p; hsa-miR-186-5p; hsa-miR-193b-3p; hsa-miR-204-5p; hsa-miR-224-5p; hsa-miR-30a-5p; hsa-miR-31-5p; hsa-miR-320a-3p; hsa-miR-342-3p; hsa-miR-93-3p; hsa-miR-935; hsa-miR-374b-5p
Gene Ontology (miRWalk)|GO0050900 leukocyte migration|+	Gene Ontology (miRWalk)	GO0050900 leukocyte migration	over-represented	+	7.78e-05	0.002618	0.002618	7.24576	17	hsa-miR-125a-5p; hsa-miR-145-5p; hsa-miR-146a-5p; hsa-miR-155-5p; hsa-miR-16-5p; hsa-miR-186-5p; hsa-miR-193b-3p; hsa-miR-197-3p; hsa-miR-204-5p; hsa-miR-30a-3p; hsa-miR-30a-5p; hsa-miR-31-3p; hsa-miR-31-5p; hsa-miR-320a-3p; hsa-miR-342-3p; hsa-miR-376a-3p; hsa-miR-93-3p
Diseases (MNDR)|liver cirrhosis|+	Diseases (MNDR)	liver cirrhosis	over-represented	+	0.000745	0.0026481	0.0026481	2.70968	9	hsa-miR-125a-5p; hsa-miR-145-5p; hsa-miR-146a-5p; hsa-miR-146b-5p; hsa-miR-155-5p; hsa-miR-16-5p; hsa-miR-27a-3p; hsa-miR-30a-5p; hsa-miR-31-5p
Diseases (MNDR)|osteoarthritis|+	Diseases (MNDR)	osteoarthritis	over-represented	+	0.000745	0.0026481	0.0026481	2.70968	9	hsa-miR-145-5p; hsa-miR-146a-5p; hsa-miR-146b-5p; hsa-miR-155-5p; hsa-miR-16-5p; hsa-miR-27a-3p; hsa-miR-30a-5p; hsa-miR-31-5p; hsa-miR-411-5p
Gene Ontology (miRWalk)|GO0000178 exosome rnase complex|+	Gene Ontology (miRWalk)	GO0000178 exosome rnase complex	over-represented	+	8.34e-05	0.0026491	0.0026491	0.889831	6	hsa-miR-155-5p; hsa-miR-193b-3p; hsa-miR-30a-3p; hsa-miR-30a-5p; hsa-miR-31-5p; hsa-miR-342-3p
Gene Ontology (miRWalk)|GO0004871 signal transducer activity|+	Gene Ontology (miRWalk)	GO0004871 signal transducer activity	over-represented	+	8.04e-05	0.0026491	0.0026491	8.89831	19	hsa-miR-125a-5p; hsa-miR-132-3p; hsa-miR-145-5p; hsa-miR-146a-5p; hsa-miR-155-5p; hsa-miR-16-5p; hsa-miR-186-5p; hsa-miR-193b-3p; hsa-miR-197-3p; hsa-miR-204-5p; hsa-miR-224-5p; hsa-miR-27a-3p; hsa-miR-30a-5p; hsa-miR-31-5p; hsa-miR-320a-3p; hsa-miR-342-3p; hsa-miR-93-3p; hsa-miR-935; hsa-miR-374b-5p
Gene Ontology (miRWalk)|GO0005576 extracellular region|+	Gene Ontology (miRWalk)	GO0005576 extracellular region	over-represented	+	8.37e-05	0.0026491	0.0026491	13.7288	24	hsa-miR-125a-5p; hsa-miR-132-3p; hsa-miR-140-3p; hsa-miR-145-5p; hsa-miR-146a-5p; hsa-miR-155-5p; hsa-miR-16-5p; hsa-miR-186-5p; hsa-miR-193b-3p; hsa-miR-197-3p; hsa-miR-204-5p; hsa-miR-224-5p; hsa-miR-27a-3p; hsa-miR-30a-3p; hsa-miR-30a-5p; hsa-miR-31-3p; hsa-miR-31-5p; hsa-miR-320a-3p; hsa-miR-342-3p; hsa-miR-409-3p; hsa-miR-454-3p; hsa-miR-93-3p; hsa-miR-935; hsa-miR-374b-5p
Gene Ontology (miRWalk)|GO0005615 extracellular space|+	Gene Ontology (miRWalk)	GO0005615 extracellular space	over-represented	+	8.07e-05	0.0026491	0.0026491	12.6483	23	hsa-miR-125a-5p; hsa-miR-132-3p; hsa-miR-145-5p; hsa-miR-146a-5p; hsa-miR-146b-5p; hsa-miR-155-5p; hsa-miR-16-5p; hsa-miR-186-5p; hsa-miR-193b-3p; hsa-miR-197-3p; hsa-miR-204-5p; hsa-miR-224-5p; hsa-miR-27a-3p; hsa-miR-30a-3p; hsa-miR-30a-5p; hsa-miR-31-5p; hsa-miR-320a-3p; hsa-miR-342-3p; hsa-miR-409-3p; hsa-miR-454-3p; hsa-miR-596; hsa-miR-93-3p; hsa-miR-374b-5p
Gene Ontology (miRWalk)|GO0006415 translational termination|+	Gene Ontology (miRWalk)	GO0006415 translational termination	over-represented	+	8.19e-05	0.0026491	0.0026491	8.07203	18	hsa-miR-125a-5p; hsa-miR-132-3p; hsa-miR-140-3p; hsa-miR-155-5p; hsa-miR-16-5p; hsa-miR-186-5p; hsa-miR-193b-3p; hsa-miR-197-3p; hsa-miR-204-5p; hsa-miR-27a-3p; hsa-miR-30a-3p; hsa-miR-30a-5p; hsa-miR-31-5p; hsa-miR-320a-3p; hsa-miR-342-3p; hsa-miR-454-3p; hsa-miR-93-3p; hsa-miR-935
Gene Ontology (miRWalk)|GO0010820 positive regulation of t cell chemotaxis|+	Gene Ontology (miRWalk)	GO0010820 positive regulation of t cell chemotaxis	over-represented	+	8.34e-05	0.0026491	0.0026491	0.889831	6	hsa-miR-125a-5p; hsa-miR-145-5p; hsa-miR-155-5p; hsa-miR-16-5p; hsa-miR-186-5p; hsa-miR-30a-5p
Gene Ontology (miRWalk)|GO0019083 viral transcription|+	Gene Ontology (miRWalk)	GO0019083 viral transcription	over-represented	+	8.19e-05	0.0026491	0.0026491	8.07203	18	hsa-miR-125a-5p; hsa-miR-132-3p; hsa-miR-140-3p; hsa-miR-155-5p; hsa-miR-16-5p; hsa-miR-186-5p; hsa-miR-193b-3p; hsa-miR-197-3p; hsa-miR-204-5p; hsa-miR-27a-3p; hsa-miR-30a-3p; hsa-miR-30a-5p; hsa-miR-31-5p; hsa-miR-320a-3p; hsa-miR-342-3p; hsa-miR-454-3p; hsa-miR-93-3p; hsa-miR-935
Gene Ontology (miRWalk)|GO0055085 transmembrane transport|+	Gene Ontology (miRWalk)	GO0055085 transmembrane transport	over-represented	+	8.27e-05	0.0026491	0.0026491	9.78814	20	hsa-miR-125a-5p; hsa-miR-132-3p; hsa-miR-140-3p; hsa-miR-155-5p; hsa-miR-16-5p; hsa-miR-186-5p; hsa-miR-193b-3p; hsa-miR-197-3p; hsa-miR-204-5p; hsa-miR-27a-3p; hsa-miR-30a-3p; hsa-miR-30a-5p; hsa-miR-31-3p; hsa-miR-31-5p; hsa-miR-320a-3p; hsa-miR-342-3p; hsa-miR-376a-3p; hsa-miR-93-3p; hsa-miR-935; hsa-miR-374b-5p
Gene Ontology (miRWalk)|GO0055114 oxidation reduction process|+	Gene Ontology (miRWalk)	GO0055114 oxidation reduction process	over-represented	+	8.26e-05	0.0026491	0.0026491	5.08475	14	hsa-miR-125a-5p; hsa-miR-132-3p; hsa-miR-145-5p; hsa-miR-155-5p; hsa-miR-16-5p; hsa-miR-186-5p; hsa-miR-193b-3p; hsa-miR-197-3p; hsa-miR-27a-3p; hsa-miR-30a-5p; hsa-miR-31-5p; hsa-miR-320a-3p; hsa-miR-93-3p; hsa-miR-935
Pathways (KEGG)|Bacterial invasion of epithelial cells|+	Pathways (KEGG)	Bacterial invasion of epithelial cells	over-represented	+	1.64e-05	0.0026557	0.0026557	17.8925	29	hsa-miR-125a-5p; hsa-miR-132-3p; hsa-miR-140-3p; hsa-miR-145-5p; hsa-miR-146a-5p; hsa-miR-146b-5p; hsa-miR-151a-3p; hsa-miR-155-5p; hsa-miR-16-5p; hsa-miR-186-5p; hsa-miR-193b-3p; hsa-miR-197-3p; hsa-miR-204-5p; hsa-miR-224-5p; hsa-miR-27a-3p; hsa-miR-30a-3p; hsa-miR-30a-5p; hsa-miR-31-3p; hsa-miR-31-5p; hsa-miR-320a-3p; hsa-miR-342-3p; hsa-miR-376a-3p; hsa-miR-409-3p; hsa-miR-411-5p; hsa-miR-454…
Gene Ontology (miRWalk)|GO0004860 protein kinase inhibitor activity|+	Gene Ontology (miRWalk)	GO0004860 protein kinase inhibitor activity	over-represented	+	8.61e-05	0.0026893	0.0026893	2.66949	10	hsa-miR-145-5p; hsa-miR-155-5p; hsa-miR-16-5p; hsa-miR-186-5p; hsa-miR-193b-3p; hsa-miR-197-3p; hsa-miR-30a-5p; hsa-miR-31-5p; hsa-miR-320a-3p; hsa-miR-93-3p
Gene Ontology (miRWalk)|GO0071277 cellular response to calcium ion|+	Gene Ontology (miRWalk)	GO0071277 cellular response to calcium ion	over-represented	+	8.61e-05	0.0026893	0.0026893	2.66949	10	hsa-miR-132-3p; hsa-miR-155-5p; hsa-miR-16-5p; hsa-miR-186-5p; hsa-miR-193b-3p; hsa-miR-224-5p; hsa-miR-27a-3p; hsa-miR-30a-3p; hsa-miR-30a-5p; hsa-miR-342-3p
Gene Ontology (miRWalk)|GO0030866 cortical actin cytoskeleton organization|+	Gene Ontology (miRWalk)	GO0030866 cortical actin cytoskeleton organization	over-represented	+	8.75e-05	0.0027155	0.0027155	2.16102	9	hsa-miR-132-3p; hsa-miR-155-5p; hsa-miR-16-5p; hsa-miR-186-5p; hsa-miR-193b-3p; hsa-miR-197-3p; hsa-miR-30a-5p; hsa-miR-320a-3p; hsa-miR-342-3p
Gene Ontology (miRWalk)|GO0004672 protein kinase activity|+	Gene Ontology (miRWalk)	GO0004672 protein kinase activity	over-represented	+	8.82e-05	0.0027199	0.0027199	10.7415	21	hsa-miR-125a-5p; hsa-miR-132-3p; hsa-miR-140-3p; hsa-miR-145-5p; hsa-miR-146a-5p; hsa-miR-146b-5p; hsa-miR-151a-3p; hsa-miR-155-5p; hsa-miR-16-5p; hsa-miR-186-5p; hsa-miR-193b-3p; hsa-miR-197-3p; hsa-miR-204-5p; hsa-miR-27a-3p; hsa-miR-30a-5p; hsa-miR-31-5p; hsa-miR-320a-3p; hsa-miR-376a-3p; hsa-miR-454-3p; hsa-miR-93-3p; hsa-miR-374b-5p
Pathways (miRWalk)|P00047 PDGF signaling pathway|+	Pathways (miRWalk)	P00047 PDGF signaling pathway	over-represented	+	0.000498	0.0027222	0.0027222	10.1259	19	hsa-miR-125a-5p; hsa-miR-132-3p; hsa-miR-140-3p; hsa-miR-145-5p; hsa-miR-146a-5p; hsa-miR-155-5p; hsa-miR-16-5p; hsa-miR-186-5p; hsa-miR-193b-3p; hsa-miR-197-3p; hsa-miR-204-5p; hsa-miR-27a-3p; hsa-miR-30a-5p; hsa-miR-31-5p; hsa-miR-320a-3p; hsa-miR-342-3p; hsa-miR-376a-3p; hsa-miR-93-3p; hsa-miR-935
Pathways (miRWalk)|hsa04120 Ubiquitin mediated proteolysis|+	Pathways (miRWalk)	hsa04120 Ubiquitin mediated proteolysis	over-represented	+	0.000501	0.0027222	0.0027222	9.2304	18	hsa-miR-125a-5p; hsa-miR-132-3p; hsa-miR-140-3p; hsa-miR-145-5p; hsa-miR-146a-5p; hsa-miR-146b-5p; hsa-miR-151a-3p; hsa-miR-155-5p; hsa-miR-16-5p; hsa-miR-186-5p; hsa-miR-193b-3p; hsa-miR-197-3p; hsa-miR-204-5p; hsa-miR-27a-3p; hsa-miR-30a-5p; hsa-miR-31-5p; hsa-miR-320a-3p; hsa-miR-93-3p
Gene Ontology (miRWalk)|GO0003682 chromatin binding|+	Gene Ontology (miRWalk)	GO0003682 chromatin binding	over-represented	+	8.9e-05	0.0027284	0.0027284	12.7119	23	hsa-miR-125a-5p; hsa-miR-132-3p; hsa-miR-145-5p; hsa-miR-146a-5p; hsa-miR-151a-3p; hsa-miR-155-5p; hsa-miR-16-5p; hsa-miR-186-5p; hsa-miR-193b-3p; hsa-miR-197-3p; hsa-miR-204-5p; hsa-miR-224-5p; hsa-miR-27a-3p; hsa-miR-30a-3p; hsa-miR-30a-5p; hsa-miR-31-3p; hsa-miR-31-5p; hsa-miR-320a-3p; hsa-miR-342-3p; hsa-miR-454-3p; hsa-miR-93-3p; hsa-miR-935; hsa-miR-374b-5p
Diseases (MNDR)|chronic myeloid leukemia|+	Diseases (MNDR)	chronic myeloid leukemia	over-represented	+	0.000774	0.002738	0.002738	3.31183	10	hsa-miR-145-5p; hsa-miR-146a-5p; hsa-miR-146b-5p; hsa-miR-151a-3p; hsa-miR-155-5p; hsa-miR-16-5p; hsa-miR-27a-3p; hsa-miR-30a-5p; hsa-miR-31-5p; hsa-miR-320a-3p
Diseases (MNDR)|leukemia|+	Diseases (MNDR)	leukemia	over-represented	+	0.000778	0.002738	0.002738	25.7204	32	hsa-miR-125a-5p; hsa-miR-132-3p; hsa-miR-140-3p; hsa-miR-145-5p; hsa-miR-146a-5p; hsa-miR-146b-5p; hsa-miR-151a-3p; hsa-miR-155-5p; hsa-miR-16-5p; hsa-miR-186-5p; hsa-miR-193b-3p; hsa-miR-197-3p; hsa-miR-204-5p; hsa-miR-224-5p; hsa-miR-27a-3p; hsa-miR-28-3p; hsa-miR-30a-3p; hsa-miR-30a-5p; hsa-miR-31-3p; hsa-miR-31-5p; hsa-miR-320a-3p; hsa-miR-342-3p; hsa-miR-376a-3p; hsa-miR-376c-3p; hsa-miR-409…
Gene Ontology (miRWalk)|GO0042981 regulation of apoptotic process|+	Gene Ontology (miRWalk)	GO0042981 regulation of apoptotic process	over-represented	+	9.22e-05	0.0028078	0.0028078	9.85169	20	hsa-miR-125a-5p; hsa-miR-132-3p; hsa-miR-145-5p; hsa-miR-146a-5p; hsa-miR-146b-5p; hsa-miR-151a-3p; hsa-miR-155-5p; hsa-miR-16-5p; hsa-miR-186-5p; hsa-miR-193b-3p; hsa-miR-204-5p; hsa-miR-27a-3p; hsa-miR-30a-5p; hsa-miR-320a-3p; hsa-miR-376a-3p; hsa-miR-376c-3p; hsa-miR-454-3p; hsa-miR-93-3p; hsa-miR-935; hsa-miR-374b-5p
Diseases (MNDR)|Fibrosis|+	Diseases (MNDR)	Fibrosis	over-represented	+	0.000825	0.0028277	0.0028277	2.19355	8	hsa-miR-145-5p; hsa-miR-146a-5p; hsa-miR-146b-5p; hsa-miR-155-5p; hsa-miR-16-5p; hsa-miR-27a-3p; hsa-miR-30a-5p; hsa-miR-31-5p
Diseases (MNDR)|Hypertrophy, Left Ventricular|+	Diseases (MNDR)	Hypertrophy, Left Ventricular	over-represented	+	0.000825	0.0028277	0.0028277	2.19355	8	hsa-miR-145-5p; hsa-miR-146a-5p; hsa-miR-146b-5p; hsa-miR-155-5p; hsa-miR-16-5p; hsa-miR-27a-3p; hsa-miR-30a-5p; hsa-miR-31-5p
Diseases (MNDR)|Lymphoma, T-Cell|+	Diseases (MNDR)	Lymphoma, T-Cell	over-represented	+	0.000825	0.0028277	0.0028277	2.19355	8	hsa-miR-145-5p; hsa-miR-146a-5p; hsa-miR-146b-5p; hsa-miR-155-5p; hsa-miR-16-5p; hsa-miR-27a-3p; hsa-miR-30a-5p; hsa-miR-31-5p
Diseases (MNDR)|small cell carcinoma|+	Diseases (MNDR)	small cell carcinoma	over-represented	+	0.000825	0.0028277	0.0028277	2.19355	8	hsa-miR-145-5p; hsa-miR-146a-5p; hsa-miR-146b-5p; hsa-miR-155-5p; hsa-miR-16-5p; hsa-miR-27a-3p; hsa-miR-30a-5p; hsa-miR-31-5p
Diseases (MNDR)|viral hepatitis|+	Diseases (MNDR)	viral hepatitis	over-represented	+	0.000825	0.0028277	0.0028277	2.19355	8	hsa-miR-145-5p; hsa-miR-146a-5p; hsa-miR-146b-5p; hsa-miR-155-5p; hsa-miR-16-5p; hsa-miR-197-3p; hsa-miR-27a-3p; hsa-miR-31-5p
Localization (RNALocate)|Nucleus|+	Localization (RNALocate)	Nucleus	over-represented	+	0.0025697	0.0028552	0.0028552	12.8474	21	hsa-miR-125a-5p; hsa-miR-132-3p; hsa-miR-140-3p; hsa-miR-146b-5p; hsa-miR-151a-3p; hsa-miR-155-5p; hsa-miR-16-5p; hsa-miR-186-5p; hsa-miR-193b-3p; hsa-miR-197-3p; hsa-miR-204-5p; hsa-miR-224-5p; hsa-miR-27a-3p; hsa-miR-28-3p; hsa-miR-30a-5p; hsa-miR-31-5p; hsa-miR-320a-3p; hsa-miR-342-3p; hsa-miR-454-3p; hsa-miR-935; hsa-miR-374b-5p
Diseases (MNDR)|lupus nephritis|+	Diseases (MNDR)	lupus nephritis	over-represented	+	0.000841	0.0028689	0.0028689	2.75269	9	hsa-miR-145-5p; hsa-miR-146a-5p; hsa-miR-146b-5p; hsa-miR-155-5p; hsa-miR-16-5p; hsa-miR-27a-3p; hsa-miR-30a-5p; hsa-miR-31-5p; hsa-miR-320a-3p
Diseases (MNDR)|medulloblastoma|+	Diseases (MNDR)	medulloblastoma	over-represented	+	0.00085	0.0028863	0.0028863	11.0108	20	hsa-miR-125a-5p; hsa-miR-132-3p; hsa-miR-145-5p; hsa-miR-146a-5p; hsa-miR-146b-5p; hsa-miR-155-5p; hsa-miR-16-5p; hsa-miR-186-5p; hsa-miR-193b-3p; hsa-miR-204-5p; hsa-miR-224-5p; hsa-miR-27a-3p; hsa-miR-30a-5p; hsa-miR-31-5p; hsa-miR-320a-3p; hsa-miR-376a-3p; hsa-miR-376c-3p; hsa-miR-409-3p; hsa-miR-539-5p; hsa-miR-935
Diseases (MNDR)|Lupus Vulgaris|+	Diseases (MNDR)	Lupus Vulgaris	over-represented	+	0.000862	0.0028978	0.0028978	3.35484	10	hsa-miR-145-5p; hsa-miR-146a-5p; hsa-miR-146b-5p; hsa-miR-155-5p; hsa-miR-16-5p; hsa-miR-197-3p; hsa-miR-27a-3p; hsa-miR-30a-5p; hsa-miR-31-5p; hsa-miR-596
Diseases (MNDR)|Subarachnoid Hemorrhage, Traumatic|+	Diseases (MNDR)	Subarachnoid Hemorrhage, Traumatic	over-represented	+	0.000862	0.0028978	0.0028978	3.35484	10	hsa-miR-125a-5p; hsa-miR-132-3p; hsa-miR-145-5p; hsa-miR-16-5p; hsa-miR-204-5p; hsa-miR-27a-3p; hsa-miR-28-3p; hsa-miR-342-3p; hsa-miR-376c-3p; hsa-miR-409-3p
Annotations derived over miRTarBase (Gene Ontology)|potassium channel inhibitor activity GO0019870|+	Annotations derived over miRTarBase (Gene Ontology)	potassium channel inhibitor activity GO0019870	over-represented	+	7.86e-07	0.0029181	0.0029181	5.15436	17	hsa-miR-125a-5p; hsa-miR-132-3p; hsa-miR-151a-3p; hsa-miR-155-5p; hsa-miR-16-5p; hsa-miR-186-5p; hsa-miR-193b-3p; hsa-miR-197-3p; hsa-miR-204-5p; hsa-miR-27a-3p; hsa-miR-30a-5p; hsa-miR-31-5p; hsa-miR-320a-3p; hsa-miR-376c-3p; hsa-miR-411-5p; hsa-miR-454-3p; hsa-miR-93-3p
Pathways (miRWalk)|hsa04114 Oocyte meiosis|+	Pathways (miRWalk)	hsa04114 Oocyte meiosis	over-represented	+	0.000552	0.0029304	0.0029304	10.1948	19	hsa-miR-125a-5p; hsa-miR-132-3p; hsa-miR-145-5p; hsa-miR-151a-3p; hsa-miR-155-5p; hsa-miR-16-5p; hsa-miR-186-5p; hsa-miR-193b-3p; hsa-miR-197-3p; hsa-miR-27a-3p; hsa-miR-30a-3p; hsa-miR-30a-5p; hsa-miR-31-3p; hsa-miR-31-5p; hsa-miR-320a-3p; hsa-miR-376a-3p; hsa-miR-376c-3p; hsa-miR-93-3p; hsa-miR-935
Pathways (miRWalk)|hsa04623 Cytosolic DNA sensing pathway|+	Pathways (miRWalk)	hsa04623 Cytosolic DNA sensing pathway	over-represented	+	0.000547	0.0029304	0.0029304	3.92637	11	hsa-miR-125a-5p; hsa-miR-145-5p; hsa-miR-146a-5p; hsa-miR-146b-5p; hsa-miR-151a-3p; hsa-miR-155-5p; hsa-miR-16-5p; hsa-miR-186-5p; hsa-miR-197-3p; hsa-miR-204-5p; hsa-miR-320a-3p
Annotations derived over miRTarBase (Gene Ontology)|activation of phospholipase A2 activity by calcium-mediated signaling GO0043006|+	Annotations derived over miRTarBase (Gene Ontology)	activation of phospholipase A2 activity by calcium-mediated signaling GO0043006	over-represented	+	2.92e-06	0.0029526	0.0029526	1.41745	9	hsa-miR-125a-5p; hsa-miR-132-3p; hsa-miR-145-5p; hsa-miR-146a-5p; hsa-miR-146b-5p; hsa-miR-155-5p; hsa-miR-16-5p; hsa-miR-27a-3p; hsa-miR-30a-5p
Annotations derived over miRTarBase (Gene Ontology)|chloride channel inhibitor activity GO0019869|+	Annotations derived over miRTarBase (Gene Ontology)	chloride channel inhibitor activity GO0019869	over-represented	+	1.31e-06	0.0029526	0.0029526	5.32617	17	hsa-miR-125a-5p; hsa-miR-132-3p; hsa-miR-145-5p; hsa-miR-151a-3p; hsa-miR-155-5p; hsa-miR-16-5p; hsa-miR-186-5p; hsa-miR-193b-3p; hsa-miR-197-3p; hsa-miR-204-5p; hsa-miR-27a-3p; hsa-miR-30a-5p; hsa-miR-320a-3p; hsa-miR-411-5p; hsa-miR-454-3p; hsa-miR-596; hsa-miR-93-3p
Annotations derived over miRTarBase (Gene Ontology)|minus-end directed microfilament motor activity GO0060001|+	Annotations derived over miRTarBase (Gene Ontology)	minus-end directed microfilament motor activity GO0060001	over-represented	+	1.97e-06	0.0029526	0.0029526	0.730201	7	hsa-miR-140-3p; hsa-miR-145-5p; hsa-miR-146a-5p; hsa-miR-146b-5p; hsa-miR-155-5p; hsa-miR-197-3p; hsa-miR-320a-3p
Annotations derived over miRTarBase (Gene Ontology)|multivesicular body, internal vesicle lumen GO0097489|+	Annotations derived over miRTarBase (Gene Ontology)	multivesicular body, internal vesicle lumen GO0097489	over-represented	+	2.92e-06	0.0029526	0.0029526	1.41745	9	hsa-miR-125a-5p; hsa-miR-132-3p; hsa-miR-145-5p; hsa-miR-146a-5p; hsa-miR-146b-5p; hsa-miR-155-5p; hsa-miR-16-5p; hsa-miR-27a-3p; hsa-miR-30a-5p
Annotations derived over miRTarBase (Gene Ontology)|negative regulation of cardiocyte differentiation GO1905208|+	Annotations derived over miRTarBase (Gene Ontology)	negative regulation of cardiocyte differentiation GO1905208	over-represented	+	2.92e-06	0.0029526	0.0029526	1.41745	9	hsa-miR-125a-5p; hsa-miR-132-3p; hsa-miR-145-5p; hsa-miR-146a-5p; hsa-miR-146b-5p; hsa-miR-155-5p; hsa-miR-16-5p; hsa-miR-27a-3p; hsa-miR-30a-5p
Annotations derived over miRTarBase (Gene Ontology)|positive regulation of neurogenesis GO0050769|+	Annotations derived over miRTarBase (Gene Ontology)	positive regulation of neurogenesis GO0050769	over-represented	+	2.72e-06	0.0029526	0.0029526	4.9396	16	hsa-miR-125a-5p; hsa-miR-132-3p; hsa-miR-145-5p; hsa-miR-146a-5p; hsa-miR-155-5p; hsa-miR-16-5p; hsa-miR-186-5p; hsa-miR-193b-3p; hsa-miR-197-3p; hsa-miR-27a-3p; hsa-miR-30a-3p; hsa-miR-30a-5p; hsa-miR-320a-3p; hsa-miR-342-3p; hsa-miR-409-3p; hsa-miR-539-5p
Annotations derived over miRTarBase (Gene Ontology)|regulation of cellular senescence GO2000772|+	Annotations derived over miRTarBase (Gene Ontology)	regulation of cellular senescence GO2000772	over-represented	+	2.35e-06	0.0029526	0.0029526	2.66309	12	hsa-miR-140-3p; hsa-miR-155-5p; hsa-miR-16-5p; hsa-miR-186-5p; hsa-miR-193b-3p; hsa-miR-197-3p; hsa-miR-204-5p; hsa-miR-27a-3p; hsa-miR-30a-3p; hsa-miR-30a-5p; hsa-miR-31-3p; hsa-miR-411-5p
Annotations derived over miRTarBase (Gene Ontology)|response to X-ray GO0010165|+	Annotations derived over miRTarBase (Gene Ontology)	response to X-ray GO0010165	over-represented	+	2.83e-06	0.0029526	0.0029526	1.80403	10	hsa-miR-132-3p; hsa-miR-155-5p; hsa-miR-16-5p; hsa-miR-186-5p; hsa-miR-193b-3p; hsa-miR-204-5p; hsa-miR-30a-5p; hsa-miR-320a-3p; hsa-miR-539-5p; hsa-miR-596
Diseases (MNDR)|Glioblastoma|+	Diseases (MNDR)	Glioblastoma	over-represented	+	0.000883	0.0029527	0.0029527	22.3226	30	hsa-miR-125a-5p; hsa-miR-132-3p; hsa-miR-140-3p; hsa-miR-145-5p; hsa-miR-146a-5p; hsa-miR-146b-5p; hsa-miR-151a-3p; hsa-miR-155-5p; hsa-miR-16-5p; hsa-miR-186-5p; hsa-miR-193b-3p; hsa-miR-197-3p; hsa-miR-204-5p; hsa-miR-224-5p; hsa-miR-27a-3p; hsa-miR-28-3p; hsa-miR-30a-3p; hsa-miR-30a-5p; hsa-miR-31-5p; hsa-miR-320a-3p; hsa-miR-342-3p; hsa-miR-376a-3p; hsa-miR-376c-3p; hsa-miR-409-3p; hsa-miR-41…
Gene Ontology (miRWalk)|GO0030833 regulation of actin filament polymerization|+	Gene Ontology (miRWalk)	GO0030833 regulation of actin filament polymerization	over-represented	+	9.86e-05	0.0029837	0.0029837	1.7161	8	hsa-miR-125a-5p; hsa-miR-132-3p; hsa-miR-145-5p; hsa-miR-155-5p; hsa-miR-16-5p; hsa-miR-204-5p; hsa-miR-30a-5p; hsa-miR-31-5p
Pathways (miRWalk)|P00020 FAS signaling pathway|+	Pathways (miRWalk)	P00020 FAS signaling pathway	over-represented	+	0.000589	0.0029913	0.0029913	6.06176	14	hsa-miR-125a-5p; hsa-miR-132-3p; hsa-miR-140-3p; hsa-miR-146a-5p; hsa-miR-146b-5p; hsa-miR-155-5p; hsa-miR-16-5p; hsa-miR-193b-3p; hsa-miR-27a-3p; hsa-miR-30a-5p; hsa-miR-320a-3p; hsa-miR-342-3p; hsa-miR-93-3p; hsa-miR-935
Pathways (miRWalk)|P00032 Insulin IGF pathway mitogen activated protein kinase kinase MAP kinase cascade|+	Pathways (miRWalk)	P00032 Insulin IGF pathway mitogen activated protein kinase kinase MAP kinase cascade	over-represented	+	0.000589	0.0029913	0.0029913	6.06176	14	hsa-miR-132-3p; hsa-miR-145-5p; hsa-miR-155-5p; hsa-miR-16-5p; hsa-miR-186-5p; hsa-miR-193b-3p; hsa-miR-27a-3p; hsa-miR-30a-5p; hsa-miR-31-5p; hsa-miR-320a-3p; hsa-miR-376a-3p; hsa-miR-376c-3p; hsa-miR-93-3p; hsa-miR-374b-5p
Pathways (miRWalk)|WP706 SIDS Susceptibility Pathways|+	Pathways (miRWalk)	WP706 SIDS Susceptibility Pathways	over-represented	+	0.000578	0.0029913	0.0029913	6.81948	15	hsa-miR-125a-5p; hsa-miR-132-3p; hsa-miR-140-3p; hsa-miR-146a-5p; hsa-miR-146b-5p; hsa-miR-155-5p; hsa-miR-16-5p; hsa-miR-186-5p; hsa-miR-193b-3p; hsa-miR-197-3p; hsa-miR-204-5p; hsa-miR-27a-3p; hsa-miR-30a-3p; hsa-miR-31-5p; hsa-miR-935
Pathways (miRWalk)|hsa05414 Dilated cardiomyopathy|+	Pathways (miRWalk)	hsa05414 Dilated cardiomyopathy	over-represented	+	0.000578	0.0029913	0.0029913	6.81948	15	hsa-miR-125a-5p; hsa-miR-145-5p; hsa-miR-155-5p; hsa-miR-16-5p; hsa-miR-186-5p; hsa-miR-193b-3p; hsa-miR-197-3p; hsa-miR-204-5p; hsa-miR-27a-3p; hsa-miR-30a-5p; hsa-miR-31-5p; hsa-miR-320a-3p; hsa-miR-342-3p; hsa-miR-93-3p; hsa-miR-935
Gene Ontology (miRWalk)|GO0042826 histone deacetylase binding|+	Gene Ontology (miRWalk)	GO0042826 histone deacetylase binding	over-represented	+	9.99e-05	0.0030045	0.0030045	7.37288	17	hsa-miR-125a-5p; hsa-miR-132-3p; hsa-miR-140-3p; hsa-miR-146a-5p; hsa-miR-146b-5p; hsa-miR-155-5p; hsa-miR-16-5p; hsa-miR-186-5p; hsa-miR-193b-3p; hsa-miR-197-3p; hsa-miR-27a-3p; hsa-miR-30a-3p; hsa-miR-30a-5p; hsa-miR-31-5p; hsa-miR-320a-3p; hsa-miR-342-3p; hsa-miR-93-3p
Gene Ontology (miRWalk)|GO0004872 receptor activity|+	Gene Ontology (miRWalk)	GO0004872 receptor activity	over-represented	+	0.000104	0.0030667	0.0030667	8.19915	18	hsa-miR-125a-5p; hsa-miR-132-3p; hsa-miR-145-5p; hsa-miR-146a-5p; hsa-miR-151a-3p; hsa-miR-155-5p; hsa-miR-16-5p; hsa-miR-186-5p; hsa-miR-193b-3p; hsa-miR-197-3p; hsa-miR-204-5p; hsa-miR-224-5p; hsa-miR-30a-5p; hsa-miR-31-5p; hsa-miR-320a-3p; hsa-miR-454-3p; hsa-miR-93-3p; hsa-miR-374b-5p
Gene Ontology (miRWalk)|GO0006935 chemotaxis|+	Gene Ontology (miRWalk)	GO0006935 chemotaxis	over-represented	+	0.000104	0.0030667	0.0030667	4.51271	13	hsa-miR-125a-5p; hsa-miR-132-3p; hsa-miR-146a-5p; hsa-miR-155-5p; hsa-miR-16-5p; hsa-miR-186-5p; hsa-miR-193b-3p; hsa-miR-204-5p; hsa-miR-30a-3p; hsa-miR-30a-5p; hsa-miR-31-5p; hsa-miR-320a-3p; hsa-miR-93-3p
Gene Ontology (miRWalk)|GO0045732 positive regulation of protein catabolic process|+	Gene Ontology (miRWalk)	GO0045732 positive regulation of protein catabolic process	over-represented	+	0.000104	0.0030667	0.0030667	4.51271	13	hsa-miR-125a-5p; hsa-miR-145-5p; hsa-miR-155-5p; hsa-miR-16-5p; hsa-miR-186-5p; hsa-miR-193b-3p; hsa-miR-197-3p; hsa-miR-27a-3p; hsa-miR-28-3p; hsa-miR-30a-5p; hsa-miR-320a-3p; hsa-miR-342-3p; hsa-miR-935
Pathways (miRWalk)|P00006 Apoptosis signaling pathway|+	Pathways (miRWalk)	P00006 Apoptosis signaling pathway	over-represented	+	0.000616	0.0030917	0.0030917	12.1924	21	hsa-miR-125a-5p; hsa-miR-132-3p; hsa-miR-140-3p; hsa-miR-146a-5p; hsa-miR-146b-5p; hsa-miR-151a-3p; hsa-miR-155-5p; hsa-miR-16-5p; hsa-miR-186-5p; hsa-miR-193b-3p; hsa-miR-197-3p; hsa-miR-204-5p; hsa-miR-27a-3p; hsa-miR-30a-3p; hsa-miR-30a-5p; hsa-miR-31-5p; hsa-miR-320a-3p; hsa-miR-342-3p; hsa-miR-454-3p; hsa-miR-93-3p; hsa-miR-374b-5p
Diseases (MNDR)|Retinal Neovascularization|+	Diseases (MNDR)	Retinal Neovascularization	over-represented	+	0.000945	0.0031453	0.0031453	2.23656	8	hsa-miR-145-5p; hsa-miR-146a-5p; hsa-miR-146b-5p; hsa-miR-155-5p; hsa-miR-16-5p; hsa-miR-27a-3p; hsa-miR-30a-5p; hsa-miR-31-5p
Annotations derived over miRTarBase (Gene Ontology)|Rho guanyl-nucleotide exchange factor activity GO0005089|+	Annotations derived over miRTarBase (Gene Ontology)	Rho guanyl-nucleotide exchange factor activity GO0005089	over-represented	+	4.05e-06	0.0032186	0.0032186	2.79195	12	hsa-miR-132-3p; hsa-miR-155-5p; hsa-miR-16-5p; hsa-miR-193b-3p; hsa-miR-197-3p; hsa-miR-204-5p; hsa-miR-27a-3p; hsa-miR-30a-5p; hsa-miR-31-5p; hsa-miR-320a-3p; hsa-miR-342-3p; hsa-miR-93-3p
Annotations derived over miRTarBase (Gene Ontology)|endopeptidase inhibitor activity GO0004866|+	Annotations derived over miRTarBase (Gene Ontology)	endopeptidase inhibitor activity GO0004866	over-represented	+	3.7e-06	0.0032186	0.0032186	4.42416	15	hsa-miR-132-3p; hsa-miR-140-3p; hsa-miR-146a-5p; hsa-miR-151a-3p; hsa-miR-155-5p; hsa-miR-16-5p; hsa-miR-204-5p; hsa-miR-224-5p; hsa-miR-27a-3p; hsa-miR-30a-5p; hsa-miR-31-5p; hsa-miR-320a-3p; hsa-miR-409-3p; hsa-miR-539-5p; hsa-miR-374b-5p
Annotations derived over miRTarBase (Gene Ontology)|epidermal growth factor-activated receptor activity GO0005006|+	Annotations derived over miRTarBase (Gene Ontology)	epidermal growth factor-activated receptor activity GO0005006	over-represented	+	3.85e-06	0.0032186	0.0032186	1.4604	9	hsa-miR-125a-5p; hsa-miR-132-3p; hsa-miR-145-5p; hsa-miR-146a-5p; hsa-miR-146b-5p; hsa-miR-155-5p; hsa-miR-16-5p; hsa-miR-27a-3p; hsa-miR-30a-5p
Gene Ontology (miRWalk)|GO0000278 mitotic cell cycle|+	Gene Ontology (miRWalk)	GO0000278 mitotic cell cycle	over-represented	+	0.000111	0.0032486	0.0032486	13.9195	24	hsa-miR-125a-5p; hsa-miR-132-3p; hsa-miR-140-3p; hsa-miR-145-5p; hsa-miR-146a-5p; hsa-miR-146b-5p; hsa-miR-151a-3p; hsa-miR-155-5p; hsa-miR-16-5p; hsa-miR-186-5p; hsa-miR-193b-3p; hsa-miR-197-3p; hsa-miR-204-5p; hsa-miR-27a-3p; hsa-miR-30a-3p; hsa-miR-30a-5p; hsa-miR-31-3p; hsa-miR-31-5p; hsa-miR-320a-3p; hsa-miR-342-3p; hsa-miR-376a-3p; hsa-miR-93-3p; hsa-miR-935; hsa-miR-374b-5p
Gene Ontology (miRWalk)|GO0042809 vitamin d receptor binding|+	Gene Ontology (miRWalk)	GO0042809 vitamin d receptor binding	over-represented	+	0.000111	0.0032486	0.0032486	3.30508	11	hsa-miR-125a-5p; hsa-miR-151a-3p; hsa-miR-16-5p; hsa-miR-186-5p; hsa-miR-193b-3p; hsa-miR-197-3p; hsa-miR-30a-5p; hsa-miR-31-5p; hsa-miR-320a-3p; hsa-miR-454-3p; hsa-miR-374b-5p
Gene Ontology (miRWalk)|GO0003785 actin monomer binding|+	Gene Ontology (miRWalk)	GO0003785 actin monomer binding	over-represented	+	0.000113	0.0032505	0.0032505	2.22458	9	hsa-miR-140-3p; hsa-miR-155-5p; hsa-miR-16-5p; hsa-miR-186-5p; hsa-miR-193b-3p; hsa-miR-27a-3p; hsa-miR-30a-5p; hsa-miR-31-5p; hsa-miR-342-3p
Gene Ontology (miRWalk)|GO0005819 spindle|+	Gene Ontology (miRWalk)	GO0005819 spindle	over-represented	+	0.000113	0.0032505	0.0032505	9.08898	19	hsa-miR-125a-5p; hsa-miR-132-3p; hsa-miR-145-5p; hsa-miR-146a-5p; hsa-miR-151a-3p; hsa-miR-155-5p; hsa-miR-16-5p; hsa-miR-186-5p; hsa-miR-193b-3p; hsa-miR-197-3p; hsa-miR-204-5p; hsa-miR-27a-3p; hsa-miR-30a-5p; hsa-miR-320a-3p; hsa-miR-342-3p; hsa-miR-376a-3p; hsa-miR-454-3p; hsa-miR-93-3p; hsa-miR-935
Gene Ontology (miRWalk)|GO0001726 ruffle|+	Gene Ontology (miRWalk)	GO0001726 ruffle	over-represented	+	0.000116	0.0032734	0.0032734	6.67373	16	hsa-miR-125a-5p; hsa-miR-132-3p; hsa-miR-145-5p; hsa-miR-146a-5p; hsa-miR-155-5p; hsa-miR-16-5p; hsa-miR-186-5p; hsa-miR-193b-3p; hsa-miR-197-3p; hsa-miR-204-5p; hsa-miR-27a-3p; hsa-miR-30a-3p; hsa-miR-30a-5p; hsa-miR-31-5p; hsa-miR-320a-3p; hsa-miR-93-3p
Gene Ontology (miRWalk)|GO0001764 neuron migration|+	Gene Ontology (miRWalk)	GO0001764 neuron migration	over-represented	+	0.000116	0.0032734	0.0032734	6.67373	16	hsa-miR-132-3p; hsa-miR-146a-5p; hsa-miR-155-5p; hsa-miR-16-5p; hsa-miR-186-5p; hsa-miR-193b-3p; hsa-miR-197-3p; hsa-miR-224-5p; hsa-miR-27a-3p; hsa-miR-30a-3p; hsa-miR-30a-5p; hsa-miR-31-5p; hsa-miR-320a-3p; hsa-miR-342-3p; hsa-miR-93-3p; hsa-miR-935
Gene Ontology (miRWalk)|GO0045211 postsynaptic membrane|+	Gene Ontology (miRWalk)	GO0045211 postsynaptic membrane	over-represented	+	0.000116	0.0032734	0.0032734	6.67373	16	hsa-miR-125a-5p; hsa-miR-132-3p; hsa-miR-146b-5p; hsa-miR-155-5p; hsa-miR-16-5p; hsa-miR-186-5p; hsa-miR-193b-3p; hsa-miR-197-3p; hsa-miR-27a-3p; hsa-miR-30a-3p; hsa-miR-30a-5p; hsa-miR-31-5p; hsa-miR-320a-3p; hsa-miR-342-3p; hsa-miR-454-3p; hsa-miR-93-3p
Gene Ontology (miRWalk)|GO0006457 protein folding|+	Gene Ontology (miRWalk)	GO0006457 protein folding	over-represented	+	0.000117	0.003283	0.003283	8.26271	18	hsa-miR-132-3p; hsa-miR-140-3p; hsa-miR-155-5p; hsa-miR-16-5p; hsa-miR-186-5p; hsa-miR-193b-3p; hsa-miR-197-3p; hsa-miR-204-5p; hsa-miR-27a-3p; hsa-miR-30a-3p; hsa-miR-30a-5p; hsa-miR-31-3p; hsa-miR-31-5p; hsa-miR-320a-3p; hsa-miR-342-3p; hsa-miR-454-3p; hsa-miR-93-3p; hsa-miR-935
Pathways (miRWalk)|WP1434 Osteopontin Signaling|+	Pathways (miRWalk)	WP1434 Osteopontin Signaling	over-represented	+	0.00067	0.0032942	0.0032942	3.3753	10	hsa-miR-146a-5p; hsa-miR-146b-5p; hsa-miR-151a-3p; hsa-miR-155-5p; hsa-miR-16-5p; hsa-miR-193b-3p; hsa-miR-204-5p; hsa-miR-30a-5p; hsa-miR-320a-3p; hsa-miR-93-3p
Pathways (miRWalk)|hsa03440 Homologous recombination|+	Pathways (miRWalk)	hsa03440 Homologous recombination	over-represented	+	0.00067	0.0032942	0.0032942	3.3753	10	hsa-miR-132-3p; hsa-miR-146a-5p; hsa-miR-155-5p; hsa-miR-16-5p; hsa-miR-186-5p; hsa-miR-193b-3p; hsa-miR-197-3p; hsa-miR-30a-5p; hsa-miR-31-5p; hsa-miR-320a-3p
Reactome (miRPathDB)|Signal Transduction|+	Reactome (miRPathDB)	Signal Transduction	over-represented	+	3.57e-06	0.0033095	0.0033094	6.47045	17	hsa-miR-125a-5p; hsa-miR-132-3p; hsa-miR-145-5p; hsa-miR-146a-5p; hsa-miR-146b-5p; hsa-miR-155-5p; hsa-miR-16-5p; hsa-miR-193b-3p; hsa-miR-204-5p; hsa-miR-224-5p; hsa-miR-27a-3p; hsa-miR-30a-3p; hsa-miR-30a-5p; hsa-miR-31-3p; hsa-miR-31-5p; hsa-miR-376c-3p; hsa-miR-454-3p
Gene Ontology (miRWalk)|GO0000082 g1 s transition of mitotic cell cycle|+	Gene Ontology (miRWalk)	GO0000082 g1 s transition of mitotic cell cycle	over-represented	+	0.000119	0.0033315	0.0033315	12.9025	23	hsa-miR-125a-5p; hsa-miR-132-3p; hsa-miR-145-5p; hsa-miR-146a-5p; hsa-miR-146b-5p; hsa-miR-151a-3p; hsa-miR-155-5p; hsa-miR-16-5p; hsa-miR-186-5p; hsa-miR-193b-3p; hsa-miR-197-3p; hsa-miR-204-5p; hsa-miR-27a-3p; hsa-miR-30a-3p; hsa-miR-30a-5p; hsa-miR-31-3p; hsa-miR-31-5p; hsa-miR-320a-3p; hsa-miR-342-3p; hsa-miR-376a-3p; hsa-miR-93-3p; hsa-miR-935; hsa-miR-374b-5p
Pathways (miRWalk)|WP289 Myometrial Relaxation and Contraction Pathways|+	Pathways (miRWalk)	WP289 Myometrial Relaxation and Contraction Pathways	over-represented	+	0.000689	0.0033508	0.0033508	9.43705	18	hsa-miR-125a-5p; hsa-miR-146a-5p; hsa-miR-146b-5p; hsa-miR-155-5p; hsa-miR-16-5p; hsa-miR-186-5p; hsa-miR-193b-3p; hsa-miR-197-3p; hsa-miR-204-5p; hsa-miR-27a-3p; hsa-miR-30a-3p; hsa-miR-30a-5p; hsa-miR-31-5p; hsa-miR-320a-3p; hsa-miR-342-3p; hsa-miR-93-3p; hsa-miR-935; hsa-miR-374b-5p
Gene Ontology (miRWalk)|GO0010862 positive regulation of pathway restricted smad protein phosphorylation|+	Gene Ontology (miRWalk)	GO0010862 positive regulation of pathway restricted smad protein phosphorylation	over-represented	+	0.000123	0.0034014	0.0034014	3.94068	12	hsa-miR-146a-5p; hsa-miR-155-5p; hsa-miR-16-5p; hsa-miR-186-5p; hsa-miR-197-3p; hsa-miR-204-5p; hsa-miR-224-5p; hsa-miR-31-3p; hsa-miR-342-3p; hsa-miR-376a-3p; hsa-miR-454-3p; hsa-miR-93-3p
Gene Ontology (miRWalk)|GO0035023 regulation of rho protein signal transduction|+	Gene Ontology (miRWalk)	GO0035023 regulation of rho protein signal transduction	over-represented	+	0.000123	0.0034014	0.0034014	3.94068	12	hsa-miR-145-5p; hsa-miR-155-5p; hsa-miR-16-5p; hsa-miR-186-5p; hsa-miR-193b-3p; hsa-miR-197-3p; hsa-miR-204-5p; hsa-miR-27a-3p; hsa-miR-30a-5p; hsa-miR-31-5p; hsa-miR-320a-3p; hsa-miR-93-3p
Pathways (miRWalk)|hsa05220 Chronic myeloid leukemia|+	Pathways (miRWalk)	hsa05220 Chronic myeloid leukemia	over-represented	+	0.000708	0.0034057	0.0034057	14.3967	23	hsa-miR-125a-5p; hsa-miR-132-3p; hsa-miR-145-5p; hsa-miR-146a-5p; hsa-miR-146b-5p; hsa-miR-151a-3p; hsa-miR-155-5p; hsa-miR-16-5p; hsa-miR-186-5p; hsa-miR-193b-3p; hsa-miR-197-3p; hsa-miR-204-5p; hsa-miR-224-5p; hsa-miR-27a-3p; hsa-miR-30a-3p; hsa-miR-30a-5p; hsa-miR-320a-3p; hsa-miR-342-3p; hsa-miR-376a-3p; hsa-miR-376c-3p; hsa-miR-454-3p; hsa-miR-93-3p; hsa-miR-374b-5p
Diseases (MNDR)|malignant glioma|+	Diseases (MNDR)	malignant glioma	over-represented	+	0.00103	0.0034095	0.0034095	22.4516	30	hsa-miR-125a-5p; hsa-miR-132-3p; hsa-miR-140-3p; hsa-miR-145-5p; hsa-miR-146a-5p; hsa-miR-146b-5p; hsa-miR-151a-3p; hsa-miR-155-5p; hsa-miR-16-5p; hsa-miR-186-5p; hsa-miR-193b-3p; hsa-miR-197-3p; hsa-miR-204-5p; hsa-miR-224-5p; hsa-miR-27a-3p; hsa-miR-28-3p; hsa-miR-30a-3p; hsa-miR-30a-5p; hsa-miR-31-3p; hsa-miR-31-5p; hsa-miR-320a-3p; hsa-miR-342-3p; hsa-miR-376a-3p; hsa-miR-376c-3p; hsa-miR-409…
Gene Ontology (miRWalk)|GO0004704 nf kappab inducing kinase activity|+	Gene Ontology (miRWalk)	GO0004704 nf kappab inducing kinase activity	over-represented	+	0.000128	0.0034257	0.0034257	1.33475	7	hsa-miR-132-3p; hsa-miR-146a-5p; hsa-miR-146b-5p; hsa-miR-155-5p; hsa-miR-193b-3p; hsa-miR-320a-3p; hsa-miR-93-3p
Gene Ontology (miRWalk)|GO0005102 receptor binding|+	Gene Ontology (miRWalk)	GO0005102 receptor binding	over-represented	+	0.000127	0.0034257	0.0034257	10.0424	20	hsa-miR-125a-5p; hsa-miR-132-3p; hsa-miR-145-5p; hsa-miR-146a-5p; hsa-miR-155-5p; hsa-miR-16-5p; hsa-miR-186-5p; hsa-miR-193b-3p; hsa-miR-197-3p; hsa-miR-204-5p; hsa-miR-224-5p; hsa-miR-27a-3p; hsa-miR-30a-5p; hsa-miR-31-5p; hsa-miR-320a-3p; hsa-miR-342-3p; hsa-miR-409-3p; hsa-miR-93-3p; hsa-miR-935; hsa-miR-374b-5p
Gene Ontology (miRWalk)|GO0008324 cation transmembrane transporter activity|+	Gene Ontology (miRWalk)	GO0008324 cation transmembrane transporter activity	over-represented	+	0.000128	0.0034257	0.0034257	1.33475	7	hsa-miR-132-3p; hsa-miR-155-5p; hsa-miR-16-5p; hsa-miR-193b-3p; hsa-miR-28-3p; hsa-miR-31-5p; hsa-miR-342-3p
Gene Ontology (miRWalk)|GO0032040 small subunit processome|+	Gene Ontology (miRWalk)	GO0032040 small subunit processome	over-represented	+	0.000128	0.0034257	0.0034257	1.33475	7	hsa-miR-16-5p; hsa-miR-186-5p; hsa-miR-193b-3p; hsa-miR-204-5p; hsa-miR-30a-5p; hsa-miR-31-5p; hsa-miR-93-3p
Gene Ontology (miRWalk)|GO0040020 regulation of meiosis|+	Gene Ontology (miRWalk)	GO0040020 regulation of meiosis	over-represented	+	0.000128	0.0034257	0.0034257	1.33475	7	hsa-miR-151a-3p; hsa-miR-155-5p; hsa-miR-16-5p; hsa-miR-193b-3p; hsa-miR-30a-5p; hsa-miR-320a-3p; hsa-miR-93-3p
Gene Ontology (miRWalk)|GO0070016 armadillo repeat domain binding|+	Gene Ontology (miRWalk)	GO0070016 armadillo repeat domain binding	over-represented	+	0.000128	0.0034257	0.0034257	1.33475	7	hsa-miR-155-5p; hsa-miR-16-5p; hsa-miR-193b-3p; hsa-miR-197-3p; hsa-miR-30a-5p; hsa-miR-320a-3p; hsa-miR-342-3p
Diseases (MNDR)|Ehrlich tumor carcinoma|+	Diseases (MNDR)	Ehrlich tumor carcinoma	over-represented	+	0.0010801	0.0034309	0.0034309	2.27957	8	hsa-miR-145-5p; hsa-miR-146a-5p; hsa-miR-146b-5p; hsa-miR-155-5p; hsa-miR-16-5p; hsa-miR-224-5p; hsa-miR-27a-3p; hsa-miR-31-5p
Diseases (MNDR)|HIV Infections|+	Diseases (MNDR)	HIV Infections	over-represented	+	0.0010644	0.0034309	0.0034309	2.83871	9	hsa-miR-125a-5p; hsa-miR-132-3p; hsa-miR-145-5p; hsa-miR-146a-5p; hsa-miR-146b-5p; hsa-miR-155-5p; hsa-miR-16-5p; hsa-miR-27a-3p; hsa-miR-31-5p
Diseases (MNDR)|Hypertrophy|+	Diseases (MNDR)	Hypertrophy	over-represented	+	0.0010801	0.0034309	0.0034309	2.27957	8	hsa-miR-145-5p; hsa-miR-146a-5p; hsa-miR-146b-5p; hsa-miR-155-5p; hsa-miR-16-5p; hsa-miR-27a-3p; hsa-miR-30a-5p; hsa-miR-31-5p
Diseases (MNDR)|Stroke|+	Diseases (MNDR)	Stroke	over-represented	+	0.0010801	0.0034309	0.0034309	2.27957	8	hsa-miR-145-5p; hsa-miR-146a-5p; hsa-miR-146b-5p; hsa-miR-155-5p; hsa-miR-16-5p; hsa-miR-27a-3p; hsa-miR-30a-5p; hsa-miR-31-5p
Diseases (MNDR)|aortic valve stenosis|+	Diseases (MNDR)	aortic valve stenosis	over-represented	+	0.0010801	0.0034309	0.0034309	2.27957	8	hsa-miR-145-5p; hsa-miR-146a-5p; hsa-miR-146b-5p; hsa-miR-155-5p; hsa-miR-16-5p; hsa-miR-27a-3p; hsa-miR-30a-5p; hsa-miR-31-5p
Diseases (MNDR)|hypertrophic cardiomyopathy|+	Diseases (MNDR)	hypertrophic cardiomyopathy	over-represented	+	0.0010801	0.0034309	0.0034309	2.27957	8	hsa-miR-145-5p; hsa-miR-146a-5p; hsa-miR-146b-5p; hsa-miR-155-5p; hsa-miR-16-5p; hsa-miR-27a-3p; hsa-miR-30a-5p; hsa-miR-31-5p
Diseases (MNDR)|myeloid leukemia|+	Diseases (MNDR)	myeloid leukemia	over-represented	+	0.0010801	0.0034309	0.0034309	2.27957	8	hsa-miR-145-5p; hsa-miR-146a-5p; hsa-miR-146b-5p; hsa-miR-155-5p; hsa-miR-16-5p; hsa-miR-27a-3p; hsa-miR-30a-5p; hsa-miR-31-5p
Diseases (MNDR)|skin melanoma|+	Diseases (MNDR)	skin melanoma	over-represented	+	0.0010824	0.0034309	0.0034309	6.19355	14	hsa-miR-140-3p; hsa-miR-146a-5p; hsa-miR-151a-3p; hsa-miR-155-5p; hsa-miR-16-5p; hsa-miR-186-5p; hsa-miR-193b-3p; hsa-miR-197-3p; hsa-miR-224-5p; hsa-miR-30a-3p; hsa-miR-31-3p; hsa-miR-31-5p; hsa-miR-342-3p; hsa-miR-409-3p
Diseases (MNDR)|systemic scleroderma|+	Diseases (MNDR)	systemic scleroderma	over-represented	+	0.0010801	0.0034309	0.0034309	2.27957	8	hsa-miR-145-5p; hsa-miR-146a-5p; hsa-miR-146b-5p; hsa-miR-155-5p; hsa-miR-16-5p; hsa-miR-27a-3p; hsa-miR-30a-5p; hsa-miR-31-5p
Gene Ontology (miRWalk)|GO0009880 embryonic pattern specification|+	Gene Ontology (miRWalk)	GO0009880 embryonic pattern specification	over-represented	+	0.000133	0.0034535	0.0034535	2.79661	10	hsa-miR-132-3p; hsa-miR-146a-5p; hsa-miR-155-5p; hsa-miR-16-5p; hsa-miR-186-5p; hsa-miR-193b-3p; hsa-miR-204-5p; hsa-miR-30a-5p; hsa-miR-31-5p; hsa-miR-320a-3p
Gene Ontology (miRWalk)|GO0030032 lamellipodium assembly|+	Gene Ontology (miRWalk)	GO0030032 lamellipodium assembly	over-represented	+	0.000133	0.0034535	0.0034535	2.79661	10	hsa-miR-132-3p; hsa-miR-146a-5p; hsa-miR-146b-5p; hsa-miR-155-5p; hsa-miR-16-5p; hsa-miR-186-5p; hsa-miR-193b-3p; hsa-miR-27a-3p; hsa-miR-30a-5p; hsa-miR-320a-3p
Gene Ontology (miRWalk)|GO0040037 negative regulation of fibroblast growth factor receptor signaling pathway|+	Gene Ontology (miRWalk)	GO0040037 negative regulation of fibroblast growth factor receptor signaling pathway	over-represented	+	0.000132	0.0034535	0.0034535	1.77966	8	hsa-miR-132-3p; hsa-miR-155-5p; hsa-miR-16-5p; hsa-miR-186-5p; hsa-miR-193b-3p; hsa-miR-27a-3p; hsa-miR-30a-3p; hsa-miR-30a-5p
Gene Ontology (miRWalk)|GO0061351 neural precursor cell proliferation|+	Gene Ontology (miRWalk)	GO0061351 neural precursor cell proliferation	over-represented	+	0.000133	0.0034535	0.0034535	0.95339	6	hsa-miR-146a-5p; hsa-miR-155-5p; hsa-miR-186-5p; hsa-miR-193b-3p; hsa-miR-224-5p; hsa-miR-30a-5p
Gene Ontology (miRWalk)|GO0090004 positive regulation of establishment of protein localization in plasma membrane|+	Gene Ontology (miRWalk)	GO0090004 positive regulation of establishment of protein localization in plasma membrane	over-represented	+	0.000133	0.0034535	0.0034535	2.79661	10	hsa-miR-125a-5p; hsa-miR-132-3p; hsa-miR-155-5p; hsa-miR-16-5p; hsa-miR-186-5p; hsa-miR-193b-3p; hsa-miR-204-5p; hsa-miR-30a-5p; hsa-miR-320a-3p; hsa-miR-376a-3p
Gene Ontology (miRWalk)|GO0097191 extrinsic apoptotic signaling pathway|+	Gene Ontology (miRWalk)	GO0097191 extrinsic apoptotic signaling pathway	over-represented	+	0.000133	0.0034535	0.0034535	0.95339	6	hsa-miR-146a-5p; hsa-miR-155-5p; hsa-miR-16-5p; hsa-miR-27a-3p; hsa-miR-30a-5p; hsa-miR-374b-5p
Gene Ontology (miRWalk)|GO0015949 nucleobase containing small molecule interconversion|+	Gene Ontology (miRWalk)	GO0015949 nucleobase containing small molecule interconversion	over-represented	+	0.000135	0.003473	0.0034729	3.36864	11	hsa-miR-125a-5p; hsa-miR-155-5p; hsa-miR-16-5p; hsa-miR-186-5p; hsa-miR-193b-3p; hsa-miR-197-3p; hsa-miR-27a-3p; hsa-miR-30a-5p; hsa-miR-320a-3p; hsa-miR-342-3p; hsa-miR-374b-5p
Annotations derived over miRTarBase (Gene Ontology)|ribosomal small subunit export from nucleus GO0000056|+	Annotations derived over miRTarBase (Gene Ontology)	ribosomal small subunit export from nucleus GO0000056	over-represented	+	4.69e-06	0.0034792	0.0034792	3.35034	13	hsa-miR-125a-5p; hsa-miR-155-5p; hsa-miR-16-5p; hsa-miR-186-5p; hsa-miR-193b-3p; hsa-miR-197-3p; hsa-miR-224-5p; hsa-miR-30a-5p; hsa-miR-31-3p; hsa-miR-31-5p; hsa-miR-320a-3p; hsa-miR-454-3p; hsa-miR-93-3p
Diseases (MNDR)|follicular thyroid carcinoma|+	Diseases (MNDR)	follicular thyroid carcinoma	over-represented	+	0.0011119	0.0035081	0.0035081	1.29032	6	hsa-miR-146b-5p; hsa-miR-155-5p; hsa-miR-197-3p; hsa-miR-224-5p; hsa-miR-31-5p; hsa-miR-342-3p
Pathways (miRWalk)|P00019 Endothelin signaling pathway|+	Pathways (miRWalk)	P00019 Endothelin signaling pathway	over-represented	+	0.000759	0.0035086	0.0035086	7.78385	16	hsa-miR-132-3p; hsa-miR-146b-5p; hsa-miR-155-5p; hsa-miR-16-5p; hsa-miR-186-5p; hsa-miR-193b-3p; hsa-miR-197-3p; hsa-miR-204-5p; hsa-miR-224-5p; hsa-miR-30a-5p; hsa-miR-31-5p; hsa-miR-320a-3p; hsa-miR-342-3p; hsa-miR-376a-3p; hsa-miR-93-3p; hsa-miR-935
Pathways (miRWalk)|P04385 Histamine H1 receptor mediated signaling pathway|+	Pathways (miRWalk)	P04385 Histamine H1 receptor mediated signaling pathway	over-represented	+	0.000758	0.0035086	0.0035086	4.06413	11	hsa-miR-155-5p; hsa-miR-16-5p; hsa-miR-186-5p; hsa-miR-193b-3p; hsa-miR-197-3p; hsa-miR-27a-3p; hsa-miR-30a-5p; hsa-miR-31-5p; hsa-miR-320a-3p; hsa-miR-342-3p; hsa-miR-935
Pathways (miRWalk)|hsa04020 Calcium signaling pathway|+	Pathways (miRWalk)	hsa04020 Calcium signaling pathway	over-represented	+	0.000759	0.0035086	0.0035086	7.78385	16	hsa-miR-125a-5p; hsa-miR-132-3p; hsa-miR-145-5p; hsa-miR-146a-5p; hsa-miR-155-5p; hsa-miR-16-5p; hsa-miR-186-5p; hsa-miR-193b-3p; hsa-miR-197-3p; hsa-miR-204-5p; hsa-miR-224-5p; hsa-miR-27a-3p; hsa-miR-30a-5p; hsa-miR-31-5p; hsa-miR-320a-3p; hsa-miR-935
Pathways (miRWalk)|hsa05210 Colorectal cancer|+	Pathways (miRWalk)	hsa05210 Colorectal cancer	over-represented	+	0.000749	0.0035086	0.0035086	13.3634	22	hsa-miR-125a-5p; hsa-miR-140-3p; hsa-miR-145-5p; hsa-miR-146a-5p; hsa-miR-146b-5p; hsa-miR-155-5p; hsa-miR-16-5p; hsa-miR-186-5p; hsa-miR-193b-3p; hsa-miR-197-3p; hsa-miR-204-5p; hsa-miR-224-5p; hsa-miR-27a-3p; hsa-miR-30a-5p; hsa-miR-31-5p; hsa-miR-320a-3p; hsa-miR-342-3p; hsa-miR-376a-3p; hsa-miR-376c-3p; hsa-miR-454-3p; hsa-miR-93-3p; hsa-miR-374b-5p
Gene Ontology (miRWalk)|GO0004714 transmembrane receptor protein tyrosine kinase activity|+	Gene Ontology (miRWalk)	GO0004714 transmembrane receptor protein tyrosine kinase activity	over-represented	+	0.000143	0.0035904	0.0035904	4.63983	13	hsa-miR-125a-5p; hsa-miR-132-3p; hsa-miR-146a-5p; hsa-miR-146b-5p; hsa-miR-151a-3p; hsa-miR-155-5p; hsa-miR-16-5p; hsa-miR-186-5p; hsa-miR-193b-3p; hsa-miR-27a-3p; hsa-miR-30a-5p; hsa-miR-31-5p; hsa-miR-93-3p
Gene Ontology (miRWalk)|GO0005667 transcription factor complex|+	Gene Ontology (miRWalk)	GO0005667 transcription factor complex	over-represented	+	0.000144	0.0035904	0.0035904	12.0127	22	hsa-miR-125a-5p; hsa-miR-132-3p; hsa-miR-145-5p; hsa-miR-146a-5p; hsa-miR-155-5p; hsa-miR-16-5p; hsa-miR-186-5p; hsa-miR-193b-3p; hsa-miR-197-3p; hsa-miR-204-5p; hsa-miR-224-5p; hsa-miR-27a-3p; hsa-miR-30a-3p; hsa-miR-30a-5p; hsa-miR-31-5p; hsa-miR-320a-3p; hsa-miR-342-3p; hsa-miR-376a-3p; hsa-miR-454-3p; hsa-miR-93-3p; hsa-miR-935; hsa-miR-374b-5p
Gene Ontology (miRWalk)|GO0006874 cellular calcium ion homeostasis|+	Gene Ontology (miRWalk)	GO0006874 cellular calcium ion homeostasis	over-represented	+	0.000143	0.0035904	0.0035904	4.63983	13	hsa-miR-125a-5p; hsa-miR-146a-5p; hsa-miR-155-5p; hsa-miR-16-5p; hsa-miR-186-5p; hsa-miR-193b-3p; hsa-miR-197-3p; hsa-miR-224-5p; hsa-miR-30a-5p; hsa-miR-31-5p; hsa-miR-320a-3p; hsa-miR-342-3p; hsa-miR-374b-5p
Gene Ontology (miRWalk)|GO0015031 protein transport|+	Gene Ontology (miRWalk)	GO0015031 protein transport	over-represented	+	0.00014	0.0035904	0.0035904	9.2161	19	hsa-miR-125a-5p; hsa-miR-132-3p; hsa-miR-140-3p; hsa-miR-146b-5p; hsa-miR-155-5p; hsa-miR-16-5p; hsa-miR-186-5p; hsa-miR-193b-3p; hsa-miR-204-5p; hsa-miR-224-5p; hsa-miR-27a-3p; hsa-miR-28-3p; hsa-miR-30a-5p; hsa-miR-31-5p; hsa-miR-320a-3p; hsa-miR-342-3p; hsa-miR-93-3p; hsa-miR-935; hsa-miR-374b-5p
Gene Ontology (miRWalk)|GO0031965 nuclear membrane|+	Gene Ontology (miRWalk)	GO0031965 nuclear membrane	over-represented	+	0.000141	0.0035904	0.0035904	10.1059	20	hsa-miR-125a-5p; hsa-miR-145-5p; hsa-miR-146a-5p; hsa-miR-146b-5p; hsa-miR-155-5p; hsa-miR-16-5p; hsa-miR-186-5p; hsa-miR-193b-3p; hsa-miR-197-3p; hsa-miR-204-5p; hsa-miR-224-5p; hsa-miR-27a-3p; hsa-miR-28-3p; hsa-miR-30a-3p; hsa-miR-30a-5p; hsa-miR-31-5p; hsa-miR-320a-3p; hsa-miR-342-3p; hsa-miR-93-3p; hsa-miR-374b-5p
Gene Ontology (miRWalk)|GO0045669 positive regulation of osteoblast differentiation|+	Gene Ontology (miRWalk)	GO0045669 positive regulation of osteoblast differentiation	over-represented	+	0.000145	0.0035904	0.0035904	6.03814	15	hsa-miR-132-3p; hsa-miR-140-3p; hsa-miR-145-5p; hsa-miR-146a-5p; hsa-miR-155-5p; hsa-miR-16-5p; hsa-miR-186-5p; hsa-miR-193b-3p; hsa-miR-197-3p; hsa-miR-204-5p; hsa-miR-27a-3p; hsa-miR-30a-3p; hsa-miR-30a-5p; hsa-miR-342-3p; hsa-miR-93-3p
Gene Ontology (miRWalk)|GO0051015 actin filament binding|+	Gene Ontology (miRWalk)	GO0051015 actin filament binding	over-represented	+	0.000145	0.0035904	0.0035904	6.03814	15	hsa-miR-125a-5p; hsa-miR-140-3p; hsa-miR-145-5p; hsa-miR-146a-5p; hsa-miR-155-5p; hsa-miR-16-5p; hsa-miR-186-5p; hsa-miR-193b-3p; hsa-miR-197-3p; hsa-miR-204-5p; hsa-miR-27a-3p; hsa-miR-30a-5p; hsa-miR-31-5p; hsa-miR-320a-3p; hsa-miR-935
Gene Ontology (miRWalk)|GO0003723 rna binding|+	Gene Ontology (miRWalk)	GO0003723 rna binding	over-represented	+	0.000147	0.0035972	0.0035972	14.1102	24	hsa-miR-125a-5p; hsa-miR-132-3p; hsa-miR-140-3p; hsa-miR-145-5p; hsa-miR-146a-5p; hsa-miR-146b-5p; hsa-miR-151a-3p; hsa-miR-155-5p; hsa-miR-16-5p; hsa-miR-186-5p; hsa-miR-193b-3p; hsa-miR-197-3p; hsa-miR-204-5p; hsa-miR-27a-3p; hsa-miR-30a-3p; hsa-miR-30a-5p; hsa-miR-31-5p; hsa-miR-320a-3p; hsa-miR-342-3p; hsa-miR-376a-3p; hsa-miR-454-3p; hsa-miR-93-3p; hsa-miR-935; hsa-miR-374b-5p
Gene Ontology (miRWalk)|GO0007179 transforming growth factor beta receptor signaling pathway|+	Gene Ontology (miRWalk)	GO0007179 transforming growth factor beta receptor signaling pathway	over-represented	+	0.000147	0.0035972	0.0035972	11.0593	21	hsa-miR-125a-5p; hsa-miR-145-5p; hsa-miR-146a-5p; hsa-miR-146b-5p; hsa-miR-155-5p; hsa-miR-16-5p; hsa-miR-186-5p; hsa-miR-193b-3p; hsa-miR-197-3p; hsa-miR-204-5p; hsa-miR-224-5p; hsa-miR-27a-3p; hsa-miR-30a-5p; hsa-miR-31-3p; hsa-miR-31-5p; hsa-miR-320a-3p; hsa-miR-342-3p; hsa-miR-454-3p; hsa-miR-93-3p; hsa-miR-935; hsa-miR-374b-5p
Gene Ontology (miRWalk)|GO0045121 membrane raft|+	Gene Ontology (miRWalk)	GO0045121 membrane raft	over-represented	+	0.000147	0.0035972	0.0035972	8.38983	18	hsa-miR-132-3p; hsa-miR-145-5p; hsa-miR-146a-5p; hsa-miR-146b-5p; hsa-miR-151a-3p; hsa-miR-155-5p; hsa-miR-16-5p; hsa-miR-186-5p; hsa-miR-193b-3p; hsa-miR-197-3p; hsa-miR-204-5p; hsa-miR-224-5p; hsa-miR-27a-3p; hsa-miR-30a-5p; hsa-miR-31-5p; hsa-miR-320a-3p; hsa-miR-342-3p; hsa-miR-935
Gene Ontology (miRWalk)|GO0007568 aging|+	Gene Ontology (miRWalk)	GO0007568 aging	over-represented	+	0.000149	0.0036282	0.0036282	6.80085	16	hsa-miR-125a-5p; hsa-miR-132-3p; hsa-miR-145-5p; hsa-miR-146a-5p; hsa-miR-146b-5p; hsa-miR-155-5p; hsa-miR-16-5p; hsa-miR-186-5p; hsa-miR-193b-3p; hsa-miR-204-5p; hsa-miR-224-5p; hsa-miR-28-3p; hsa-miR-30a-5p; hsa-miR-320a-3p; hsa-miR-342-3p; hsa-miR-93-3p
Expressed in tissue (Tissue Atlas)|esophagus|+	Expressed in tissue (Tissue Atlas)	esophagus	over-represented	+	0.000715	0.003693	0.003693	18.8889	27	hsa-miR-125a-5p; hsa-miR-132-3p; hsa-miR-140-3p; hsa-miR-145-5p; hsa-miR-146a-5p; hsa-miR-146b-5p; hsa-miR-151a-3p; hsa-miR-155-5p; hsa-miR-16-5p; hsa-miR-186-5p; hsa-miR-193b-3p; hsa-miR-197-3p; hsa-miR-204-5p; hsa-miR-224-5p; hsa-miR-27a-3p; hsa-miR-28-3p; hsa-miR-30a-3p; hsa-miR-30a-5p; hsa-miR-31-5p; hsa-miR-320a-3p; hsa-miR-342-3p; hsa-miR-376a-3p; hsa-miR-376c-3p; hsa-miR-409-3p; hsa-miR-45…
Diseases (MNDR)|esophageal carcinoma|+	Diseases (MNDR)	esophageal carcinoma	over-represented	+	0.0011846	0.00372	0.00372	7.01075	15	hsa-miR-125a-5p; hsa-miR-140-3p; hsa-miR-145-5p; hsa-miR-146a-5p; hsa-miR-146b-5p; hsa-miR-186-5p; hsa-miR-204-5p; hsa-miR-224-5p; hsa-miR-27a-3p; hsa-miR-28-3p; hsa-miR-30a-3p; hsa-miR-30a-5p; hsa-miR-409-3p; hsa-miR-93-3p; hsa-miR-374b-5p
Diseases (MNDR)|adult T-cell leukemia|+	Diseases (MNDR)	adult T-cell leukemia	over-represented	+	0.0012299	0.003774	0.003774	2.32258	8	hsa-miR-145-5p; hsa-miR-146a-5p; hsa-miR-146b-5p; hsa-miR-155-5p; hsa-miR-16-5p; hsa-miR-27a-3p; hsa-miR-30a-5p; hsa-miR-31-5p
Diseases (MNDR)|endometrial carcinoma|+	Diseases (MNDR)	endometrial carcinoma	over-represented	+	0.0012299	0.003774	0.003774	2.32258	8	hsa-miR-132-3p; hsa-miR-145-5p; hsa-miR-146a-5p; hsa-miR-146b-5p; hsa-miR-155-5p; hsa-miR-16-5p; hsa-miR-27a-3p; hsa-miR-31-5p
Diseases (MNDR)|lymphoplasmacytic lymphoma|+	Diseases (MNDR)	lymphoplasmacytic lymphoma	over-represented	+	0.0012299	0.003774	0.003774	2.32258	8	hsa-miR-145-5p; hsa-miR-146a-5p; hsa-miR-146b-5p; hsa-miR-155-5p; hsa-miR-16-5p; hsa-miR-27a-3p; hsa-miR-30a-5p; hsa-miR-31-5p
Diseases (MNDR)|rhabdomyosarcoma|+	Diseases (MNDR)	rhabdomyosarcoma	over-represented	+	0.0012299	0.003774	0.003774	2.32258	8	hsa-miR-145-5p; hsa-miR-146a-5p; hsa-miR-146b-5p; hsa-miR-155-5p; hsa-miR-16-5p; hsa-miR-27a-3p; hsa-miR-30a-5p; hsa-miR-31-5p
Diseases (MNDR)|sickle cell anemia|+	Diseases (MNDR)	sickle cell anemia	over-represented	+	0.0012299	0.003774	0.003774	2.32258	8	hsa-miR-132-3p; hsa-miR-145-5p; hsa-miR-146a-5p; hsa-miR-155-5p; hsa-miR-16-5p; hsa-miR-27a-3p; hsa-miR-31-5p; hsa-miR-320a-3p
Pathways (KEGG)|T cell receptor signaling pathway|+	Pathways (KEGG)	T cell receptor signaling pathway	over-represented	+	3.55e-05	0.0038388	0.0038388	21.4624	31	hsa-miR-125a-5p; hsa-miR-132-3p; hsa-miR-140-3p; hsa-miR-145-5p; hsa-miR-146a-5p; hsa-miR-146b-5p; hsa-miR-151a-3p; hsa-miR-155-5p; hsa-miR-16-5p; hsa-miR-186-5p; hsa-miR-193b-3p; hsa-miR-197-3p; hsa-miR-204-5p; hsa-miR-224-5p; hsa-miR-27a-3p; hsa-miR-28-3p; hsa-miR-30a-3p; hsa-miR-30a-5p; hsa-miR-31-3p; hsa-miR-31-5p; hsa-miR-320a-3p; hsa-miR-342-3p; hsa-miR-376a-3p; hsa-miR-376c-3p; hsa-miR-409…
Gene Ontology (miRWalk)|GO0004709 map kinase kinase kinase activity|+	Gene Ontology (miRWalk)	GO0004709 map kinase kinase kinase activity	over-represented	+	0.000164	0.0038448	0.0038448	2.86017	10	hsa-miR-125a-5p; hsa-miR-132-3p; hsa-miR-146a-5p; hsa-miR-155-5p; hsa-miR-16-5p; hsa-miR-186-5p; hsa-miR-193b-3p; hsa-miR-27a-3p; hsa-miR-30a-5p; hsa-miR-374b-5p
Gene Ontology (miRWalk)|GO0005643 nuclear pore|+	Gene Ontology (miRWalk)	GO0005643 nuclear pore	over-represented	+	0.000165	0.0038448	0.0038448	6.10169	15	hsa-miR-146a-5p; hsa-miR-155-5p; hsa-miR-16-5p; hsa-miR-186-5p; hsa-miR-193b-3p; hsa-miR-204-5p; hsa-miR-27a-3p; hsa-miR-30a-3p; hsa-miR-30a-5p; hsa-miR-31-3p; hsa-miR-31-5p; hsa-miR-320a-3p; hsa-miR-342-3p; hsa-miR-93-3p; hsa-miR-374b-5p
Gene Ontology (miRWalk)|GO0005813 centrosome|+	Gene Ontology (miRWalk)	GO0005813 centrosome	over-represented	+	0.000163	0.0038448	0.0038448	11.1229	21	hsa-miR-125a-5p; hsa-miR-132-3p; hsa-miR-145-5p; hsa-miR-146a-5p; hsa-miR-146b-5p; hsa-miR-151a-3p; hsa-miR-155-5p; hsa-miR-16-5p; hsa-miR-186-5p; hsa-miR-193b-3p; hsa-miR-197-3p; hsa-miR-204-5p; hsa-miR-224-5p; hsa-miR-27a-3p; hsa-miR-30a-5p; hsa-miR-320a-3p; hsa-miR-342-3p; hsa-miR-376a-3p; hsa-miR-454-3p; hsa-miR-93-3p; hsa-miR-935
Gene Ontology (miRWalk)|GO0006414 translational elongation|+	Gene Ontology (miRWalk)	GO0006414 translational elongation	over-represented	+	0.000164	0.0038448	0.0038448	8.45339	18	hsa-miR-125a-5p; hsa-miR-132-3p; hsa-miR-140-3p; hsa-miR-155-5p; hsa-miR-16-5p; hsa-miR-186-5p; hsa-miR-193b-3p; hsa-miR-197-3p; hsa-miR-204-5p; hsa-miR-27a-3p; hsa-miR-30a-3p; hsa-miR-30a-5p; hsa-miR-31-5p; hsa-miR-320a-3p; hsa-miR-342-3p; hsa-miR-454-3p; hsa-miR-93-3p; hsa-miR-935
Gene Ontology (miRWalk)|GO0010243 response to organic nitrogen|+	Gene Ontology (miRWalk)	GO0010243 response to organic nitrogen	over-represented	+	0.000164	0.0038448	0.0038448	8.45339	18	hsa-miR-125a-5p; hsa-miR-132-3p; hsa-miR-145-5p; hsa-miR-146a-5p; hsa-miR-146b-5p; hsa-miR-151a-3p; hsa-miR-155-5p; hsa-miR-16-5p; hsa-miR-186-5p; hsa-miR-193b-3p; hsa-miR-197-3p; hsa-miR-204-5p; hsa-miR-224-5p; hsa-miR-28-3p; hsa-miR-30a-5p; hsa-miR-320a-3p; hsa-miR-93-3p; hsa-miR-374b-5p
Gene Ontology (miRWalk)|GO0044255 cellular lipid metabolic process|+	Gene Ontology (miRWalk)	GO0044255 cellular lipid metabolic process	over-represented	+	0.000162	0.0038448	0.0038448	7.62712	17	hsa-miR-132-3p; hsa-miR-145-5p; hsa-miR-151a-3p; hsa-miR-155-5p; hsa-miR-16-5p; hsa-miR-186-5p; hsa-miR-193b-3p; hsa-miR-197-3p; hsa-miR-204-5p; hsa-miR-224-5p; hsa-miR-27a-3p; hsa-miR-30a-5p; hsa-miR-31-3p; hsa-miR-31-5p; hsa-miR-320a-3p; hsa-miR-93-3p; hsa-miR-935
Gene Ontology (miRWalk)|GO0045216 cell cell junction organization|+	Gene Ontology (miRWalk)	GO0045216 cell cell junction organization	over-represented	+	0.000165	0.0038448	0.0038448	6.10169	15	hsa-miR-125a-5p; hsa-miR-132-3p; hsa-miR-145-5p; hsa-miR-155-5p; hsa-miR-16-5p; hsa-miR-186-5p; hsa-miR-193b-3p; hsa-miR-197-3p; hsa-miR-204-5p; hsa-miR-30a-5p; hsa-miR-320a-3p; hsa-miR-342-3p; hsa-miR-93-3p; hsa-miR-935; hsa-miR-374b-5p
Gene Ontology (miRWalk)|GO0050770 regulation of axonogenesis|+	Gene Ontology (miRWalk)	GO0050770 regulation of axonogenesis	over-represented	+	0.000162	0.0038448	0.0038448	3.4322	11	hsa-miR-132-3p; hsa-miR-145-5p; hsa-miR-146b-5p; hsa-miR-155-5p; hsa-miR-16-5p; hsa-miR-193b-3p; hsa-miR-204-5p; hsa-miR-30a-5p; hsa-miR-31-3p; hsa-miR-31-5p; hsa-miR-320a-3p
Gene Ontology (miRWalk)|GO0055037 recycling endosome|+	Gene Ontology (miRWalk)	GO0055037 recycling endosome	over-represented	+	0.000162	0.0038448	0.0038448	3.4322	11	hsa-miR-132-3p; hsa-miR-145-5p; hsa-miR-155-5p; hsa-miR-16-5p; hsa-miR-186-5p; hsa-miR-193b-3p; hsa-miR-197-3p; hsa-miR-27a-3p; hsa-miR-30a-5p; hsa-miR-320a-3p; hsa-miR-374b-5p
Gene Ontology (miRWalk)|GO0004386 helicase activity|+	Gene Ontology (miRWalk)	GO0004386 helicase activity	over-represented	+	0.000166	0.0038533	0.0038533	4.70339	13	hsa-miR-145-5p; hsa-miR-146a-5p; hsa-miR-155-5p; hsa-miR-16-5p; hsa-miR-186-5p; hsa-miR-193b-3p; hsa-miR-197-3p; hsa-miR-30a-5p; hsa-miR-31-5p; hsa-miR-320a-3p; hsa-miR-454-3p; hsa-miR-93-3p; hsa-miR-935
Pathways (miRWalk)|WP581 EPO Receptor Signaling|+	Pathways (miRWalk)	WP581 EPO Receptor Signaling	over-represented	+	0.000849	0.0038839	0.0038839	5.51069	13	hsa-miR-132-3p; hsa-miR-145-5p; hsa-miR-146a-5p; hsa-miR-155-5p; hsa-miR-16-5p; hsa-miR-186-5p; hsa-miR-193b-3p; hsa-miR-204-5p; hsa-miR-30a-5p; hsa-miR-31-5p; hsa-miR-320a-3p; hsa-miR-93-3p; hsa-miR-374b-5p
Gene Ontology (miRWalk)|GO0030521 androgen receptor signaling pathway|+	Gene Ontology (miRWalk)	GO0030521 androgen receptor signaling pathway	over-represented	+	0.000169	0.0038947	0.0038947	6.86441	16	hsa-miR-125a-5p; hsa-miR-132-3p; hsa-miR-146a-5p; hsa-miR-146b-5p; hsa-miR-151a-3p; hsa-miR-155-5p; hsa-miR-16-5p; hsa-miR-186-5p; hsa-miR-193b-3p; hsa-miR-197-3p; hsa-miR-30a-5p; hsa-miR-31-3p; hsa-miR-31-5p; hsa-miR-320a-3p; hsa-miR-454-3p; hsa-miR-93-3p
Gene Ontology (miRWalk)|GO0000979 rna polymerase ii core promoter sequence specific dna binding|+	Gene Ontology (miRWalk)	GO0000979 rna polymerase ii core promoter sequence specific dna binding	over-represented	+	0.000172	0.0039375	0.0039375	4.0678	12	hsa-miR-125a-5p; hsa-miR-132-3p; hsa-miR-145-5p; hsa-miR-146a-5p; hsa-miR-155-5p; hsa-miR-16-5p; hsa-miR-186-5p; hsa-miR-193b-3p; hsa-miR-27a-3p; hsa-miR-30a-5p; hsa-miR-320a-3p; hsa-miR-93-3p
Gene Ontology (miRWalk)|GO0006368 transcription elongation from rna polymerase ii promoter|+	Gene Ontology (miRWalk)	GO0006368 transcription elongation from rna polymerase ii promoter	over-represented	+	0.000172	0.0039375	0.0039375	5.40254	14	hsa-miR-125a-5p; hsa-miR-132-3p; hsa-miR-146a-5p; hsa-miR-155-5p; hsa-miR-16-5p; hsa-miR-186-5p; hsa-miR-193b-3p; hsa-miR-197-3p; hsa-miR-204-5p; hsa-miR-30a-5p; hsa-miR-320a-3p; hsa-miR-454-3p; hsa-miR-93-3p; hsa-miR-935
Gene Ontology (miRWalk)|GO0006468 protein phosphorylation|+	Gene Ontology (miRWalk)	GO0006468 protein phosphorylation	over-represented	+	0.000174	0.0039462	0.0039462	13.1568	23	hsa-miR-125a-5p; hsa-miR-132-3p; hsa-miR-145-5p; hsa-miR-146a-5p; hsa-miR-146b-5p; hsa-miR-151a-3p; hsa-miR-155-5p; hsa-miR-16-5p; hsa-miR-186-5p; hsa-miR-193b-3p; hsa-miR-197-3p; hsa-miR-204-5p; hsa-miR-27a-3p; hsa-miR-30a-3p; hsa-miR-30a-5p; hsa-miR-31-5p; hsa-miR-320a-3p; hsa-miR-342-3p; hsa-miR-376a-3p; hsa-miR-376c-3p; hsa-miR-454-3p; hsa-miR-93-3p; hsa-miR-374b-5p
Gene Ontology (miRWalk)|GO0009968 negative regulation of signal transduction|+	Gene Ontology (miRWalk)	GO0009968 negative regulation of signal transduction	over-represented	+	0.000174	0.0039478	0.0039478	1.84322	8	hsa-miR-125a-5p; hsa-miR-145-5p; hsa-miR-155-5p; hsa-miR-16-5p; hsa-miR-186-5p; hsa-miR-197-3p; hsa-miR-30a-5p; hsa-miR-93-3p
Annotations derived over miRTarBase (Gene Ontology)|ossification GO0001503|+	Annotations derived over miRTarBase (Gene Ontology)	ossification GO0001503	over-represented	+	5.69e-06	0.0039605	0.0039605	6.57181	18	hsa-miR-125a-5p; hsa-miR-132-3p; hsa-miR-145-5p; hsa-miR-146a-5p; hsa-miR-146b-5p; hsa-miR-151a-3p; hsa-miR-155-5p; hsa-miR-16-5p; hsa-miR-186-5p; hsa-miR-204-5p; hsa-miR-27a-3p; hsa-miR-30a-3p; hsa-miR-30a-5p; hsa-miR-320a-3p; hsa-miR-376c-3p; hsa-miR-411-5p; hsa-miR-539-5p; hsa-miR-374b-5p
Gene Ontology (miRWalk)|GO0007049 cell cycle|+	Gene Ontology (miRWalk)	GO0007049 cell cycle	over-represented	+	0.000179	0.0039917	0.0039917	11.1864	21	hsa-miR-125a-5p; hsa-miR-132-3p; hsa-miR-140-3p; hsa-miR-145-5p; hsa-miR-146a-5p; hsa-miR-151a-3p; hsa-miR-155-5p; hsa-miR-16-5p; hsa-miR-186-5p; hsa-miR-193b-3p; hsa-miR-197-3p; hsa-miR-204-5p; hsa-miR-224-5p; hsa-miR-30a-3p; hsa-miR-30a-5p; hsa-miR-31-5p; hsa-miR-320a-3p; hsa-miR-342-3p; hsa-miR-93-3p; hsa-miR-935; hsa-miR-374b-5p
Gene Ontology (miRWalk)|GO0032863 activation of rac gtpase activity|+	Gene Ontology (miRWalk)	GO0032863 activation of rac gtpase activity	over-represented	+	0.00018	0.0039917	0.0039917	1.39831	7	hsa-miR-132-3p; hsa-miR-16-5p; hsa-miR-186-5p; hsa-miR-193b-3p; hsa-miR-27a-3p; hsa-miR-30a-5p; hsa-miR-93-3p
Gene Ontology (miRWalk)|GO0035413 positive regulation of catenin import into nucleus|+	Gene Ontology (miRWalk)	GO0035413 positive regulation of catenin import into nucleus	over-represented	+	0.000182	0.0039917	0.0039917	2.35169	9	hsa-miR-132-3p; hsa-miR-145-5p; hsa-miR-146a-5p; hsa-miR-155-5p; hsa-miR-16-5p; hsa-miR-193b-3p; hsa-miR-27a-3p; hsa-miR-30a-5p; hsa-miR-374b-5p
Gene Ontology (miRWalk)|GO0042273 ribosomal large subunit biogenesis|+	Gene Ontology (miRWalk)	GO0042273 ribosomal large subunit biogenesis	over-represented	+	0.000182	0.0039917	0.0039917	2.35169	9	hsa-miR-125a-5p; hsa-miR-132-3p; hsa-miR-16-5p; hsa-miR-186-5p; hsa-miR-193b-3p; hsa-miR-30a-5p; hsa-miR-342-3p; hsa-miR-93-3p; hsa-miR-935
Gene Ontology (miRWalk)|GO0045080 positive regulation of chemokine biosynthetic process|+	Gene Ontology (miRWalk)	GO0045080 positive regulation of chemokine biosynthetic process	over-represented	+	0.00018	0.0039917	0.0039917	1.39831	7	hsa-miR-155-5p; hsa-miR-16-5p; hsa-miR-186-5p; hsa-miR-193b-3p; hsa-miR-204-5p; hsa-miR-30a-5p; hsa-miR-409-3p
Gene Ontology (miRWalk)|GO0050730 regulation of peptidyl tyrosine phosphorylation|+	Gene Ontology (miRWalk)	GO0050730 regulation of peptidyl tyrosine phosphorylation	over-represented	+	0.000182	0.0039917	0.0039917	2.35169	9	hsa-miR-146a-5p; hsa-miR-155-5p; hsa-miR-16-5p; hsa-miR-193b-3p; hsa-miR-224-5p; hsa-miR-27a-3p; hsa-miR-30a-5p; hsa-miR-31-5p; hsa-miR-342-3p
Gene Ontology (miRWalk)|GO0051082 unfolded protein binding|+	Gene Ontology (miRWalk)	GO0051082 unfolded protein binding	over-represented	+	0.000182	0.0039917	0.0039917	7.69068	17	hsa-miR-125a-5p; hsa-miR-140-3p; hsa-miR-146b-5p; hsa-miR-155-5p; hsa-miR-16-5p; hsa-miR-186-5p; hsa-miR-193b-3p; hsa-miR-197-3p; hsa-miR-204-5p; hsa-miR-27a-3p; hsa-miR-30a-5p; hsa-miR-31-3p; hsa-miR-31-5p; hsa-miR-320a-3p; hsa-miR-342-3p; hsa-miR-93-3p; hsa-miR-935
Gene Ontology (miRWalk)|GO0001561 fatty acid alpha oxidation|+	Gene Ontology (miRWalk)	GO0001561 fatty acid alpha oxidation	over-represented	+	0.000184	0.0040095	0.0040095	0.381356	4	hsa-miR-155-5p; hsa-miR-197-3p; hsa-miR-204-5p; hsa-miR-93-3p
Pathways (miRWalk)|WP2256 Integrated Pancreatic Cancer Pathway|+	Pathways (miRWalk)	WP2256 Integrated Pancreatic Cancer Pathway	over-represented	+	0.000889	0.0040211	0.0040211	15.7055	24	hsa-miR-125a-5p; hsa-miR-132-3p; hsa-miR-140-3p; hsa-miR-145-5p; hsa-miR-146a-5p; hsa-miR-146b-5p; hsa-miR-151a-3p; hsa-miR-155-5p; hsa-miR-16-5p; hsa-miR-186-5p; hsa-miR-193b-3p; hsa-miR-197-3p; hsa-miR-204-5p; hsa-miR-224-5p; hsa-miR-27a-3p; hsa-miR-30a-3p; hsa-miR-30a-5p; hsa-miR-31-3p; hsa-miR-320a-3p; hsa-miR-342-3p; hsa-miR-376a-3p; hsa-miR-454-3p; hsa-miR-93-3p; hsa-miR-374b-5p
Pathways (miRWalk)|WP422 MAPK Cascade|+	Pathways (miRWalk)	WP422 MAPK Cascade	over-represented	+	0.000897	0.0040211	0.0040211	4.82185	12	hsa-miR-125a-5p; hsa-miR-132-3p; hsa-miR-145-5p; hsa-miR-155-5p; hsa-miR-16-5p; hsa-miR-186-5p; hsa-miR-193b-3p; hsa-miR-197-3p; hsa-miR-30a-5p; hsa-miR-320a-3p; hsa-miR-342-3p; hsa-miR-93-3p
Pathways (miRWalk)|hsa00740 Riboflavin metabolism|+	Pathways (miRWalk)	hsa00740 Riboflavin metabolism	over-represented	+	0.000914	0.0040211	0.0040211	1.30879	6	hsa-miR-151a-3p; hsa-miR-16-5p; hsa-miR-186-5p; hsa-miR-197-3p; hsa-miR-30a-5p; hsa-miR-320a-3p
Pathways (miRWalk)|hsa05016 Huntingtons disease|+	Pathways (miRWalk)	hsa05016 Huntingtons disease	over-represented	+	0.000911	0.0040211	0.0040211	10.5392	19	hsa-miR-125a-5p; hsa-miR-132-3p; hsa-miR-145-5p; hsa-miR-146a-5p; hsa-miR-155-5p; hsa-miR-16-5p; hsa-miR-186-5p; hsa-miR-193b-3p; hsa-miR-197-3p; hsa-miR-204-5p; hsa-miR-224-5p; hsa-miR-27a-3p; hsa-miR-30a-3p; hsa-miR-30a-5p; hsa-miR-320a-3p; hsa-miR-342-3p; hsa-miR-454-3p; hsa-miR-93-3p; hsa-miR-935
Pathways (miRWalk)|WP272 Blood Clotting Cascade|+	Pathways (miRWalk)	WP272 Blood Clotting Cascade	over-represented	+	0.000929	0.0040489	0.0040489	1.79097	7	hsa-miR-145-5p; hsa-miR-155-5p; hsa-miR-16-5p; hsa-miR-193b-3p; hsa-miR-204-5p; hsa-miR-224-5p; hsa-miR-409-3p
Diseases (MNDR)|temporal arteritis|+	Diseases (MNDR)	temporal arteritis	over-represented	+	0.0013272	0.0040538	0.0040538	0.258065	3	hsa-miR-146a-5p; hsa-miR-146b-5p; hsa-miR-155-5p
Diseases (MNDR)|encephalomyelitis|+	Diseases (MNDR)	encephalomyelitis	over-represented	+	0.0013367	0.0040645	0.0040645	1.33333	6	hsa-miR-145-5p; hsa-miR-151a-3p; hsa-miR-197-3p; hsa-miR-27a-3p; hsa-miR-320a-3p; hsa-miR-409-3p
Gene Ontology (miRWalk)|GO0043687 post translational protein modification|+	Gene Ontology (miRWalk)	GO0043687 post translational protein modification	over-represented	+	0.000191	0.0041478	0.0041478	6.92797	16	hsa-miR-125a-5p; hsa-miR-132-3p; hsa-miR-145-5p; hsa-miR-155-5p; hsa-miR-16-5p; hsa-miR-186-5p; hsa-miR-193b-3p; hsa-miR-204-5p; hsa-miR-224-5p; hsa-miR-30a-5p; hsa-miR-320a-3p; hsa-miR-342-3p; hsa-miR-454-3p; hsa-miR-93-3p; hsa-miR-935; hsa-miR-374b-5p
Diseases (MNDR)|Reperfusion Injury|+	Diseases (MNDR)	Reperfusion Injury	over-represented	+	0.001396	0.0041509	0.0041509	2.36559	8	hsa-miR-145-5p; hsa-miR-146a-5p; hsa-miR-146b-5p; hsa-miR-155-5p; hsa-miR-16-5p; hsa-miR-27a-3p; hsa-miR-31-5p; hsa-miR-320a-3p
Diseases (MNDR)|Sepsis|+	Diseases (MNDR)	Sepsis	over-represented	+	0.001396	0.0041509	0.0041509	2.36559	8	hsa-miR-145-5p; hsa-miR-146a-5p; hsa-miR-146b-5p; hsa-miR-155-5p; hsa-miR-27a-3p; hsa-miR-30a-5p; hsa-miR-31-5p; hsa-miR-342-3p
Diseases (MNDR)|azoospermia|+	Diseases (MNDR)	azoospermia	over-represented	+	0.001396	0.0041509	0.0041509	2.36559	8	hsa-miR-145-5p; hsa-miR-146a-5p; hsa-miR-146b-5p; hsa-miR-155-5p; hsa-miR-16-5p; hsa-miR-27a-3p; hsa-miR-30a-5p; hsa-miR-31-5p
Diseases (MNDR)|lung squamous cell carcinoma|+	Diseases (MNDR)	lung squamous cell carcinoma	over-represented	+	0.0013897	0.0041509	0.0041509	17.5484	26	hsa-miR-125a-5p; hsa-miR-132-3p; hsa-miR-140-3p; hsa-miR-145-5p; hsa-miR-146a-5p; hsa-miR-146b-5p; hsa-miR-151a-3p; hsa-miR-155-5p; hsa-miR-16-5p; hsa-miR-186-5p; hsa-miR-193b-3p; hsa-miR-197-3p; hsa-miR-224-5p; hsa-miR-27a-3p; hsa-miR-28-3p; hsa-miR-30a-3p; hsa-miR-30a-5p; hsa-miR-31-3p; hsa-miR-31-5p; hsa-miR-320a-3p; hsa-miR-342-3p; hsa-miR-409-3p; hsa-miR-454-3p; hsa-miR-539-5p; hsa-miR-93-3p…
Diseases (MNDR)|type 1 diabetes mellitus|+	Diseases (MNDR)	type 1 diabetes mellitus	over-represented	+	0.001396	0.0041509	0.0041509	2.36559	8	hsa-miR-132-3p; hsa-miR-145-5p; hsa-miR-146a-5p; hsa-miR-155-5p; hsa-miR-16-5p; hsa-miR-224-5p; hsa-miR-27a-3p; hsa-miR-31-5p
Gene Ontology (miRWalk)|GO0071222 cellular response to lipopolysaccharide|+	Gene Ontology (miRWalk)	GO0071222 cellular response to lipopolysaccharide	over-represented	+	0.000193	0.0041812	0.0041811	4.76695	13	hsa-miR-125a-5p; hsa-miR-145-5p; hsa-miR-146a-5p; hsa-miR-155-5p; hsa-miR-16-5p; hsa-miR-186-5p; hsa-miR-204-5p; hsa-miR-27a-3p; hsa-miR-30a-5p; hsa-miR-31-5p; hsa-miR-320a-3p; hsa-miR-409-3p; hsa-miR-93-3p
Gene Ontology (miRWalk)|GO0003725 double stranded rna binding|+	Gene Ontology (miRWalk)	GO0003725 double stranded rna binding	over-represented	+	0.000198	0.0042565	0.0042565	5.4661	14	hsa-miR-132-3p; hsa-miR-146a-5p; hsa-miR-155-5p; hsa-miR-16-5p; hsa-miR-186-5p; hsa-miR-193b-3p; hsa-miR-197-3p; hsa-miR-27a-3p; hsa-miR-30a-5p; hsa-miR-31-5p; hsa-miR-320a-3p; hsa-miR-342-3p; hsa-miR-93-3p; hsa-miR-374b-5p
Gene Ontology (miRWalk)|GO0000779 condensed chromosome centromeric region|+	Gene Ontology (miRWalk)	GO0000779 condensed chromosome centromeric region	over-represented	+	0.000203	0.0042582	0.0042582	1.01695	6	hsa-miR-155-5p; hsa-miR-16-5p; hsa-miR-186-5p; hsa-miR-193b-3p; hsa-miR-204-5p; hsa-miR-935
Gene Ontology (miRWalk)|GO0006195 purine nucleotide catabolic process|+	Gene Ontology (miRWalk)	GO0006195 purine nucleotide catabolic process	over-represented	+	0.000203	0.0042582	0.0042582	1.01695	6	hsa-miR-155-5p; hsa-miR-16-5p; hsa-miR-186-5p; hsa-miR-193b-3p; hsa-miR-30a-5p; hsa-miR-320a-3p
Gene Ontology (miRWalk)|GO0030170 pyridoxal phosphate binding|+	Gene Ontology (miRWalk)	GO0030170 pyridoxal phosphate binding	over-represented	+	0.000201	0.0042582	0.0042582	2.92373	10	hsa-miR-132-3p; hsa-miR-155-5p; hsa-miR-16-5p; hsa-miR-186-5p; hsa-miR-193b-3p; hsa-miR-27a-3p; hsa-miR-320a-3p; hsa-miR-342-3p; hsa-miR-93-3p; hsa-miR-374b-5p
Gene Ontology (miRWalk)|GO0031941 filamentous actin|+	Gene Ontology (miRWalk)	GO0031941 filamentous actin	over-represented	+	0.000203	0.0042582	0.0042582	4.13136	12	hsa-miR-125a-5p; hsa-miR-145-5p; hsa-miR-146a-5p; hsa-miR-155-5p; hsa-miR-16-5p; hsa-miR-186-5p; hsa-miR-193b-3p; hsa-miR-197-3p; hsa-miR-27a-3p; hsa-miR-320a-3p; hsa-miR-342-3p; hsa-miR-935
Gene Ontology (miRWalk)|GO0038031 non canonical wnt receptor signaling pathway via jnk cascade|+	Gene Ontology (miRWalk)	GO0038031 non canonical wnt receptor signaling pathway via jnk cascade	over-represented	+	0.000203	0.0042582	0.0042582	1.01695	6	hsa-miR-145-5p; hsa-miR-155-5p; hsa-miR-16-5p; hsa-miR-186-5p; hsa-miR-30a-5p; hsa-miR-320a-3p
Gene Ontology (miRWalk)|GO0060548 negative regulation of cell death|+	Gene Ontology (miRWalk)	GO0060548 negative regulation of cell death	over-represented	+	0.000203	0.0042582	0.0042582	4.13136	12	hsa-miR-125a-5p; hsa-miR-146a-5p; hsa-miR-151a-3p; hsa-miR-155-5p; hsa-miR-16-5p; hsa-miR-186-5p; hsa-miR-193b-3p; hsa-miR-204-5p; hsa-miR-224-5p; hsa-miR-320a-3p; hsa-miR-342-3p; hsa-miR-454-3p
Gene Ontology (miRWalk)|GO0047485 protein n terminus binding|+	Gene Ontology (miRWalk)	GO0047485 protein n terminus binding	over-represented	+	0.000205	0.0042728	0.0042728	8.58051	18	hsa-miR-125a-5p; hsa-miR-132-3p; hsa-miR-146a-5p; hsa-miR-146b-5p; hsa-miR-155-5p; hsa-miR-16-5p; hsa-miR-186-5p; hsa-miR-193b-3p; hsa-miR-197-3p; hsa-miR-204-5p; hsa-miR-27a-3p; hsa-miR-30a-5p; hsa-miR-31-5p; hsa-miR-320a-3p; hsa-miR-342-3p; hsa-miR-454-3p; hsa-miR-93-3p; hsa-miR-935
Diseases (MNDR)|squamous cell carcinoma|+	Diseases (MNDR)	squamous cell carcinoma	over-represented	+	0.0014933	0.0044207	0.0044207	7.95699	16	hsa-miR-125a-5p; hsa-miR-132-3p; hsa-miR-145-5p; hsa-miR-146a-5p; hsa-miR-146b-5p; hsa-miR-151a-3p; hsa-miR-155-5p; hsa-miR-16-5p; hsa-miR-186-5p; hsa-miR-197-3p; hsa-miR-224-5p; hsa-miR-27a-3p; hsa-miR-30a-5p; hsa-miR-31-5p; hsa-miR-320a-3p; hsa-miR-454-3p
Gene Ontology (miRWalk)|GO0008285 negative regulation of cell proliferation|+	Gene Ontology (miRWalk)	GO0008285 negative regulation of cell proliferation	over-represented	+	0.000215	0.0044497	0.0044497	15.5085	25	hsa-miR-125a-5p; hsa-miR-132-3p; hsa-miR-145-5p; hsa-miR-146a-5p; hsa-miR-146b-5p; hsa-miR-155-5p; hsa-miR-16-5p; hsa-miR-186-5p; hsa-miR-193b-3p; hsa-miR-197-3p; hsa-miR-204-5p; hsa-miR-224-5p; hsa-miR-27a-3p; hsa-miR-30a-3p; hsa-miR-30a-5p; hsa-miR-31-3p; hsa-miR-31-5p; hsa-miR-320a-3p; hsa-miR-342-3p; hsa-miR-376a-3p; hsa-miR-376c-3p; hsa-miR-454-3p; hsa-miR-93-3p; hsa-miR-935; hsa-miR-374b-5p
Gene Ontology (miRWalk)|GO0044281 small molecule metabolic process|+	Gene Ontology (miRWalk)	GO0044281 small molecule metabolic process	over-represented	+	0.000215	0.0044497	0.0044497	15.5085	25	hsa-miR-125a-5p; hsa-miR-132-3p; hsa-miR-140-3p; hsa-miR-145-5p; hsa-miR-146b-5p; hsa-miR-151a-3p; hsa-miR-155-5p; hsa-miR-16-5p; hsa-miR-186-5p; hsa-miR-193b-3p; hsa-miR-197-3p; hsa-miR-204-5p; hsa-miR-224-5p; hsa-miR-27a-3p; hsa-miR-28-3p; hsa-miR-30a-3p; hsa-miR-30a-5p; hsa-miR-31-3p; hsa-miR-31-5p; hsa-miR-320a-3p; hsa-miR-342-3p; hsa-miR-376a-3p; hsa-miR-93-3p; hsa-miR-935; hsa-miR-374b-5p
Pathways (miRWalk)|hsa04210 Apoptosis|+	Pathways (miRWalk)	hsa04210 Apoptosis	over-represented	+	0.0010367	0.0044763	0.0044763	9.71259	18	hsa-miR-125a-5p; hsa-miR-132-3p; hsa-miR-145-5p; hsa-miR-146a-5p; hsa-miR-146b-5p; hsa-miR-151a-3p; hsa-miR-155-5p; hsa-miR-16-5p; hsa-miR-193b-3p; hsa-miR-197-3p; hsa-miR-204-5p; hsa-miR-27a-3p; hsa-miR-30a-3p; hsa-miR-30a-5p; hsa-miR-320a-3p; hsa-miR-376a-3p; hsa-miR-454-3p; hsa-miR-93-3p
Pathways (miRWalk)|hsa05416 Viral myocarditis|+	Pathways (miRWalk)	hsa05416 Viral myocarditis	over-represented	+	0.0010587	0.0045288	0.0045288	7.9905	16	hsa-miR-132-3p; hsa-miR-140-3p; hsa-miR-146a-5p; hsa-miR-155-5p; hsa-miR-16-5p; hsa-miR-186-5p; hsa-miR-193b-3p; hsa-miR-197-3p; hsa-miR-224-5p; hsa-miR-30a-5p; hsa-miR-31-5p; hsa-miR-320a-3p; hsa-miR-342-3p; hsa-miR-93-3p; hsa-miR-935; hsa-miR-374b-5p
Diseases (MNDR)|Hypersomnolence, Idiopathic|+	Diseases (MNDR)	Hypersomnolence, Idiopathic	over-represented	+	0.00154	0.0045389	0.0045389	0.55914	4	hsa-miR-140-3p; hsa-miR-16-5p; hsa-miR-186-5p; hsa-miR-197-3p
Pathways (miRWalk)|hsa04144 Endocytosis|+	Pathways (miRWalk)	hsa04144 Endocytosis	over-represented	+	0.0010761	0.0045613	0.0045613	12.6057	21	hsa-miR-125a-5p; hsa-miR-132-3p; hsa-miR-140-3p; hsa-miR-145-5p; hsa-miR-146a-5p; hsa-miR-146b-5p; hsa-miR-155-5p; hsa-miR-16-5p; hsa-miR-186-5p; hsa-miR-193b-3p; hsa-miR-197-3p; hsa-miR-204-5p; hsa-miR-224-5p; hsa-miR-27a-3p; hsa-miR-30a-5p; hsa-miR-31-5p; hsa-miR-320a-3p; hsa-miR-376a-3p; hsa-miR-376c-3p; hsa-miR-93-3p; hsa-miR-374b-5p
Diseases (MNDR)|Cardiomegaly|+	Diseases (MNDR)	Cardiomegaly	over-represented	+	0.0015841	0.0045687	0.0045687	3.6129	10	hsa-miR-145-5p; hsa-miR-146a-5p; hsa-miR-146b-5p; hsa-miR-151a-3p; hsa-miR-155-5p; hsa-miR-16-5p; hsa-miR-27a-3p; hsa-miR-30a-3p; hsa-miR-30a-5p; hsa-miR-31-5p
Diseases (MNDR)|Pheochromocytoma|+	Diseases (MNDR)	Pheochromocytoma	over-represented	+	0.0015797	0.0045687	0.0045687	2.4086	8	hsa-miR-145-5p; hsa-miR-146a-5p; hsa-miR-146b-5p; hsa-miR-155-5p; hsa-miR-16-5p; hsa-miR-224-5p; hsa-miR-27a-3p; hsa-miR-31-5p
Diseases (MNDR)|autistic disorder|+	Diseases (MNDR)	autistic disorder	over-represented	+	0.0015797	0.0045687	0.0045687	2.4086	8	hsa-miR-132-3p; hsa-miR-145-5p; hsa-miR-146a-5p; hsa-miR-146b-5p; hsa-miR-155-5p; hsa-miR-16-5p; hsa-miR-30a-5p; hsa-miR-31-5p
Diseases (MNDR)|dermatitis|+	Diseases (MNDR)	dermatitis	over-represented	+	0.0015797	0.0045687	0.0045687	2.4086	8	hsa-miR-132-3p; hsa-miR-145-5p; hsa-miR-146a-5p; hsa-miR-146b-5p; hsa-miR-155-5p; hsa-miR-16-5p; hsa-miR-27a-3p; hsa-miR-31-5p
Diseases (MNDR)|papillary thyroid carcinoma|+	Diseases (MNDR)	papillary thyroid carcinoma	over-represented	+	0.0015841	0.0045687	0.0045687	3.6129	10	hsa-miR-132-3p; hsa-miR-145-5p; hsa-miR-146a-5p; hsa-miR-146b-5p; hsa-miR-155-5p; hsa-miR-16-5p; hsa-miR-204-5p; hsa-miR-224-5p; hsa-miR-27a-3p; hsa-miR-31-5p
Diseases (MNDR)|oxyphilic adenoma|+	Diseases (MNDR)	oxyphilic adenoma	over-represented	+	0.0015949	0.0045802	0.0045802	1.37634	6	hsa-miR-145-5p; hsa-miR-146b-5p; hsa-miR-193b-3p; hsa-miR-204-5p; hsa-miR-224-5p; hsa-miR-31-5p
Annotations derived over miRTarBase (Gene Ontology)|positive regulation of mRNA 3-end processing GO0031442|+	Annotations derived over miRTarBase (Gene Ontology)	positive regulation of mRNA 3-end processing GO0031442	over-represented	+	7e-06	0.0045872	0.0045872	1.97584	10	hsa-miR-146a-5p; hsa-miR-146b-5p; hsa-miR-155-5p; hsa-miR-16-5p; hsa-miR-186-5p; hsa-miR-197-3p; hsa-miR-27a-3p; hsa-miR-30a-5p; hsa-miR-31-3p; hsa-miR-320a-3p
Gene Ontology (miRWalk)|GO0051017 actin filament bundle assembly|+	Gene Ontology (miRWalk)	GO0051017 actin filament bundle assembly	over-represented	+	0.000224	0.0046218	0.0046218	4.83051	13	hsa-miR-140-3p; hsa-miR-145-5p; hsa-miR-16-5p; hsa-miR-186-5p; hsa-miR-193b-3p; hsa-miR-197-3p; hsa-miR-204-5p; hsa-miR-224-5p; hsa-miR-27a-3p; hsa-miR-30a-5p; hsa-miR-320a-3p; hsa-miR-93-3p; hsa-miR-935
Gene Ontology (miRWalk)|GO0006260 dna replication|+	Gene Ontology (miRWalk)	GO0006260 dna replication	over-represented	+	0.000228	0.0046636	0.0046636	8.64407	18	hsa-miR-132-3p; hsa-miR-145-5p; hsa-miR-146a-5p; hsa-miR-155-5p; hsa-miR-16-5p; hsa-miR-186-5p; hsa-miR-193b-3p; hsa-miR-197-3p; hsa-miR-224-5p; hsa-miR-27a-3p; hsa-miR-30a-3p; hsa-miR-30a-5p; hsa-miR-31-3p; hsa-miR-31-5p; hsa-miR-320a-3p; hsa-miR-342-3p; hsa-miR-376a-3p; hsa-miR-93-3p
Gene Ontology (miRWalk)|GO0051918 negative regulation of fibrinolysis|+	Gene Ontology (miRWalk)	GO0051918 negative regulation of fibrinolysis	over-represented	+	0.000228	0.0046636	0.0046636	1.90678	8	hsa-miR-132-3p; hsa-miR-145-5p; hsa-miR-155-5p; hsa-miR-16-5p; hsa-miR-204-5p; hsa-miR-30a-3p; hsa-miR-30a-5p; hsa-miR-93-3p
Pathways (miRWalk)|WP254 Apoptosis|+	Pathways (miRWalk)	WP254 Apoptosis	over-represented	+	0.0011188	0.0046991	0.0046991	11.6413	20	hsa-miR-125a-5p; hsa-miR-132-3p; hsa-miR-145-5p; hsa-miR-146a-5p; hsa-miR-146b-5p; hsa-miR-151a-3p; hsa-miR-155-5p; hsa-miR-16-5p; hsa-miR-186-5p; hsa-miR-193b-3p; hsa-miR-204-5p; hsa-miR-27a-3p; hsa-miR-30a-5p; hsa-miR-320a-3p; hsa-miR-342-3p; hsa-miR-376a-3p; hsa-miR-376c-3p; hsa-miR-454-3p; hsa-miR-93-3p; hsa-miR-935
Gene Ontology (miRWalk)|GO0008237 metallopeptidase activity|+	Gene Ontology (miRWalk)	GO0008237 metallopeptidase activity	over-represented	+	0.000233	0.0047114	0.0047114	3.55932	11	hsa-miR-125a-5p; hsa-miR-132-3p; hsa-miR-145-5p; hsa-miR-155-5p; hsa-miR-16-5p; hsa-miR-186-5p; hsa-miR-193b-3p; hsa-miR-197-3p; hsa-miR-204-5p; hsa-miR-30a-5p; hsa-miR-320a-3p
Gene Ontology (miRWalk)|GO0019843 rrna binding|+	Gene Ontology (miRWalk)	GO0019843 rrna binding	over-represented	+	0.000233	0.0047114	0.0047114	3.55932	11	hsa-miR-125a-5p; hsa-miR-155-5p; hsa-miR-16-5p; hsa-miR-186-5p; hsa-miR-193b-3p; hsa-miR-27a-3p; hsa-miR-31-5p; hsa-miR-320a-3p; hsa-miR-342-3p; hsa-miR-409-3p; hsa-miR-935
Diseases (MNDR)|pulmonary tuberculosis|+	Diseases (MNDR)	pulmonary tuberculosis	over-represented	+	0.0016578	0.0047406	0.0047406	3.01075	9	hsa-miR-145-5p; hsa-miR-146a-5p; hsa-miR-146b-5p; hsa-miR-155-5p; hsa-miR-16-5p; hsa-miR-27a-3p; hsa-miR-30a-5p; hsa-miR-31-5p; hsa-miR-342-3p
Pathways (miRWalk)|WP69 TCR Signaling Pathway|+	Pathways (miRWalk)	WP69 TCR Signaling Pathway	over-represented	+	0.0011449	0.0047653	0.0047653	9.78147	18	hsa-miR-125a-5p; hsa-miR-132-3p; hsa-miR-140-3p; hsa-miR-146a-5p; hsa-miR-146b-5p; hsa-miR-151a-3p; hsa-miR-155-5p; hsa-miR-16-5p; hsa-miR-186-5p; hsa-miR-193b-3p; hsa-miR-204-5p; hsa-miR-224-5p; hsa-miR-30a-5p; hsa-miR-320a-3p; hsa-miR-342-3p; hsa-miR-376a-3p; hsa-miR-93-3p; hsa-miR-374b-5p
Pathways (miRWalk)|hsa04662 B cell receptor signaling pathway|+	Pathways (miRWalk)	hsa04662 B cell receptor signaling pathway	over-represented	+	0.0011791	0.0048209	0.0048209	8.05938	16	hsa-miR-132-3p; hsa-miR-145-5p; hsa-miR-146a-5p; hsa-miR-146b-5p; hsa-miR-151a-3p; hsa-miR-155-5p; hsa-miR-16-5p; hsa-miR-186-5p; hsa-miR-193b-3p; hsa-miR-30a-5p; hsa-miR-31-5p; hsa-miR-320a-3p; hsa-miR-342-3p; hsa-miR-376a-3p; hsa-miR-93-3p; hsa-miR-935
Pathways (miRWalk)|hsa04916 Melanogenesis|+	Pathways (miRWalk)	hsa04916 Melanogenesis	over-represented	+	0.0011791	0.0048209	0.0048209	8.05938	16	hsa-miR-132-3p; hsa-miR-145-5p; hsa-miR-146b-5p; hsa-miR-155-5p; hsa-miR-16-5p; hsa-miR-186-5p; hsa-miR-193b-3p; hsa-miR-197-3p; hsa-miR-204-5p; hsa-miR-30a-3p; hsa-miR-30a-5p; hsa-miR-31-5p; hsa-miR-320a-3p; hsa-miR-93-3p; hsa-miR-935; hsa-miR-374b-5p
Drugs (SM2miR)|5-Fluorouracil|+	Drugs (SM2miR)	5-Fluorouracil	over-represented	+	6.12e-05	0.0048368	0.0048368	7.11656	17	hsa-miR-125a-5p; hsa-miR-132-3p; hsa-miR-140-3p; hsa-miR-145-5p; hsa-miR-146b-5p; hsa-miR-151a-3p; hsa-miR-155-5p; hsa-miR-16-5p; hsa-miR-197-3p; hsa-miR-224-5p; hsa-miR-27a-3p; hsa-miR-30a-5p; hsa-miR-31-5p; hsa-miR-320a-3p; hsa-miR-342-3p; hsa-miR-454-3p; hsa-miR-374b-5p
Gene Ontology (miRWalk)|GO0004674 protein serine threonine kinase activity|+	Gene Ontology (miRWalk)	GO0004674 protein serine threonine kinase activity	over-represented	+	0.00024	0.0048436	0.0048436	11.3771	21	hsa-miR-125a-5p; hsa-miR-132-3p; hsa-miR-140-3p; hsa-miR-145-5p; hsa-miR-146a-5p; hsa-miR-146b-5p; hsa-miR-151a-3p; hsa-miR-155-5p; hsa-miR-16-5p; hsa-miR-186-5p; hsa-miR-193b-3p; hsa-miR-197-3p; hsa-miR-204-5p; hsa-miR-27a-3p; hsa-miR-30a-5p; hsa-miR-31-5p; hsa-miR-320a-3p; hsa-miR-376a-3p; hsa-miR-454-3p; hsa-miR-93-3p; hsa-miR-374b-5p
Pathways (miRWalk)|hsa00970 Aminoacyl tRNA biosynthesis|+	Pathways (miRWalk)	hsa00970 Aminoacyl tRNA biosynthesis	over-represented	+	0.001201	0.0048671	0.0048671	4.27078	11	hsa-miR-140-3p; hsa-miR-155-5p; hsa-miR-16-5p; hsa-miR-186-5p; hsa-miR-193b-3p; hsa-miR-197-3p; hsa-miR-30a-5p; hsa-miR-320a-3p; hsa-miR-342-3p; hsa-miR-93-3p; hsa-miR-935
Diseases (MNDR)|Cocaine-Related Disorders|+	Diseases (MNDR)	Cocaine-Related Disorders	over-represented	+	0.0017143	0.0048813	0.0048813	1.89247	7	hsa-miR-145-5p; hsa-miR-146a-5p; hsa-miR-146b-5p; hsa-miR-155-5p; hsa-miR-16-5p; hsa-miR-27a-3p; hsa-miR-31-5p
Gene Ontology (miRWalk)|GO0005200 structural constituent of cytoskeleton|+	Gene Ontology (miRWalk)	GO0005200 structural constituent of cytoskeleton	over-represented	+	0.000243	0.0048847	0.0048847	7.05508	16	hsa-miR-125a-5p; hsa-miR-132-3p; hsa-miR-140-3p; hsa-miR-155-5p; hsa-miR-16-5p; hsa-miR-186-5p; hsa-miR-193b-3p; hsa-miR-197-3p; hsa-miR-204-5p; hsa-miR-30a-5p; hsa-miR-31-5p; hsa-miR-320a-3p; hsa-miR-342-3p; hsa-miR-93-3p; hsa-miR-935; hsa-miR-374b-5p
Annotations derived over miRTarBase (Gene Ontology)|endocardial cell differentiation GO0060956|+	Annotations derived over miRTarBase (Gene Ontology)	endocardial cell differentiation GO0060956	over-represented	+	8.1e-06	0.0049058	0.0049058	4.08054	14	hsa-miR-125a-5p; hsa-miR-132-3p; hsa-miR-145-5p; hsa-miR-146a-5p; hsa-miR-155-5p; hsa-miR-186-5p; hsa-miR-204-5p; hsa-miR-224-5p; hsa-miR-27a-3p; hsa-miR-30a-3p; hsa-miR-30a-5p; hsa-miR-31-5p; hsa-miR-454-3p; hsa-miR-935
Annotations derived over miRTarBase (Gene Ontology)|epidermal growth factor binding GO0048408|+	Annotations derived over miRTarBase (Gene Ontology)	epidermal growth factor binding GO0048408	over-represented	+	8.37e-06	0.0049058	0.0049058	1.58926	9	hsa-miR-125a-5p; hsa-miR-132-3p; hsa-miR-145-5p; hsa-miR-146a-5p; hsa-miR-146b-5p; hsa-miR-155-5p; hsa-miR-16-5p; hsa-miR-27a-3p; hsa-miR-30a-5p
Pathways (miRWalk)|P00010 B cell activation|+	Pathways (miRWalk)	P00010 B cell activation	over-represented	+	0.0012428	0.0049076	0.0049076	6.47506	14	hsa-miR-125a-5p; hsa-miR-132-3p; hsa-miR-140-3p; hsa-miR-145-5p; hsa-miR-151a-3p; hsa-miR-155-5p; hsa-miR-16-5p; hsa-miR-186-5p; hsa-miR-193b-3p; hsa-miR-30a-5p; hsa-miR-320a-3p; hsa-miR-342-3p; hsa-miR-93-3p; hsa-miR-935
Pathways (miRWalk)|WP107 Translation Factors|+	Pathways (miRWalk)	WP107 Translation Factors	over-represented	+	0.0012428	0.0049076	0.0049076	6.47506	14	hsa-miR-125a-5p; hsa-miR-145-5p; hsa-miR-151a-3p; hsa-miR-155-5p; hsa-miR-16-5p; hsa-miR-186-5p; hsa-miR-193b-3p; hsa-miR-197-3p; hsa-miR-27a-3p; hsa-miR-30a-5p; hsa-miR-320a-3p; hsa-miR-342-3p; hsa-miR-93-3p; hsa-miR-935
Pathways (miRWalk)|WP481 Insulin Signaling|+	Pathways (miRWalk)	WP481 Insulin Signaling	over-represented	+	0.0012269	0.0049076	0.0049076	11.7102	20	hsa-miR-125a-5p; hsa-miR-132-3p; hsa-miR-140-3p; hsa-miR-145-5p; hsa-miR-151a-3p; hsa-miR-155-5p; hsa-miR-16-5p; hsa-miR-186-5p; hsa-miR-193b-3p; hsa-miR-197-3p; hsa-miR-204-5p; hsa-miR-27a-3p; hsa-miR-30a-5p; hsa-miR-31-5p; hsa-miR-320a-3p; hsa-miR-342-3p; hsa-miR-376a-3p; hsa-miR-376c-3p; hsa-miR-93-3p; hsa-miR-374b-5p
Diseases (MNDR)|Barretts esophagus|+	Diseases (MNDR)	Barretts esophagus	over-represented	+	0.0017823	0.0050323	0.0050323	2.45161	8	hsa-miR-145-5p; hsa-miR-146a-5p; hsa-miR-146b-5p; hsa-miR-155-5p; hsa-miR-16-5p; hsa-miR-27a-3p; hsa-miR-30a-5p; hsa-miR-31-5p
Diseases (MNDR)|mantle cell lymphoma|+	Diseases (MNDR)	mantle cell lymphoma	over-represented	+	0.0017823	0.0050323	0.0050323	2.45161	8	hsa-miR-145-5p; hsa-miR-146a-5p; hsa-miR-146b-5p; hsa-miR-155-5p; hsa-miR-16-5p; hsa-miR-27a-3p; hsa-miR-30a-5p; hsa-miR-31-5p
Gene Ontology (miRWalk)|GO0042493 response to drug|+	Gene Ontology (miRWalk)	GO0042493 response to drug	over-represented	+	0.000252	0.0050454	0.0050454	14.4915	24	hsa-miR-125a-5p; hsa-miR-132-3p; hsa-miR-140-3p; hsa-miR-145-5p; hsa-miR-146a-5p; hsa-miR-146b-5p; hsa-miR-151a-3p; hsa-miR-155-5p; hsa-miR-16-5p; hsa-miR-186-5p; hsa-miR-193b-3p; hsa-miR-197-3p; hsa-miR-204-5p; hsa-miR-224-5p; hsa-miR-27a-3p; hsa-miR-30a-3p; hsa-miR-30a-5p; hsa-miR-31-5p; hsa-miR-320a-3p; hsa-miR-342-3p; hsa-miR-409-3p; hsa-miR-93-3p; hsa-miR-935; hsa-miR-374b-5p
Diseases (MNDR)|craniopharyngioma|+	Diseases (MNDR)	craniopharyngioma	over-represented	+	0.0017945	0.0050457	0.0050457	0.0860215	2	hsa-miR-132-3p; hsa-miR-596
Gene Ontology (miRWalk)|GO0006915 apoptotic process|+	Gene Ontology (miRWalk)	GO0006915 apoptotic process	over-represented	+	0.000256	0.0050998	0.0050998	15.6356	25	hsa-miR-125a-5p; hsa-miR-132-3p; hsa-miR-140-3p; hsa-miR-145-5p; hsa-miR-146a-5p; hsa-miR-146b-5p; hsa-miR-151a-3p; hsa-miR-155-5p; hsa-miR-16-5p; hsa-miR-186-5p; hsa-miR-193b-3p; hsa-miR-197-3p; hsa-miR-204-5p; hsa-miR-224-5p; hsa-miR-27a-3p; hsa-miR-30a-3p; hsa-miR-30a-5p; hsa-miR-31-5p; hsa-miR-320a-3p; hsa-miR-342-3p; hsa-miR-409-3p; hsa-miR-454-3p; hsa-miR-93-3p; hsa-miR-935; hsa-miR-374b-5p
Pathways (miRWalk)|WP35 G Protein Signaling Pathways|+	Pathways (miRWalk)	WP35 G Protein Signaling Pathways	over-represented	+	0.0013113	0.0051342	0.0051342	7.30166	15	hsa-miR-145-5p; hsa-miR-146b-5p; hsa-miR-155-5p; hsa-miR-16-5p; hsa-miR-186-5p; hsa-miR-193b-3p; hsa-miR-197-3p; hsa-miR-204-5p; hsa-miR-27a-3p; hsa-miR-30a-5p; hsa-miR-31-3p; hsa-miR-31-5p; hsa-miR-320a-3p; hsa-miR-342-3p; hsa-miR-935
Gene Ontology (miRWalk)|GO0030175 filopodium|+	Gene Ontology (miRWalk)	GO0030175 filopodium	over-represented	+	0.000259	0.005148	0.005148	4.89407	13	hsa-miR-145-5p; hsa-miR-155-5p; hsa-miR-16-5p; hsa-miR-186-5p; hsa-miR-193b-3p; hsa-miR-204-5p; hsa-miR-224-5p; hsa-miR-27a-3p; hsa-miR-30a-5p; hsa-miR-31-5p; hsa-miR-342-3p; hsa-miR-93-3p; hsa-miR-374b-5p
Gene Ontology (miRWalk)|GO0032300 mismatch repair complex|+	Gene Ontology (miRWalk)	GO0032300 mismatch repair complex	over-represented	+	0.000262	0.0051758	0.0051758	0.699153	5	hsa-miR-151a-3p; hsa-miR-155-5p; hsa-miR-16-5p; hsa-miR-30a-5p; hsa-miR-31-5p
Gene Ontology (miRWalk)|GO0000139 golgi membrane|+	Gene Ontology (miRWalk)	GO0000139 golgi membrane	over-represented	+	0.000264	0.0051988	0.0051988	11.4407	21	hsa-miR-125a-5p; hsa-miR-132-3p; hsa-miR-140-3p; hsa-miR-145-5p; hsa-miR-146a-5p; hsa-miR-155-5p; hsa-miR-16-5p; hsa-miR-186-5p; hsa-miR-193b-3p; hsa-miR-197-3p; hsa-miR-204-5p; hsa-miR-224-5p; hsa-miR-27a-3p; hsa-miR-30a-3p; hsa-miR-30a-5p; hsa-miR-31-3p; hsa-miR-31-5p; hsa-miR-320a-3p; hsa-miR-342-3p; hsa-miR-93-3p; hsa-miR-374b-5p
Pathways (miRWalk)|WP384 Apoptosis Modulation by HSP70|+	Pathways (miRWalk)	WP384 Apoptosis Modulation by HSP70	over-represented	+	0.0013499	0.0052407	0.0052407	3.03088	9	hsa-miR-125a-5p; hsa-miR-132-3p; hsa-miR-146a-5p; hsa-miR-146b-5p; hsa-miR-155-5p; hsa-miR-16-5p; hsa-miR-193b-3p; hsa-miR-27a-3p; hsa-miR-93-3p
WikiPathways (miRPathDB)|BMP Signaling Pathway in Eyelid Development|+	WikiPathways (miRPathDB)	BMP Signaling Pathway in Eyelid Development	over-represented	+	4.64e-05	0.0052714	0.0052714	1.14741	7	hsa-miR-125a-5p; hsa-miR-145-5p; hsa-miR-146a-5p; hsa-miR-146b-5p; hsa-miR-155-5p; hsa-miR-27a-3p; hsa-miR-30a-5p
WikiPathways (miRPathDB)|ERK Pathway in Huntingtons Disease|+	WikiPathways (miRPathDB)	ERK Pathway in Huntingtons Disease	over-represented	+	7.91e-05	0.0052714	0.0052714	0.860558	6	hsa-miR-125a-5p; hsa-miR-132-3p; hsa-miR-146a-5p; hsa-miR-204-5p; hsa-miR-224-5p; hsa-miR-30a-5p
WikiPathways (miRPathDB)|Gastric Cancer Network 2|+	WikiPathways (miRPathDB)	Gastric Cancer Network 2	over-represented	+	7.91e-05	0.0052714	0.0052714	0.860558	6	hsa-miR-125a-5p; hsa-miR-145-5p; hsa-miR-146b-5p; hsa-miR-193b-3p; hsa-miR-27a-3p; hsa-miR-30a-5p
WikiPathways (miRPathDB)|Hypothesized Pathways in Pathogenesis of Cardiovascular Disease|+	WikiPathways (miRPathDB)	Hypothesized Pathways in Pathogenesis of Cardiovascular Disease	over-represented	+	3.55e-05	0.0052714	0.0052714	1.96016	9	hsa-miR-125a-5p; hsa-miR-132-3p; hsa-miR-145-5p; hsa-miR-155-5p; hsa-miR-204-5p; hsa-miR-224-5p; hsa-miR-27a-3p; hsa-miR-30a-5p; hsa-miR-376c-3p
WikiPathways (miRPathDB)|IL-6 signaling pathway|+	WikiPathways (miRPathDB)	IL-6 signaling pathway	over-represented	+	7.99e-05	0.0052714	0.0052714	2.15139	9	hsa-miR-125a-5p; hsa-miR-145-5p; hsa-miR-146a-5p; hsa-miR-155-5p; hsa-miR-224-5p; hsa-miR-27a-3p; hsa-miR-30a-5p; hsa-miR-409-3p; hsa-miR-374b-5p
Gene Ontology (miRWalk)|GO0001503 ossification|+	Gene Ontology (miRWalk)	GO0001503 ossification	over-represented	+	0.000274	0.0052899	0.0052899	7.11864	16	hsa-miR-125a-5p; hsa-miR-132-3p; hsa-miR-145-5p; hsa-miR-146a-5p; hsa-miR-146b-5p; hsa-miR-155-5p; hsa-miR-16-5p; hsa-miR-186-5p; hsa-miR-193b-3p; hsa-miR-204-5p; hsa-miR-27a-3p; hsa-miR-30a-5p; hsa-miR-31-5p; hsa-miR-320a-3p; hsa-miR-342-3p; hsa-miR-374b-5p
Gene Ontology (miRWalk)|GO0005882 intermediate filament|+	Gene Ontology (miRWalk)	GO0005882 intermediate filament	over-represented	+	0.000276	0.0052899	0.0052899	3.62288	11	hsa-miR-125a-5p; hsa-miR-132-3p; hsa-miR-145-5p; hsa-miR-155-5p; hsa-miR-16-5p; hsa-miR-186-5p; hsa-miR-193b-3p; hsa-miR-30a-3p; hsa-miR-30a-5p; hsa-miR-320a-3p; hsa-miR-93-3p
Gene Ontology (miRWalk)|GO0006351 transcription dna dependent|+	Gene Ontology (miRWalk)	GO0006351 transcription dna dependent	over-represented	+	0.000275	0.0052899	0.0052899	18.178	27	hsa-miR-125a-5p; hsa-miR-132-3p; hsa-miR-140-3p; hsa-miR-145-5p; hsa-miR-146a-5p; hsa-miR-146b-5p; hsa-miR-151a-3p; hsa-miR-155-5p; hsa-miR-16-5p; hsa-miR-186-5p; hsa-miR-193b-3p; hsa-miR-197-3p; hsa-miR-204-5p; hsa-miR-224-5p; hsa-miR-27a-3p; hsa-miR-28-3p; hsa-miR-30a-3p; hsa-miR-30a-5p; hsa-miR-31-5p; hsa-miR-320a-3p; hsa-miR-342-3p; hsa-miR-376a-3p; hsa-miR-409-3p; hsa-miR-454-3p; hsa-miR-93-…
Gene Ontology (miRWalk)|GO0006364 rrna processing|+	Gene Ontology (miRWalk)	GO0006364 rrna processing	over-represented	+	0.000274	0.0052899	0.0052899	7.11864	16	hsa-miR-125a-5p; hsa-miR-132-3p; hsa-miR-146a-5p; hsa-miR-155-5p; hsa-miR-16-5p; hsa-miR-186-5p; hsa-miR-193b-3p; hsa-miR-204-5p; hsa-miR-27a-3p; hsa-miR-30a-3p; hsa-miR-30a-5p; hsa-miR-31-5p; hsa-miR-320a-3p; hsa-miR-342-3p; hsa-miR-93-3p; hsa-miR-935
Gene Ontology (miRWalk)|GO0007126 meiosis|+	Gene Ontology (miRWalk)	GO0007126 meiosis	over-represented	+	0.000276	0.0052899	0.0052899	3.62288	11	hsa-miR-132-3p; hsa-miR-146a-5p; hsa-miR-155-5p; hsa-miR-16-5p; hsa-miR-186-5p; hsa-miR-193b-3p; hsa-miR-197-3p; hsa-miR-31-5p; hsa-miR-320a-3p; hsa-miR-376a-3p; hsa-miR-93-3p
Gene Ontology (miRWalk)|GO0045740 positive regulation of dna replication|+	Gene Ontology (miRWalk)	GO0045740 positive regulation of dna replication	over-represented	+	0.000276	0.0052899	0.0052899	6.35593	15	hsa-miR-145-5p; hsa-miR-146a-5p; hsa-miR-155-5p; hsa-miR-16-5p; hsa-miR-193b-3p; hsa-miR-204-5p; hsa-miR-224-5p; hsa-miR-27a-3p; hsa-miR-30a-5p; hsa-miR-31-5p; hsa-miR-320a-3p; hsa-miR-342-3p; hsa-miR-376a-3p; hsa-miR-376c-3p; hsa-miR-93-3p
Gene Ontology (miRWalk)|GO0048666 neuron development|+	Gene Ontology (miRWalk)	GO0048666 neuron development	over-represented	+	0.000276	0.0052899	0.0052899	3.62288	11	hsa-miR-125a-5p; hsa-miR-132-3p; hsa-miR-155-5p; hsa-miR-16-5p; hsa-miR-186-5p; hsa-miR-193b-3p; hsa-miR-197-3p; hsa-miR-30a-5p; hsa-miR-31-5p; hsa-miR-320a-3p; hsa-miR-93-3p
Pathways (miRWalk)|P00003 Alzheimer disease amyloid secretase pathway|+	Pathways (miRWalk)	P00003 Alzheimer disease amyloid secretase pathway	over-represented	+	0.0013976	0.0052925	0.0052925	6.54394	14	hsa-miR-125a-5p; hsa-miR-140-3p; hsa-miR-145-5p; hsa-miR-155-5p; hsa-miR-16-5p; hsa-miR-186-5p; hsa-miR-193b-3p; hsa-miR-197-3p; hsa-miR-30a-5p; hsa-miR-31-5p; hsa-miR-320a-3p; hsa-miR-342-3p; hsa-miR-454-3p; hsa-miR-93-3p
Pathways (miRWalk)|P02738 De novo purine biosynthesis|+	Pathways (miRWalk)	P02738 De novo purine biosynthesis	over-represented	+	0.0013904	0.0052925	0.0052925	4.33967	11	hsa-miR-125a-5p; hsa-miR-155-5p; hsa-miR-16-5p; hsa-miR-186-5p; hsa-miR-193b-3p; hsa-miR-197-3p; hsa-miR-27a-3p; hsa-miR-30a-5p; hsa-miR-320a-3p; hsa-miR-342-3p; hsa-miR-93-3p
Pathways (miRWalk)|WP405 Eukaryotic Transcription Initiation|+	Pathways (miRWalk)	WP405 Eukaryotic Transcription Initiation	over-represented	+	0.0013904	0.0052925	0.0052925	4.33967	11	hsa-miR-132-3p; hsa-miR-145-5p; hsa-miR-146a-5p; hsa-miR-155-5p; hsa-miR-16-5p; hsa-miR-186-5p; hsa-miR-193b-3p; hsa-miR-30a-5p; hsa-miR-320a-3p; hsa-miR-454-3p; hsa-miR-374b-5p
Gene Ontology (miRWalk)|GO0007411 axon guidance|+	Gene Ontology (miRWalk)	GO0007411 axon guidance	over-represented	+	0.000278	0.0052992	0.0052992	12.4576	22	hsa-miR-125a-5p; hsa-miR-132-3p; hsa-miR-140-3p; hsa-miR-145-5p; hsa-miR-146a-5p; hsa-miR-146b-5p; hsa-miR-155-5p; hsa-miR-16-5p; hsa-miR-186-5p; hsa-miR-193b-3p; hsa-miR-197-3p; hsa-miR-204-5p; hsa-miR-224-5p; hsa-miR-27a-3p; hsa-miR-30a-5p; hsa-miR-31-3p; hsa-miR-31-5p; hsa-miR-320a-3p; hsa-miR-342-3p; hsa-miR-93-3p; hsa-miR-935; hsa-miR-374b-5p
Gene Ontology (miRWalk)|GO0000018 regulation of dna recombination|+	Gene Ontology (miRWalk)	GO0000018 regulation of dna recombination	over-represented	+	0.0003	0.0053205	0.0053205	1.08051	6	hsa-miR-16-5p; hsa-miR-186-5p; hsa-miR-193b-3p; hsa-miR-30a-5p; hsa-miR-320a-3p; hsa-miR-342-3p
Gene Ontology (miRWalk)|GO0003712 transcription cofactor activity|+	Gene Ontology (miRWalk)	GO0003712 transcription cofactor activity	over-represented	+	0.000299	0.0053205	0.0053205	4.95763	13	hsa-miR-125a-5p; hsa-miR-145-5p; hsa-miR-146a-5p; hsa-miR-151a-3p; hsa-miR-155-5p; hsa-miR-16-5p; hsa-miR-186-5p; hsa-miR-193b-3p; hsa-miR-197-3p; hsa-miR-30a-5p; hsa-miR-31-5p; hsa-miR-320a-3p; hsa-miR-454-3p
Gene Ontology (miRWalk)|GO0004221 ubiquitin thiolesterase activity|+	Gene Ontology (miRWalk)	GO0004221 ubiquitin thiolesterase activity	over-represented	+	0.000296	0.0053205	0.0053205	5.65678	14	hsa-miR-125a-5p; hsa-miR-140-3p; hsa-miR-145-5p; hsa-miR-151a-3p; hsa-miR-16-5p; hsa-miR-186-5p; hsa-miR-193b-3p; hsa-miR-197-3p; hsa-miR-204-5p; hsa-miR-27a-3p; hsa-miR-30a-5p; hsa-miR-320a-3p; hsa-miR-93-3p; hsa-miR-935
Gene Ontology (miRWalk)|GO0005215 transporter activity|+	Gene Ontology (miRWalk)	GO0005215 transporter activity	over-represented	+	0.000287	0.0053205	0.0053205	7.94492	17	hsa-miR-125a-5p; hsa-miR-132-3p; hsa-miR-145-5p; hsa-miR-151a-3p; hsa-miR-155-5p; hsa-miR-16-5p; hsa-miR-186-5p; hsa-miR-193b-3p; hsa-miR-197-3p; hsa-miR-204-5p; hsa-miR-224-5p; hsa-miR-30a-3p; hsa-miR-30a-5p; hsa-miR-31-3p; hsa-miR-320a-3p; hsa-miR-93-3p; hsa-miR-374b-5p
Gene Ontology (miRWalk)|GO0005769 early endosome|+	Gene Ontology (miRWalk)	GO0005769 early endosome	over-represented	+	0.000287	0.0053205	0.0053205	7.94492	17	hsa-miR-132-3p; hsa-miR-140-3p; hsa-miR-145-5p; hsa-miR-146a-5p; hsa-miR-155-5p; hsa-miR-16-5p; hsa-miR-186-5p; hsa-miR-193b-3p; hsa-miR-197-3p; hsa-miR-204-5p; hsa-miR-27a-3p; hsa-miR-30a-5p; hsa-miR-31-5p; hsa-miR-320a-3p; hsa-miR-342-3p; hsa-miR-93-3p; hsa-miR-374b-5p
Gene Ontology (miRWalk)|GO0006734 nadh metabolic process|+	Gene Ontology (miRWalk)	GO0006734 nadh metabolic process	over-represented	+	0.0003	0.0053205	0.0053205	1.08051	6	hsa-miR-16-5p; hsa-miR-186-5p; hsa-miR-193b-3p; hsa-miR-30a-5p; hsa-miR-320a-3p; hsa-miR-342-3p
Gene Ontology (miRWalk)|GO0007250 activation of nf kappab inducing kinase activity|+	Gene Ontology (miRWalk)	GO0007250 activation of nf kappab inducing kinase activity	over-represented	+	0.000293	0.0053205	0.0053205	1.97034	8	hsa-miR-132-3p; hsa-miR-146a-5p; hsa-miR-146b-5p; hsa-miR-155-5p; hsa-miR-16-5p; hsa-miR-193b-3p; hsa-miR-30a-5p; hsa-miR-93-3p
Gene Ontology (miRWalk)|GO0010629 negative regulation of gene expression|+	Gene Ontology (miRWalk)	GO0010629 negative regulation of gene expression	over-represented	+	0.000287	0.0053205	0.0053205	7.94492	17	hsa-miR-125a-5p; hsa-miR-132-3p; hsa-miR-145-5p; hsa-miR-146a-5p; hsa-miR-146b-5p; hsa-miR-155-5p; hsa-miR-16-5p; hsa-miR-186-5p; hsa-miR-193b-3p; hsa-miR-204-5p; hsa-miR-224-5p; hsa-miR-27a-3p; hsa-miR-30a-5p; hsa-miR-31-5p; hsa-miR-320a-3p; hsa-miR-342-3p; hsa-miR-93-3p
Gene Ontology (miRWalk)|GO0030194 positive regulation of blood coagulation|+	Gene Ontology (miRWalk)	GO0030194 positive regulation of blood coagulation	over-represented	+	0.000293	0.0053205	0.0053205	1.97034	8	hsa-miR-132-3p; hsa-miR-145-5p; hsa-miR-155-5p; hsa-miR-16-5p; hsa-miR-204-5p; hsa-miR-27a-3p; hsa-miR-30a-3p; hsa-miR-30a-5p
Gene Ontology (miRWalk)|GO0031293 membrane protein intracellular domain proteolysis|+	Gene Ontology (miRWalk)	GO0031293 membrane protein intracellular domain proteolysis	over-represented	+	0.000293	0.0053205	0.0053205	1.97034	8	hsa-miR-145-5p; hsa-miR-146a-5p; hsa-miR-146b-5p; hsa-miR-155-5p; hsa-miR-16-5p; hsa-miR-193b-3p; hsa-miR-320a-3p; hsa-miR-93-3p
Gene Ontology (miRWalk)|GO0032587 ruffle membrane|+	Gene Ontology (miRWalk)	GO0032587 ruffle membrane	over-represented	+	0.000296	0.0053205	0.0053205	5.65678	14	hsa-miR-125a-5p; hsa-miR-132-3p; hsa-miR-145-5p; hsa-miR-146b-5p; hsa-miR-155-5p; hsa-miR-16-5p; hsa-miR-186-5p; hsa-miR-193b-3p; hsa-miR-204-5p; hsa-miR-27a-3p; hsa-miR-30a-5p; hsa-miR-31-3p; hsa-miR-31-5p; hsa-miR-320a-3p
Gene Ontology (miRWalk)|GO0042692 muscle cell differentiation|+	Gene Ontology (miRWalk)	GO0042692 muscle cell differentiation	over-represented	+	0.000299	0.0053205	0.0053205	4.95763	13	hsa-miR-132-3p; hsa-miR-145-5p; hsa-miR-151a-3p; hsa-miR-155-5p; hsa-miR-16-5p; hsa-miR-193b-3p; hsa-miR-204-5p; hsa-miR-224-5p; hsa-miR-30a-3p; hsa-miR-30a-5p; hsa-miR-320a-3p; hsa-miR-342-3p; hsa-miR-93-3p
Gene Ontology (miRWalk)|GO0043984 histone h4 k16 acetylation|+	Gene Ontology (miRWalk)	GO0043984 histone h4 k16 acetylation	over-represented	+	0.000297	0.0053205	0.0053205	3.05085	10	hsa-miR-125a-5p; hsa-miR-145-5p; hsa-miR-155-5p; hsa-miR-16-5p; hsa-miR-186-5p; hsa-miR-193b-3p; hsa-miR-197-3p; hsa-miR-30a-5p; hsa-miR-320a-3p; hsa-miR-93-3p
Gene Ontology (miRWalk)|GO0045295 gamma catenin binding|+	Gene Ontology (miRWalk)	GO0045295 gamma catenin binding	over-represented	+	0.000297	0.0053205	0.0053205	3.05085	10	hsa-miR-145-5p; hsa-miR-155-5p; hsa-miR-16-5p; hsa-miR-186-5p; hsa-miR-193b-3p; hsa-miR-204-5p; hsa-miR-27a-3p; hsa-miR-30a-5p; hsa-miR-31-5p; hsa-miR-935
Gene Ontology (miRWalk)|GO0045947 negative regulation of translational initiation|+	Gene Ontology (miRWalk)	GO0045947 negative regulation of translational initiation	over-represented	+	0.000293	0.0053205	0.0053205	1.97034	8	hsa-miR-125a-5p; hsa-miR-155-5p; hsa-miR-16-5p; hsa-miR-186-5p; hsa-miR-197-3p; hsa-miR-30a-3p; hsa-miR-30a-5p; hsa-miR-376a-3p
Gene Ontology (miRWalk)|GO0046822 regulation of nucleocytoplasmic transport|+	Gene Ontology (miRWalk)	GO0046822 regulation of nucleocytoplasmic transport	over-represented	+	0.000293	0.0053205	0.0053205	1.97034	8	hsa-miR-146a-5p; hsa-miR-155-5p; hsa-miR-16-5p; hsa-miR-193b-3p; hsa-miR-197-3p; hsa-miR-30a-5p; hsa-miR-320a-3p; hsa-miR-93-3p
Gene Ontology (miRWalk)|GO0051591 response to camp|+	Gene Ontology (miRWalk)	GO0051591 response to camp	over-represented	+	0.000299	0.0053205	0.0053205	4.95763	13	hsa-miR-125a-5p; hsa-miR-145-5p; hsa-miR-146a-5p; hsa-miR-155-5p; hsa-miR-16-5p; hsa-miR-186-5p; hsa-miR-193b-3p; hsa-miR-197-3p; hsa-miR-204-5p; hsa-miR-224-5p; hsa-miR-30a-5p; hsa-miR-320a-3p; hsa-miR-342-3p
Gene Ontology (miRWalk)|GO0051721 protein phosphatase 2a binding|+	Gene Ontology (miRWalk)	GO0051721 protein phosphatase 2a binding	over-represented	+	0.000296	0.0053205	0.0053205	5.65678	14	hsa-miR-125a-5p; hsa-miR-132-3p; hsa-miR-155-5p; hsa-miR-16-5p; hsa-miR-186-5p; hsa-miR-193b-3p; hsa-miR-197-3p; hsa-miR-204-5p; hsa-miR-27a-3p; hsa-miR-30a-5p; hsa-miR-320a-3p; hsa-miR-342-3p; hsa-miR-454-3p; hsa-miR-935
Gene Ontology (miRWalk)|GO0090162 establishment of epithelial cell polarity|+	Gene Ontology (miRWalk)	GO0090162 establishment of epithelial cell polarity	over-represented	+	0.0003	0.0053205	0.0053205	1.08051	6	hsa-miR-125a-5p; hsa-miR-132-3p; hsa-miR-193b-3p; hsa-miR-30a-5p; hsa-miR-320a-3p; hsa-miR-93-3p
Pathways (miRWalk)|P02787 Vitamin B6 metabolism|+	Pathways (miRWalk)	P02787 Vitamin B6 metabolism	over-represented	+	0.0014165	0.0053206	0.0053206	0.964371	5	hsa-miR-155-5p; hsa-miR-16-5p; hsa-miR-193b-3p; hsa-miR-30a-5p; hsa-miR-342-3p
Diseases (MNDR)|Lymphoblastoid|+	Diseases (MNDR)	Lymphoblastoid	over-represented	+	0.0019142	0.0053508	0.0053508	3.69892	10	hsa-miR-132-3p; hsa-miR-146a-5p; hsa-miR-155-5p; hsa-miR-16-5p; hsa-miR-204-5p; hsa-miR-27a-3p; hsa-miR-30a-3p; hsa-miR-31-5p; hsa-miR-342-3p; hsa-miR-376c-3p
Diseases (MNDR)|adrenocortical carcinoma|+	Diseases (MNDR)	adrenocortical carcinoma	over-represented	+	0.0019189	0.0053508	0.0053508	6.53763	14	hsa-miR-125a-5p; hsa-miR-132-3p; hsa-miR-145-5p; hsa-miR-146a-5p; hsa-miR-146b-5p; hsa-miR-155-5p; hsa-miR-27a-3p; hsa-miR-30a-5p; hsa-miR-31-5p; hsa-miR-376a-3p; hsa-miR-376c-3p; hsa-miR-409-3p; hsa-miR-411-5p; hsa-miR-539-5p
Gene Ontology (miRWalk)|GO0006974 response to dna damage stimulus|+	Gene Ontology (miRWalk)	GO0006974 response to dna damage stimulus	over-represented	+	0.000305	0.0053812	0.0053812	12.5212	22	hsa-miR-125a-5p; hsa-miR-132-3p; hsa-miR-145-5p; hsa-miR-146a-5p; hsa-miR-146b-5p; hsa-miR-151a-3p; hsa-miR-155-5p; hsa-miR-16-5p; hsa-miR-186-5p; hsa-miR-193b-3p; hsa-miR-197-3p; hsa-miR-204-5p; hsa-miR-224-5p; hsa-miR-27a-3p; hsa-miR-30a-5p; hsa-miR-31-5p; hsa-miR-320a-3p; hsa-miR-342-3p; hsa-miR-454-3p; hsa-miR-93-3p; hsa-miR-935; hsa-miR-374b-5p
Gene Ontology (miRWalk)|GO0045944 positive regulation of transcription from rna polymerase ii promoter|+	Gene Ontology (miRWalk)	GO0045944 positive regulation of transcription from rna polymerase ii promoter	over-represented	+	0.000306	0.0053812	0.0053812	16.9703	26	hsa-miR-125a-5p; hsa-miR-132-3p; hsa-miR-140-3p; hsa-miR-145-5p; hsa-miR-146a-5p; hsa-miR-146b-5p; hsa-miR-151a-3p; hsa-miR-155-5p; hsa-miR-16-5p; hsa-miR-186-5p; hsa-miR-193b-3p; hsa-miR-197-3p; hsa-miR-204-5p; hsa-miR-224-5p; hsa-miR-27a-3p; hsa-miR-30a-3p; hsa-miR-30a-5p; hsa-miR-31-3p; hsa-miR-31-5p; hsa-miR-320a-3p; hsa-miR-342-3p; hsa-miR-409-3p; hsa-miR-454-3p; hsa-miR-93-3p; hsa-miR-935; …
Diseases (MNDR)|Nevus, Pigmented|+	Diseases (MNDR)	Nevus, Pigmented	over-represented	+	0.0019683	0.0054658	0.0054658	1.93548	7	hsa-miR-125a-5p; hsa-miR-145-5p; hsa-miR-146a-5p; hsa-miR-155-5p; hsa-miR-16-5p; hsa-miR-27a-3p; hsa-miR-31-5p
Diseases (MNDR)|acute promyelocytic leukemia|+	Diseases (MNDR)	acute promyelocytic leukemia	over-represented	+	0.0020052	0.0055224	0.0055224	2.49462	8	hsa-miR-145-5p; hsa-miR-146a-5p; hsa-miR-146b-5p; hsa-miR-155-5p; hsa-miR-16-5p; hsa-miR-27a-3p; hsa-miR-31-5p; hsa-miR-342-3p
Diseases (MNDR)|gastrointestinal system cancer|+	Diseases (MNDR)	gastrointestinal system cancer	over-represented	+	0.0020052	0.0055224	0.0055224	2.49462	8	hsa-miR-145-5p; hsa-miR-146a-5p; hsa-miR-146b-5p; hsa-miR-155-5p; hsa-miR-16-5p; hsa-miR-27a-3p; hsa-miR-30a-5p; hsa-miR-31-5p
Gene Ontology (miRWalk)|GO0004930 g protein coupled receptor activity|+	Gene Ontology (miRWalk)	GO0004930 g protein coupled receptor activity	over-represented	+	0.000325	0.0055793	0.0055793	4.32203	12	hsa-miR-132-3p; hsa-miR-145-5p; hsa-miR-146a-5p; hsa-miR-146b-5p; hsa-miR-16-5p; hsa-miR-204-5p; hsa-miR-224-5p; hsa-miR-30a-5p; hsa-miR-31-5p; hsa-miR-320a-3p; hsa-miR-93-3p; hsa-miR-374b-5p
Gene Ontology (miRWalk)|GO0005201 extracellular matrix structural constituent|+	Gene Ontology (miRWalk)	GO0005201 extracellular matrix structural constituent	over-represented	+	0.000327	0.0055793	0.0055793	3.68644	11	hsa-miR-125a-5p; hsa-miR-132-3p; hsa-miR-146a-5p; hsa-miR-155-5p; hsa-miR-16-5p; hsa-miR-193b-3p; hsa-miR-197-3p; hsa-miR-204-5p; hsa-miR-30a-3p; hsa-miR-30a-5p; hsa-miR-93-3p
Gene Ontology (miRWalk)|GO0006515 misfolded or incompletely synthesized protein catabolic process|+	Gene Ontology (miRWalk)	GO0006515 misfolded or incompletely synthesized protein catabolic process	over-represented	+	0.000333	0.0055793	0.0055793	1.52542	7	hsa-miR-125a-5p; hsa-miR-132-3p; hsa-miR-155-5p; hsa-miR-16-5p; hsa-miR-193b-3p; hsa-miR-30a-5p; hsa-miR-320a-3p
Gene Ontology (miRWalk)|GO0007031 peroxisome organization|+	Gene Ontology (miRWalk)	GO0007031 peroxisome organization	over-represented	+	0.000333	0.0055793	0.0055793	1.52542	7	hsa-miR-155-5p; hsa-miR-16-5p; hsa-miR-193b-3p; hsa-miR-27a-3p; hsa-miR-30a-5p; hsa-miR-31-5p; hsa-miR-320a-3p
Gene Ontology (miRWalk)|GO0008270 zinc ion binding|+	Gene Ontology (miRWalk)	GO0008270 zinc ion binding	over-represented	+	0.000332	0.0055793	0.0055793	17.0339	26	hsa-miR-125a-5p; hsa-miR-132-3p; hsa-miR-140-3p; hsa-miR-145-5p; hsa-miR-146a-5p; hsa-miR-146b-5p; hsa-miR-151a-3p; hsa-miR-155-5p; hsa-miR-16-5p; hsa-miR-186-5p; hsa-miR-193b-3p; hsa-miR-197-3p; hsa-miR-204-5p; hsa-miR-224-5p; hsa-miR-27a-3p; hsa-miR-28-3p; hsa-miR-30a-3p; hsa-miR-30a-5p; hsa-miR-31-5p; hsa-miR-320a-3p; hsa-miR-342-3p; hsa-miR-409-3p; hsa-miR-454-3p; hsa-miR-93-3p; hsa-miR-935; …
Gene Ontology (miRWalk)|GO0010757 negative regulation of plasminogen activation|+	Gene Ontology (miRWalk)	GO0010757 negative regulation of plasminogen activation	over-represented	+	0.000333	0.0055793	0.0055793	1.52542	7	hsa-miR-132-3p; hsa-miR-145-5p; hsa-miR-155-5p; hsa-miR-16-5p; hsa-miR-204-5p; hsa-miR-30a-3p; hsa-miR-30a-5p
Gene Ontology (miRWalk)|GO0016323 basolateral plasma membrane|+	Gene Ontology (miRWalk)	GO0016323 basolateral plasma membrane	over-represented	+	0.00032	0.0055793	0.0055793	8.00847	17	hsa-miR-125a-5p; hsa-miR-132-3p; hsa-miR-146a-5p; hsa-miR-146b-5p; hsa-miR-155-5p; hsa-miR-16-5p; hsa-miR-186-5p; hsa-miR-193b-3p; hsa-miR-197-3p; hsa-miR-204-5p; hsa-miR-27a-3p; hsa-miR-30a-3p; hsa-miR-30a-5p; hsa-miR-31-5p; hsa-miR-320a-3p; hsa-miR-342-3p; hsa-miR-93-3p
Gene Ontology (miRWalk)|GO0030501 positive regulation of bone mineralization|+	Gene Ontology (miRWalk)	GO0030501 positive regulation of bone mineralization	over-represented	+	0.000325	0.0055793	0.0055793	4.32203	12	hsa-miR-140-3p; hsa-miR-146b-5p; hsa-miR-155-5p; hsa-miR-16-5p; hsa-miR-186-5p; hsa-miR-193b-3p; hsa-miR-197-3p; hsa-miR-204-5p; hsa-miR-30a-5p; hsa-miR-320a-3p; hsa-miR-342-3p; hsa-miR-93-3p
Gene Ontology (miRWalk)|GO0030529 ribonucleoprotein complex|+	Gene Ontology (miRWalk)	GO0030529 ribonucleoprotein complex	over-represented	+	0.000324	0.0055793	0.0055793	9.72458	19	hsa-miR-125a-5p; hsa-miR-132-3p; hsa-miR-145-5p; hsa-miR-146a-5p; hsa-miR-146b-5p; hsa-miR-151a-3p; hsa-miR-155-5p; hsa-miR-16-5p; hsa-miR-186-5p; hsa-miR-193b-3p; hsa-miR-197-3p; hsa-miR-30a-5p; hsa-miR-31-5p; hsa-miR-320a-3p; hsa-miR-342-3p; hsa-miR-376a-3p; hsa-miR-454-3p; hsa-miR-93-3p; hsa-miR-935
Gene Ontology (miRWalk)|GO0042177 negative regulation of protein catabolic process|+	Gene Ontology (miRWalk)	GO0042177 negative regulation of protein catabolic process	over-represented	+	0.000327	0.0055793	0.0055793	3.68644	11	hsa-miR-146a-5p; hsa-miR-155-5p; hsa-miR-16-5p; hsa-miR-186-5p; hsa-miR-193b-3p; hsa-miR-224-5p; hsa-miR-27a-3p; hsa-miR-30a-5p; hsa-miR-31-5p; hsa-miR-454-3p; hsa-miR-93-3p
Gene Ontology (miRWalk)|GO0050718 positive regulation of interleukin 1 beta secretion|+	Gene Ontology (miRWalk)	GO0050718 positive regulation of interleukin 1 beta secretion	over-represented	+	0.000333	0.0055793	0.0055793	1.52542	7	hsa-miR-125a-5p; hsa-miR-155-5p; hsa-miR-16-5p; hsa-miR-186-5p; hsa-miR-193b-3p; hsa-miR-30a-5p; hsa-miR-409-3p
Gene Ontology (miRWalk)|GO0060324 face development|+	Gene Ontology (miRWalk)	GO0060324 face development	over-represented	+	0.000333	0.0055793	0.0055793	1.52542	7	hsa-miR-155-5p; hsa-miR-16-5p; hsa-miR-186-5p; hsa-miR-193b-3p; hsa-miR-30a-5p; hsa-miR-320a-3p; hsa-miR-454-3p
Gene Ontology (miRWalk)|GO0061036 positive regulation of cartilage development|+	Gene Ontology (miRWalk)	GO0061036 positive regulation of cartilage development	over-represented	+	0.000333	0.0055793	0.0055793	1.52542	7	hsa-miR-145-5p; hsa-miR-155-5p; hsa-miR-16-5p; hsa-miR-186-5p; hsa-miR-204-5p; hsa-miR-30a-3p; hsa-miR-30a-5p
Gene Ontology (miRWalk)|GO0070936 protein k48 linked ubiquitination|+	Gene Ontology (miRWalk)	GO0070936 protein k48 linked ubiquitination	over-represented	+	0.000325	0.0055793	0.0055793	4.32203	12	hsa-miR-125a-5p; hsa-miR-140-3p; hsa-miR-151a-3p; hsa-miR-155-5p; hsa-miR-16-5p; hsa-miR-186-5p; hsa-miR-193b-3p; hsa-miR-30a-5p; hsa-miR-320a-3p; hsa-miR-342-3p; hsa-miR-93-3p; hsa-miR-374b-5p
Diseases (MNDR)|retinoblastoma|+	Diseases (MNDR)	retinoblastoma	over-represented	+	0.0020431	0.005604	0.005604	8.17204	16	hsa-miR-125a-5p; hsa-miR-140-3p; hsa-miR-145-5p; hsa-miR-146a-5p; hsa-miR-146b-5p; hsa-miR-155-5p; hsa-miR-16-5p; hsa-miR-186-5p; hsa-miR-204-5p; hsa-miR-224-5p; hsa-miR-27a-3p; hsa-miR-30a-5p; hsa-miR-31-5p; hsa-miR-320a-3p; hsa-miR-342-3p; hsa-miR-374b-5p
Gene Ontology (miRWalk)|GO0030141 secretory granule|+	Gene Ontology (miRWalk)	GO0030141 secretory granule	over-represented	+	0.000338	0.0056401	0.0056401	5.72034	14	hsa-miR-125a-5p; hsa-miR-132-3p; hsa-miR-145-5p; hsa-miR-146a-5p; hsa-miR-155-5p; hsa-miR-16-5p; hsa-miR-197-3p; hsa-miR-204-5p; hsa-miR-224-5p; hsa-miR-30a-3p; hsa-miR-30a-5p; hsa-miR-31-5p; hsa-miR-320a-3p; hsa-miR-93-3p
Pathways (miRWalk)|hsa00760 Nicotinate and nicotinamide metabolism|+	Pathways (miRWalk)	hsa00760 Nicotinate and nicotinamide metabolism	over-represented	+	0.0015165	0.0056503	0.0056503	1.92874	7	hsa-miR-125a-5p; hsa-miR-155-5p; hsa-miR-16-5p; hsa-miR-186-5p; hsa-miR-193b-3p; hsa-miR-30a-5p; hsa-miR-320a-3p
Gene Ontology (miRWalk)|GO0000159 protein phosphatase type 2a complex|+	Gene Ontology (miRWalk)	GO0000159 protein phosphatase type 2a complex	over-represented	+	0.000351	0.0056528	0.0056528	2.54237	9	hsa-miR-125a-5p; hsa-miR-155-5p; hsa-miR-16-5p; hsa-miR-197-3p; hsa-miR-30a-5p; hsa-miR-31-3p; hsa-miR-31-5p; hsa-miR-342-3p; hsa-miR-93-3p
Gene Ontology (miRWalk)|GO0000184 nuclear transcribed mrna catabolic process nonsense mediated decay|+	Gene Ontology (miRWalk)	GO0000184 nuclear transcribed mrna catabolic process nonsense mediated decay	over-represented	+	0.000349	0.0056528	0.0056528	8.89831	18	hsa-miR-125a-5p; hsa-miR-132-3p; hsa-miR-140-3p; hsa-miR-155-5p; hsa-miR-16-5p; hsa-miR-186-5p; hsa-miR-193b-3p; hsa-miR-197-3p; hsa-miR-204-5p; hsa-miR-27a-3p; hsa-miR-30a-3p; hsa-miR-30a-5p; hsa-miR-31-5p; hsa-miR-320a-3p; hsa-miR-342-3p; hsa-miR-454-3p; hsa-miR-93-3p; hsa-miR-935
Gene Ontology (miRWalk)|GO0001102 rna polymerase ii activating transcription factor binding|+	Gene Ontology (miRWalk)	GO0001102 rna polymerase ii activating transcription factor binding	over-represented	+	0.000344	0.0056528	0.0056528	5.02119	13	hsa-miR-132-3p; hsa-miR-155-5p; hsa-miR-16-5p; hsa-miR-186-5p; hsa-miR-193b-3p; hsa-miR-27a-3p; hsa-miR-30a-3p; hsa-miR-30a-5p; hsa-miR-320a-3p; hsa-miR-342-3p; hsa-miR-454-3p; hsa-miR-935; hsa-miR-374b-5p
Gene Ontology (miRWalk)|GO0002576 platelet degranulation|+	Gene Ontology (miRWalk)	GO0002576 platelet degranulation	over-represented	+	0.000349	0.0056528	0.0056528	8.89831	18	hsa-miR-125a-5p; hsa-miR-132-3p; hsa-miR-145-5p; hsa-miR-155-5p; hsa-miR-16-5p; hsa-miR-186-5p; hsa-miR-193b-3p; hsa-miR-197-3p; hsa-miR-204-5p; hsa-miR-27a-3p; hsa-miR-30a-3p; hsa-miR-30a-5p; hsa-miR-31-3p; hsa-miR-31-5p; hsa-miR-320a-3p; hsa-miR-409-3p; hsa-miR-93-3p; hsa-miR-935
Gene Ontology (miRWalk)|GO0006614 srp dependent cotranslational protein targeting to membrane|+	Gene Ontology (miRWalk)	GO0006614 srp dependent cotranslational protein targeting to membrane	over-represented	+	0.000349	0.0056528	0.0056528	8.89831	18	hsa-miR-125a-5p; hsa-miR-132-3p; hsa-miR-140-3p; hsa-miR-155-5p; hsa-miR-16-5p; hsa-miR-186-5p; hsa-miR-193b-3p; hsa-miR-197-3p; hsa-miR-204-5p; hsa-miR-27a-3p; hsa-miR-30a-3p; hsa-miR-30a-5p; hsa-miR-31-5p; hsa-miR-320a-3p; hsa-miR-342-3p; hsa-miR-454-3p; hsa-miR-93-3p; hsa-miR-935
Gene Ontology (miRWalk)|GO0007050 cell cycle arrest|+	Gene Ontology (miRWalk)	GO0007050 cell cycle arrest	over-represented	+	0.00035	0.0056528	0.0056528	11.6314	21	hsa-miR-125a-5p; hsa-miR-132-3p; hsa-miR-145-5p; hsa-miR-146a-5p; hsa-miR-146b-5p; hsa-miR-155-5p; hsa-miR-16-5p; hsa-miR-186-5p; hsa-miR-193b-3p; hsa-miR-197-3p; hsa-miR-204-5p; hsa-miR-27a-3p; hsa-miR-30a-3p; hsa-miR-30a-5p; hsa-miR-31-3p; hsa-miR-320a-3p; hsa-miR-342-3p; hsa-miR-409-3p; hsa-miR-454-3p; hsa-miR-93-3p; hsa-miR-374b-5p
Gene Ontology (miRWalk)|GO0007409 axonogenesis|+	Gene Ontology (miRWalk)	GO0007409 axonogenesis	over-represented	+	0.000344	0.0056528	0.0056528	5.02119	13	hsa-miR-125a-5p; hsa-miR-132-3p; hsa-miR-145-5p; hsa-miR-155-5p; hsa-miR-16-5p; hsa-miR-186-5p; hsa-miR-193b-3p; hsa-miR-204-5p; hsa-miR-27a-3p; hsa-miR-30a-5p; hsa-miR-320a-3p; hsa-miR-93-3p; hsa-miR-374b-5p
Gene Ontology (miRWalk)|GO0008217 regulation of blood pressure|+	Gene Ontology (miRWalk)	GO0008217 regulation of blood pressure	over-represented	+	0.000344	0.0056528	0.0056528	5.02119	13	hsa-miR-125a-5p; hsa-miR-132-3p; hsa-miR-146b-5p; hsa-miR-155-5p; hsa-miR-16-5p; hsa-miR-186-5p; hsa-miR-193b-3p; hsa-miR-197-3p; hsa-miR-28-3p; hsa-miR-30a-5p; hsa-miR-320a-3p; hsa-miR-342-3p; hsa-miR-93-3p
Gene Ontology (miRWalk)|GO0016874 ligase activity|+	Gene Ontology (miRWalk)	GO0016874 ligase activity	over-represented	+	0.000344	0.0056528	0.0056528	5.02119	13	hsa-miR-132-3p; hsa-miR-145-5p; hsa-miR-146a-5p; hsa-miR-151a-3p; hsa-miR-155-5p; hsa-miR-16-5p; hsa-miR-186-5p; hsa-miR-193b-3p; hsa-miR-197-3p; hsa-miR-31-5p; hsa-miR-320a-3p; hsa-miR-93-3p; hsa-miR-374b-5p
Gene Ontology (miRWalk)|GO0031435 mitogen activated protein kinase kinase kinase binding|+	Gene Ontology (miRWalk)	GO0031435 mitogen activated protein kinase kinase kinase binding	over-represented	+	0.000351	0.0056528	0.0056528	2.54237	9	hsa-miR-125a-5p; hsa-miR-146a-5p; hsa-miR-146b-5p; hsa-miR-16-5p; hsa-miR-224-5p; hsa-miR-320a-3p; hsa-miR-342-3p; hsa-miR-454-3p; hsa-miR-93-3p
Gene Ontology (miRWalk)|GO0046580 negative regulation of ras protein signal transduction|+	Gene Ontology (miRWalk)	GO0046580 negative regulation of ras protein signal transduction	over-represented	+	0.000351	0.0056528	0.0056528	2.54237	9	hsa-miR-132-3p; hsa-miR-145-5p; hsa-miR-155-5p; hsa-miR-16-5p; hsa-miR-186-5p; hsa-miR-193b-3p; hsa-miR-27a-3p; hsa-miR-31-5p; hsa-miR-93-3p
Gene Ontology (miRWalk)|GO0009725 response to hormone stimulus|+	Gene Ontology (miRWalk)	GO0009725 response to hormone stimulus	over-represented	+	0.000357	0.0057235	0.0057235	3.11441	10	hsa-miR-125a-5p; hsa-miR-155-5p; hsa-miR-16-5p; hsa-miR-186-5p; hsa-miR-193b-3p; hsa-miR-197-3p; hsa-miR-224-5p; hsa-miR-30a-5p; hsa-miR-320a-3p; hsa-miR-409-3p
Annotations derived over miRTarBase (Gene Ontology)|positive regulation of nitric oxide mediated signal transduction GO0010750|+	Annotations derived over miRTarBase (Gene Ontology)	positive regulation of nitric oxide mediated signal transduction GO0010750	over-represented	+	1.06e-05	0.0059081	0.0059082	2.06174	10	hsa-miR-125a-5p; hsa-miR-132-3p; hsa-miR-145-5p; hsa-miR-146a-5p; hsa-miR-146b-5p; hsa-miR-155-5p; hsa-miR-16-5p; hsa-miR-27a-3p; hsa-miR-30a-5p; hsa-miR-320a-3p
Pathways (miRWalk)|P00043 Muscarinic acetylcholine receptor 2 and 4 signaling pathway|+	Pathways (miRWalk)	P00043 Muscarinic acetylcholine receptor 2 and 4 signaling pathway	over-represented	+	0.0016041	0.0059224	0.0059224	4.40855	11	hsa-miR-132-3p; hsa-miR-155-5p; hsa-miR-16-5p; hsa-miR-186-5p; hsa-miR-193b-3p; hsa-miR-197-3p; hsa-miR-204-5p; hsa-miR-27a-3p; hsa-miR-30a-5p; hsa-miR-320a-3p; hsa-miR-935
Pathways (miRWalk)|hsa04920 Adipocytokine signaling pathway|+	Pathways (miRWalk)	hsa04920 Adipocytokine signaling pathway	over-represented	+	0.0016152	0.0059224	0.0059224	8.26603	16	hsa-miR-125a-5p; hsa-miR-140-3p; hsa-miR-145-5p; hsa-miR-146a-5p; hsa-miR-146b-5p; hsa-miR-151a-3p; hsa-miR-155-5p; hsa-miR-16-5p; hsa-miR-186-5p; hsa-miR-193b-3p; hsa-miR-197-3p; hsa-miR-30a-5p; hsa-miR-320a-3p; hsa-miR-93-3p; hsa-miR-935; hsa-miR-374b-5p
WikiPathways (miRPathDB)|Spinal Cord Injury|+	WikiPathways (miRPathDB)	Spinal Cord Injury	over-represented	+	0.000108	0.0059407	0.0059407	2.77291	10	hsa-miR-125a-5p; hsa-miR-132-3p; hsa-miR-145-5p; hsa-miR-146a-5p; hsa-miR-146b-5p; hsa-miR-155-5p; hsa-miR-204-5p; hsa-miR-224-5p; hsa-miR-27a-3p; hsa-miR-30a-5p
Diseases (MNDR)|Ependymoma|+	Diseases (MNDR)	Ependymoma	over-represented	+	0.0021854	0.0059457	0.0059457	4.43011	11	hsa-miR-145-5p; hsa-miR-146a-5p; hsa-miR-146b-5p; hsa-miR-155-5p; hsa-miR-16-5p; hsa-miR-27a-3p; hsa-miR-30a-5p; hsa-miR-31-5p; hsa-miR-409-3p; hsa-miR-411-5p; hsa-miR-596
Diseases (MNDR)|Myasthenia Gravis, Autoimmune, Experimental|+	Diseases (MNDR)	Myasthenia Gravis, Autoimmune, Experimental	over-represented	+	0.0021854	0.0059457	0.0059457	4.43011	11	hsa-miR-125a-5p; hsa-miR-140-3p; hsa-miR-145-5p; hsa-miR-146a-5p; hsa-miR-155-5p; hsa-miR-16-5p; hsa-miR-197-3p; hsa-miR-27a-3p; hsa-miR-30a-5p; hsa-miR-320a-3p; hsa-miR-342-3p
Gene Ontology (miRWalk)|GO0070498 interleukin 1 mediated signaling pathway|+	Gene Ontology (miRWalk)	GO0070498 interleukin 1 mediated signaling pathway	over-represented	+	0.000374	0.0059813	0.0059813	2.0339	8	hsa-miR-132-3p; hsa-miR-146a-5p; hsa-miR-146b-5p; hsa-miR-16-5p; hsa-miR-193b-3p; hsa-miR-197-3p; hsa-miR-27a-3p; hsa-miR-93-3p
Gene Ontology (miRWalk)|GO0000086 g2 m transition of mitotic cell cycle|+	Gene Ontology (miRWalk)	GO0000086 g2 m transition of mitotic cell cycle	over-represented	+	0.000381	0.0059849	0.0059849	10.7415	20	hsa-miR-125a-5p; hsa-miR-132-3p; hsa-miR-145-5p; hsa-miR-146a-5p; hsa-miR-146b-5p; hsa-miR-151a-3p; hsa-miR-155-5p; hsa-miR-16-5p; hsa-miR-186-5p; hsa-miR-193b-3p; hsa-miR-197-3p; hsa-miR-204-5p; hsa-miR-30a-3p; hsa-miR-30a-5p; hsa-miR-31-5p; hsa-miR-320a-3p; hsa-miR-376a-3p; hsa-miR-93-3p; hsa-miR-935; hsa-miR-374b-5p
Gene Ontology (miRWalk)|GO0005524 atp binding|+	Gene Ontology (miRWalk)	GO0005524 atp binding	over-represented	+	0.000383	0.0059849	0.0059849	18.4322	27	hsa-miR-125a-5p; hsa-miR-132-3p; hsa-miR-140-3p; hsa-miR-145-5p; hsa-miR-146a-5p; hsa-miR-146b-5p; hsa-miR-151a-3p; hsa-miR-155-5p; hsa-miR-16-5p; hsa-miR-186-5p; hsa-miR-193b-3p; hsa-miR-197-3p; hsa-miR-204-5p; hsa-miR-224-5p; hsa-miR-27a-3p; hsa-miR-30a-3p; hsa-miR-30a-5p; hsa-miR-31-3p; hsa-miR-31-5p; hsa-miR-320a-3p; hsa-miR-342-3p; hsa-miR-376a-3p; hsa-miR-376c-3p; hsa-miR-454-3p; hsa-miR-93…
Gene Ontology (miRWalk)|GO0005719 nuclear euchromatin|+	Gene Ontology (miRWalk)	GO0005719 nuclear euchromatin	over-represented	+	0.000386	0.0059849	0.0059849	3.75	11	hsa-miR-132-3p; hsa-miR-146a-5p; hsa-miR-151a-3p; hsa-miR-155-5p; hsa-miR-16-5p; hsa-miR-186-5p; hsa-miR-193b-3p; hsa-miR-30a-5p; hsa-miR-342-3p; hsa-miR-93-3p; hsa-miR-935
Gene Ontology (miRWalk)|GO0005765 lysosomal membrane|+	Gene Ontology (miRWalk)	GO0005765 lysosomal membrane	over-represented	+	0.000384	0.0059849	0.0059849	5.7839	14	hsa-miR-125a-5p; hsa-miR-132-3p; hsa-miR-145-5p; hsa-miR-146a-5p; hsa-miR-155-5p; hsa-miR-16-5p; hsa-miR-186-5p; hsa-miR-193b-3p; hsa-miR-204-5p; hsa-miR-224-5p; hsa-miR-27a-3p; hsa-miR-30a-5p; hsa-miR-320a-3p; hsa-miR-374b-5p
Gene Ontology (miRWalk)|GO0005778 peroxisomal membrane|+	Gene Ontology (miRWalk)	GO0005778 peroxisomal membrane	over-represented	+	0.000386	0.0059849	0.0059849	3.75	11	hsa-miR-146b-5p; hsa-miR-155-5p; hsa-miR-16-5p; hsa-miR-186-5p; hsa-miR-193b-3p; hsa-miR-197-3p; hsa-miR-30a-5p; hsa-miR-31-5p; hsa-miR-454-3p; hsa-miR-93-3p; hsa-miR-935
Gene Ontology (miRWalk)|GO0005881 cytoplasmic microtubule|+	Gene Ontology (miRWalk)	GO0005881 cytoplasmic microtubule	over-represented	+	0.000378	0.0059849	0.0059849	4.38559	12	hsa-miR-140-3p; hsa-miR-146a-5p; hsa-miR-155-5p; hsa-miR-16-5p; hsa-miR-186-5p; hsa-miR-193b-3p; hsa-miR-197-3p; hsa-miR-27a-3p; hsa-miR-30a-3p; hsa-miR-30a-5p; hsa-miR-320a-3p; hsa-miR-93-3p
Gene Ontology (miRWalk)|GO0006289 nucleotide excision repair|+	Gene Ontology (miRWalk)	GO0006289 nucleotide excision repair	over-represented	+	0.000384	0.0059849	0.0059849	5.7839	14	hsa-miR-125a-5p; hsa-miR-132-3p; hsa-miR-146a-5p; hsa-miR-155-5p; hsa-miR-16-5p; hsa-miR-186-5p; hsa-miR-193b-3p; hsa-miR-197-3p; hsa-miR-27a-3p; hsa-miR-30a-5p; hsa-miR-31-5p; hsa-miR-320a-3p; hsa-miR-342-3p; hsa-miR-454-3p
Gene Ontology (miRWalk)|GO0008234 cysteine type peptidase activity|+	Gene Ontology (miRWalk)	GO0008234 cysteine type peptidase activity	over-represented	+	0.000386	0.0059849	0.0059849	3.75	11	hsa-miR-132-3p; hsa-miR-146a-5p; hsa-miR-151a-3p; hsa-miR-155-5p; hsa-miR-16-5p; hsa-miR-186-5p; hsa-miR-193b-3p; hsa-miR-204-5p; hsa-miR-30a-5p; hsa-miR-320a-3p; hsa-miR-935
Gene Ontology (miRWalk)|GO0030182 neuron differentiation|+	Gene Ontology (miRWalk)	GO0030182 neuron differentiation	over-represented	+	0.000384	0.0059849	0.0059849	5.7839	14	hsa-miR-132-3p; hsa-miR-145-5p; hsa-miR-155-5p; hsa-miR-16-5p; hsa-miR-186-5p; hsa-miR-193b-3p; hsa-miR-204-5p; hsa-miR-224-5p; hsa-miR-30a-5p; hsa-miR-31-5p; hsa-miR-320a-3p; hsa-miR-342-3p; hsa-miR-935; hsa-miR-374b-5p
Diseases (MNDR)|Influenza, Human|+	Diseases (MNDR)	Influenza, Human	over-represented	+	0.002251	0.0060266	0.0060266	1.97849	7	hsa-miR-145-5p; hsa-miR-146a-5p; hsa-miR-146b-5p; hsa-miR-155-5p; hsa-miR-16-5p; hsa-miR-27a-3p; hsa-miR-31-5p
Diseases (MNDR)|autism spectrum disorder|+	Diseases (MNDR)	autism spectrum disorder	over-represented	+	0.0022246	0.0060266	0.0060266	1.46237	6	hsa-miR-132-3p; hsa-miR-146b-5p; hsa-miR-193b-3p; hsa-miR-27a-3p; hsa-miR-320a-3p; hsa-miR-539-5p
Diseases (MNDR)|basal cell carcinoma|+	Diseases (MNDR)	basal cell carcinoma	over-represented	+	0.0022498	0.0060266	0.0060266	2.53763	8	hsa-miR-125a-5p; hsa-miR-145-5p; hsa-miR-146a-5p; hsa-miR-146b-5p; hsa-miR-155-5p; hsa-miR-16-5p; hsa-miR-27a-3p; hsa-miR-31-5p
Diseases (MNDR)|cholesteatoma|+	Diseases (MNDR)	cholesteatoma	over-represented	+	0.002251	0.0060266	0.0060266	1.97849	7	hsa-miR-145-5p; hsa-miR-146a-5p; hsa-miR-146b-5p; hsa-miR-155-5p; hsa-miR-16-5p; hsa-miR-27a-3p; hsa-miR-31-5p
WikiPathways (miRPathDB)|IL1 and megakaryocytes in obesity|+	WikiPathways (miRPathDB)	IL1 and megakaryocytes in obesity	over-represented	+	0.000129	0.0060799	0.0060799	0.334661	4	hsa-miR-132-3p; hsa-miR-146a-5p; hsa-miR-146b-5p; hsa-miR-155-5p
Gene Ontology (miRWalk)|GO0016301 kinase activity|+	Gene Ontology (miRWalk)	GO0016301 kinase activity	over-represented	+	0.000395	0.0060908	0.0060908	5.08475	13	hsa-miR-125a-5p; hsa-miR-132-3p; hsa-miR-146a-5p; hsa-miR-146b-5p; hsa-miR-151a-3p; hsa-miR-155-5p; hsa-miR-16-5p; hsa-miR-193b-3p; hsa-miR-197-3p; hsa-miR-31-5p; hsa-miR-342-3p; hsa-miR-454-3p; hsa-miR-93-3p
Gene Ontology (miRWalk)|GO0032092 positive regulation of protein binding|+	Gene Ontology (miRWalk)	GO0032092 positive regulation of protein binding	over-represented	+	0.000395	0.0060908	0.0060908	5.08475	13	hsa-miR-132-3p; hsa-miR-155-5p; hsa-miR-16-5p; hsa-miR-186-5p; hsa-miR-193b-3p; hsa-miR-197-3p; hsa-miR-27a-3p; hsa-miR-30a-3p; hsa-miR-31-3p; hsa-miR-31-5p; hsa-miR-320a-3p; hsa-miR-342-3p; hsa-miR-374b-5p
Diseases (MNDR)|amyotrophic lateral sclerosis|+	Diseases (MNDR)	amyotrophic lateral sclerosis	over-represented	+	0.0022877	0.0061004	0.0061004	12.7312	21	hsa-miR-125a-5p; hsa-miR-132-3p; hsa-miR-140-3p; hsa-miR-145-5p; hsa-miR-146a-5p; hsa-miR-146b-5p; hsa-miR-155-5p; hsa-miR-16-5p; hsa-miR-193b-3p; hsa-miR-197-3p; hsa-miR-204-5p; hsa-miR-224-5p; hsa-miR-27a-3p; hsa-miR-28-3p; hsa-miR-31-5p; hsa-miR-320a-3p; hsa-miR-342-3p; hsa-miR-376a-3p; hsa-miR-409-3p; hsa-miR-454-3p; hsa-miR-539-5p
Diseases (MNDR)|renal cell carcinoma|+	Diseases (MNDR)	renal cell carcinoma	over-represented	+	0.0023508	0.006244	0.006244	6.66667	14	hsa-miR-125a-5p; hsa-miR-145-5p; hsa-miR-146a-5p; hsa-miR-146b-5p; hsa-miR-155-5p; hsa-miR-16-5p; hsa-miR-204-5p; hsa-miR-224-5p; hsa-miR-27a-3p; hsa-miR-30a-5p; hsa-miR-31-5p; hsa-miR-320a-3p; hsa-miR-411-5p; hsa-miR-454-3p
Pathways (miRWalk)|P00055 Transcription regulation by bZIP transcription factor|+	Pathways (miRWalk)	P00055 Transcription regulation by bZIP transcription factor	over-represented	+	0.0017643	0.0062699	0.0062699	5.16627	12	hsa-miR-132-3p; hsa-miR-146a-5p; hsa-miR-155-5p; hsa-miR-16-5p; hsa-miR-193b-3p; hsa-miR-197-3p; hsa-miR-204-5p; hsa-miR-30a-3p; hsa-miR-30a-5p; hsa-miR-320a-3p; hsa-miR-935; hsa-miR-374b-5p
Pathways (miRWalk)|WP2037 Prolactin Signaling Pathway|+	Pathways (miRWalk)	WP2037 Prolactin Signaling Pathway	over-represented	+	0.0017618	0.0062699	0.0062699	11.0214	19	hsa-miR-125a-5p; hsa-miR-140-3p; hsa-miR-145-5p; hsa-miR-146a-5p; hsa-miR-146b-5p; hsa-miR-155-5p; hsa-miR-16-5p; hsa-miR-186-5p; hsa-miR-193b-3p; hsa-miR-197-3p; hsa-miR-204-5p; hsa-miR-30a-5p; hsa-miR-31-3p; hsa-miR-31-5p; hsa-miR-320a-3p; hsa-miR-342-3p; hsa-miR-376a-3p; hsa-miR-93-3p; hsa-miR-374b-5p
Pathways (miRWalk)|WP466 DNA Replication|+	Pathways (miRWalk)	WP466 DNA Replication	over-represented	+	0.0017643	0.0062699	0.0062699	5.16627	12	hsa-miR-146a-5p; hsa-miR-155-5p; hsa-miR-16-5p; hsa-miR-186-5p; hsa-miR-193b-3p; hsa-miR-197-3p; hsa-miR-30a-5p; hsa-miR-31-3p; hsa-miR-31-5p; hsa-miR-320a-3p; hsa-miR-376a-3p; hsa-miR-93-3p
Pathways (miRWalk)|hsa04270 Vascular smooth muscle contraction|+	Pathways (miRWalk)	hsa04270 Vascular smooth muscle contraction	over-represented	+	0.0017573	0.0062699	0.0062699	6.68171	14	hsa-miR-146a-5p; hsa-miR-146b-5p; hsa-miR-155-5p; hsa-miR-186-5p; hsa-miR-193b-3p; hsa-miR-197-3p; hsa-miR-224-5p; hsa-miR-30a-5p; hsa-miR-31-3p; hsa-miR-31-5p; hsa-miR-320a-3p; hsa-miR-342-3p; hsa-miR-93-3p; hsa-miR-935
Gene Ontology (miRWalk)|GO0000165 mapk cascade|+	Gene Ontology (miRWalk)	GO0000165 mapk cascade	over-represented	+	0.000432	0.0062777	0.0062777	7.37288	16	hsa-miR-125a-5p; hsa-miR-132-3p; hsa-miR-145-5p; hsa-miR-146a-5p; hsa-miR-155-5p; hsa-miR-16-5p; hsa-miR-186-5p; hsa-miR-193b-3p; hsa-miR-204-5p; hsa-miR-224-5p; hsa-miR-27a-3p; hsa-miR-30a-3p; hsa-miR-30a-5p; hsa-miR-31-5p; hsa-miR-320a-3p; hsa-miR-93-3p
Gene Ontology (miRWalk)|GO0000287 magnesium ion binding|+	Gene Ontology (miRWalk)	GO0000287 magnesium ion binding	over-represented	+	0.000442	0.0062777	0.0062777	8.19915	17	hsa-miR-125a-5p; hsa-miR-132-3p; hsa-miR-140-3p; hsa-miR-155-5p; hsa-miR-16-5p; hsa-miR-186-5p; hsa-miR-193b-3p; hsa-miR-197-3p; hsa-miR-204-5p; hsa-miR-27a-3p; hsa-miR-30a-5p; hsa-miR-320a-3p; hsa-miR-342-3p; hsa-miR-454-3p; hsa-miR-93-3p; hsa-miR-935; hsa-miR-374b-5p
Gene Ontology (miRWalk)|GO0004725 protein tyrosine phosphatase activity|+	Gene Ontology (miRWalk)	GO0004725 protein tyrosine phosphatase activity	over-represented	+	0.000432	0.0062777	0.0062777	7.37288	16	hsa-miR-125a-5p; hsa-miR-132-3p; hsa-miR-145-5p; hsa-miR-146a-5p; hsa-miR-155-5p; hsa-miR-16-5p; hsa-miR-186-5p; hsa-miR-193b-3p; hsa-miR-204-5p; hsa-miR-224-5p; hsa-miR-27a-3p; hsa-miR-30a-5p; hsa-miR-31-5p; hsa-miR-320a-3p; hsa-miR-93-3p; hsa-miR-935
Gene Ontology (miRWalk)|GO0005057 receptor signaling protein activity|+	Gene Ontology (miRWalk)	GO0005057 receptor signaling protein activity	over-represented	+	0.000431	0.0062777	0.0062777	2.60593	9	hsa-miR-146a-5p; hsa-miR-155-5p; hsa-miR-16-5p; hsa-miR-186-5p; hsa-miR-193b-3p; hsa-miR-30a-5p; hsa-miR-31-5p; hsa-miR-320a-3p; hsa-miR-93-3p
Gene Ontology (miRWalk)|GO0005578 proteinaceous extracellular matrix|+	Gene Ontology (miRWalk)	GO0005578 proteinaceous extracellular matrix	over-represented	+	0.000432	0.0062777	0.0062777	7.37288	16	hsa-miR-125a-5p; hsa-miR-132-3p; hsa-miR-145-5p; hsa-miR-146b-5p; hsa-miR-155-5p; hsa-miR-16-5p; hsa-miR-186-5p; hsa-miR-193b-3p; hsa-miR-197-3p; hsa-miR-204-5p; hsa-miR-27a-3p; hsa-miR-30a-3p; hsa-miR-30a-5p; hsa-miR-31-5p; hsa-miR-320a-3p; hsa-miR-596
Gene Ontology (miRWalk)|GO0005605 basal lamina|+	Gene Ontology (miRWalk)	GO0005605 basal lamina	over-represented	+	0.00043	0.0062777	0.0062777	1.14407	6	hsa-miR-155-5p; hsa-miR-16-5p; hsa-miR-186-5p; hsa-miR-320a-3p; hsa-miR-409-3p; hsa-miR-93-3p
Gene Ontology (miRWalk)|GO0005678 chromatin assembly complex|+	Gene Ontology (miRWalk)	GO0005678 chromatin assembly complex	over-represented	+	0.000431	0.0062777	0.0062777	2.60593	9	hsa-miR-125a-5p; hsa-miR-132-3p; hsa-miR-155-5p; hsa-miR-16-5p; hsa-miR-193b-3p; hsa-miR-27a-3p; hsa-miR-30a-3p; hsa-miR-30a-5p; hsa-miR-454-3p
Gene Ontology (miRWalk)|GO0006884 cell volume homeostasis|+	Gene Ontology (miRWalk)	GO0006884 cell volume homeostasis	over-represented	+	0.00043	0.0062777	0.0062777	1.14407	6	hsa-miR-155-5p; hsa-miR-16-5p; hsa-miR-186-5p; hsa-miR-197-3p; hsa-miR-30a-5p; hsa-miR-320a-3p
Gene Ontology (miRWalk)|GO0008305 integrin complex|+	Gene Ontology (miRWalk)	GO0008305 integrin complex	over-represented	+	0.000431	0.0062777	0.0062777	2.60593	9	hsa-miR-145-5p; hsa-miR-146a-5p; hsa-miR-155-5p; hsa-miR-16-5p; hsa-miR-186-5p; hsa-miR-193b-3p; hsa-miR-204-5p; hsa-miR-30a-5p; hsa-miR-31-5p
Gene Ontology (miRWalk)|GO0010165 response to x ray|+	Gene Ontology (miRWalk)	GO0010165 response to x ray	over-represented	+	0.000437	0.0062777	0.0062777	4.44915	12	hsa-miR-125a-5p; hsa-miR-132-3p; hsa-miR-146a-5p; hsa-miR-155-5p; hsa-miR-16-5p; hsa-miR-186-5p; hsa-miR-193b-3p; hsa-miR-27a-3p; hsa-miR-30a-5p; hsa-miR-320a-3p; hsa-miR-454-3p; hsa-miR-374b-5p
Gene Ontology (miRWalk)|GO0015629 actin cytoskeleton|+	Gene Ontology (miRWalk)	GO0015629 actin cytoskeleton	over-represented	+	0.000442	0.0062777	0.0062777	8.19915	17	hsa-miR-125a-5p; hsa-miR-132-3p; hsa-miR-140-3p; hsa-miR-145-5p; hsa-miR-146a-5p; hsa-miR-155-5p; hsa-miR-16-5p; hsa-miR-186-5p; hsa-miR-193b-3p; hsa-miR-197-3p; hsa-miR-204-5p; hsa-miR-27a-3p; hsa-miR-30a-5p; hsa-miR-31-5p; hsa-miR-320a-3p; hsa-miR-342-3p; hsa-miR-93-3p
Gene Ontology (miRWalk)|GO0016071 mrna metabolic process|+	Gene Ontology (miRWalk)	GO0016071 mrna metabolic process	over-represented	+	0.000421	0.0062777	0.0062777	11.7585	21	hsa-miR-125a-5p; hsa-miR-132-3p; hsa-miR-140-3p; hsa-miR-145-5p; hsa-miR-146b-5p; hsa-miR-151a-3p; hsa-miR-155-5p; hsa-miR-16-5p; hsa-miR-186-5p; hsa-miR-193b-3p; hsa-miR-197-3p; hsa-miR-204-5p; hsa-miR-27a-3p; hsa-miR-30a-3p; hsa-miR-30a-5p; hsa-miR-31-5p; hsa-miR-320a-3p; hsa-miR-342-3p; hsa-miR-454-3p; hsa-miR-93-3p; hsa-miR-935
Gene Ontology (miRWalk)|GO0016601 rac protein signal transduction|+	Gene Ontology (miRWalk)	GO0016601 rac protein signal transduction	over-represented	+	0.000442	0.0062777	0.0062777	1.58898	7	hsa-miR-132-3p; hsa-miR-146a-5p; hsa-miR-155-5p; hsa-miR-16-5p; hsa-miR-193b-3p; hsa-miR-93-3p; hsa-miR-374b-5p
Gene Ontology (miRWalk)|GO0030162 regulation of proteolysis|+	Gene Ontology (miRWalk)	GO0030162 regulation of proteolysis	over-represented	+	0.000429	0.0062777	0.0062777	0.762712	5	hsa-miR-155-5p; hsa-miR-16-5p; hsa-miR-186-5p; hsa-miR-204-5p; hsa-miR-30a-5p
Gene Ontology (miRWalk)|GO0030496 midbody|+	Gene Ontology (miRWalk)	GO0030496 midbody	over-represented	+	0.000432	0.0062777	0.0062777	7.37288	16	hsa-miR-132-3p; hsa-miR-146b-5p; hsa-miR-155-5p; hsa-miR-16-5p; hsa-miR-186-5p; hsa-miR-193b-3p; hsa-miR-197-3p; hsa-miR-204-5p; hsa-miR-224-5p; hsa-miR-27a-3p; hsa-miR-30a-5p; hsa-miR-31-3p; hsa-miR-31-5p; hsa-miR-320a-3p; hsa-miR-93-3p; hsa-miR-935
Gene Ontology (miRWalk)|GO0030673 axolemma|+	Gene Ontology (miRWalk)	GO0030673 axolemma	over-represented	+	0.000429	0.0062777	0.0062777	0.762712	5	hsa-miR-145-5p; hsa-miR-155-5p; hsa-miR-193b-3p; hsa-miR-31-5p; hsa-miR-320a-3p
Gene Ontology (miRWalk)|GO0031996 thioesterase binding|+	Gene Ontology (miRWalk)	GO0031996 thioesterase binding	over-represented	+	0.000431	0.0062777	0.0062777	2.60593	9	hsa-miR-132-3p; hsa-miR-146a-5p; hsa-miR-146b-5p; hsa-miR-155-5p; hsa-miR-16-5p; hsa-miR-224-5p; hsa-miR-30a-5p; hsa-miR-320a-3p; hsa-miR-93-3p
Gene Ontology (miRWalk)|GO0032389 mutlalpha complex|+	Gene Ontology (miRWalk)	GO0032389 mutlalpha complex	over-represented	+	0.00041	0.0062777	0.0062777	0.444915	4	hsa-miR-155-5p; hsa-miR-16-5p; hsa-miR-30a-5p; hsa-miR-31-5p
Gene Ontology (miRWalk)|GO0032407 mutsalpha complex binding|+	Gene Ontology (miRWalk)	GO0032407 mutsalpha complex binding	over-represented	+	0.000429	0.0062777	0.0062777	0.762712	5	hsa-miR-151a-3p; hsa-miR-155-5p; hsa-miR-16-5p; hsa-miR-30a-5p; hsa-miR-31-5p
Gene Ontology (miRWalk)|GO0032689 negative regulation of interferon gamma production|+	Gene Ontology (miRWalk)	GO0032689 negative regulation of interferon gamma production	over-represented	+	0.000442	0.0062777	0.0062777	1.58898	7	hsa-miR-125a-5p; hsa-miR-132-3p; hsa-miR-146a-5p; hsa-miR-155-5p; hsa-miR-16-5p; hsa-miR-193b-3p; hsa-miR-31-5p
Gene Ontology (miRWalk)|GO0036151 phosphatidylcholine acyl chain remodeling|+	Gene Ontology (miRWalk)	GO0036151 phosphatidylcholine acyl chain remodeling	over-represented	+	0.000442	0.0062777	0.0062777	1.58898	7	hsa-miR-125a-5p; hsa-miR-132-3p; hsa-miR-146b-5p; hsa-miR-155-5p; hsa-miR-186-5p; hsa-miR-193b-3p; hsa-miR-30a-5p
Gene Ontology (miRWalk)|GO0042470 melanosome|+	Gene Ontology (miRWalk)	GO0042470 melanosome	over-represented	+	0.000442	0.0062777	0.0062777	8.19915	17	hsa-miR-125a-5p; hsa-miR-132-3p; hsa-miR-145-5p; hsa-miR-155-5p; hsa-miR-16-5p; hsa-miR-186-5p; hsa-miR-193b-3p; hsa-miR-197-3p; hsa-miR-204-5p; hsa-miR-30a-3p; hsa-miR-30a-5p; hsa-miR-31-3p; hsa-miR-31-5p; hsa-miR-320a-3p; hsa-miR-342-3p; hsa-miR-93-3p; hsa-miR-935
Gene Ontology (miRWalk)|GO0043066 negative regulation of apoptotic process|+	Gene Ontology (miRWalk)	GO0043066 negative regulation of apoptotic process	over-represented	+	0.000426	0.0062777	0.0062777	16.0169	25	hsa-miR-125a-5p; hsa-miR-132-3p; hsa-miR-140-3p; hsa-miR-145-5p; hsa-miR-146a-5p; hsa-miR-146b-5p; hsa-miR-151a-3p; hsa-miR-155-5p; hsa-miR-16-5p; hsa-miR-186-5p; hsa-miR-193b-3p; hsa-miR-197-3p; hsa-miR-204-5p; hsa-miR-224-5p; hsa-miR-27a-3p; hsa-miR-30a-3p; hsa-miR-30a-5p; hsa-miR-31-5p; hsa-miR-320a-3p; hsa-miR-342-3p; hsa-miR-376a-3p; hsa-miR-376c-3p; hsa-miR-454-3p; hsa-miR-93-3p; hsa-miR-935
Gene Ontology (miRWalk)|GO0046330 positive regulation of jnk cascade|+	Gene Ontology (miRWalk)	GO0046330 positive regulation of jnk cascade	over-represented	+	0.000437	0.0062777	0.0062777	4.44915	12	hsa-miR-145-5p; hsa-miR-146a-5p; hsa-miR-155-5p; hsa-miR-16-5p; hsa-miR-186-5p; hsa-miR-193b-3p; hsa-miR-204-5p; hsa-miR-224-5p; hsa-miR-27a-3p; hsa-miR-30a-5p; hsa-miR-320a-3p; hsa-miR-93-3p
Gene Ontology (miRWalk)|GO0071346 cellular response to interferon gamma|+	Gene Ontology (miRWalk)	GO0071346 cellular response to interferon gamma	over-represented	+	0.00043	0.0062777	0.0062777	1.14407	6	hsa-miR-125a-5p; hsa-miR-155-5p; hsa-miR-16-5p; hsa-miR-186-5p; hsa-miR-30a-5p; hsa-miR-320a-3p
Gene Ontology (miRWalk)|GO0090023 positive regulation of neutrophil chemotaxis|+	Gene Ontology (miRWalk)	GO0090023 positive regulation of neutrophil chemotaxis	over-represented	+	0.00043	0.0062777	0.0062777	1.14407	6	hsa-miR-145-5p; hsa-miR-146a-5p; hsa-miR-155-5p; hsa-miR-186-5p; hsa-miR-204-5p; hsa-miR-224-5p
Gene Ontology (miRWalk)|GO0090307 spindle assembly involved in mitosis|+	Gene Ontology (miRWalk)	GO0090307 spindle assembly involved in mitosis	over-represented	+	0.000431	0.0062777	0.0062777	2.60593	9	hsa-miR-146b-5p; hsa-miR-155-5p; hsa-miR-16-5p; hsa-miR-186-5p; hsa-miR-193b-3p; hsa-miR-27a-3p; hsa-miR-30a-5p; hsa-miR-31-3p; hsa-miR-31-5p
Gene Ontology (miRWalk)|GO0000186 activation of mapkk activity|+	Gene Ontology (miRWalk)	GO0000186 activation of mapkk activity	over-represented	+	0.000447	0.0063295	0.0063295	6.61017	15	hsa-miR-125a-5p; hsa-miR-132-3p; hsa-miR-145-5p; hsa-miR-146a-5p; hsa-miR-155-5p; hsa-miR-16-5p; hsa-miR-186-5p; hsa-miR-193b-3p; hsa-miR-204-5p; hsa-miR-27a-3p; hsa-miR-30a-5p; hsa-miR-31-5p; hsa-miR-320a-3p; hsa-miR-93-3p; hsa-miR-935
Gene Ontology (miRWalk)|GO0000723 telomere maintenance|+	Gene Ontology (miRWalk)	GO0000723 telomere maintenance	over-represented	+	0.000452	0.0063638	0.0063638	5.14831	13	hsa-miR-132-3p; hsa-miR-146a-5p; hsa-miR-16-5p; hsa-miR-186-5p; hsa-miR-193b-3p; hsa-miR-197-3p; hsa-miR-204-5p; hsa-miR-27a-3p; hsa-miR-30a-5p; hsa-miR-31-5p; hsa-miR-320a-3p; hsa-miR-93-3p; hsa-miR-935
Gene Ontology (miRWalk)|GO0007266 rho protein signal transduction|+	Gene Ontology (miRWalk)	GO0007266 rho protein signal transduction	over-represented	+	0.000452	0.0063638	0.0063638	5.14831	13	hsa-miR-132-3p; hsa-miR-145-5p; hsa-miR-146a-5p; hsa-miR-146b-5p; hsa-miR-155-5p; hsa-miR-16-5p; hsa-miR-193b-3p; hsa-miR-204-5p; hsa-miR-224-5p; hsa-miR-30a-5p; hsa-miR-31-3p; hsa-miR-31-5p; hsa-miR-320a-3p
Pathways (KEGG)|Ascorbate and aldarate metabolism|+	Pathways (KEGG)	Ascorbate and aldarate metabolism	over-represented	+	0.000104	0.0063935	0.0063935	5.03226	14	hsa-miR-155-5p; hsa-miR-16-5p; hsa-miR-186-5p; hsa-miR-193b-3p; hsa-miR-197-3p; hsa-miR-204-5p; hsa-miR-27a-3p; hsa-miR-30a-3p; hsa-miR-30a-5p; hsa-miR-342-3p; hsa-miR-376c-3p; hsa-miR-409-3p; hsa-miR-411-5p; hsa-miR-596
Pathways (KEGG)|B cell receptor signaling pathway|+	Pathways (KEGG)	B cell receptor signaling pathway	over-represented	+	9.57e-05	0.0063935	0.0063935	19.1398	29	hsa-miR-125a-5p; hsa-miR-132-3p; hsa-miR-145-5p; hsa-miR-146a-5p; hsa-miR-146b-5p; hsa-miR-151a-3p; hsa-miR-155-5p; hsa-miR-16-5p; hsa-miR-186-5p; hsa-miR-193b-3p; hsa-miR-197-3p; hsa-miR-204-5p; hsa-miR-224-5p; hsa-miR-27a-3p; hsa-miR-28-3p; hsa-miR-30a-3p; hsa-miR-30a-5p; hsa-miR-31-5p; hsa-miR-320a-3p; hsa-miR-342-3p; hsa-miR-376a-3p; hsa-miR-376c-3p; hsa-miR-409-3p; hsa-miR-411-5p; hsa-miR-45…
Pathways (KEGG)|Choline metabolism in cancer|+	Pathways (KEGG)	Choline metabolism in cancer	over-represented	+	0.000118	0.0063935	0.0063935	20.7312	30	hsa-miR-125a-5p; hsa-miR-132-3p; hsa-miR-140-3p; hsa-miR-145-5p; hsa-miR-146a-5p; hsa-miR-146b-5p; hsa-miR-151a-3p; hsa-miR-155-5p; hsa-miR-16-5p; hsa-miR-186-5p; hsa-miR-193b-3p; hsa-miR-197-3p; hsa-miR-204-5p; hsa-miR-224-5p; hsa-miR-27a-3p; hsa-miR-30a-3p; hsa-miR-30a-5p; hsa-miR-31-3p; hsa-miR-31-5p; hsa-miR-320a-3p; hsa-miR-342-3p; hsa-miR-376a-3p; hsa-miR-376c-3p; hsa-miR-409-3p; hsa-miR-41…
Pathways (miRWalk)|P02759 Pyridoxal 5 phosphate biosynthesis|+	Pathways (miRWalk)	P02759 Pyridoxal 5 phosphate biosynthesis	over-represented	+	0.001814	0.0063976	0.0063976	0.619952	4	hsa-miR-155-5p; hsa-miR-16-5p; hsa-miR-30a-5p; hsa-miR-342-3p
WikiPathways (miRPathDB)|Extracellular vesicle-mediated signaling in recipient cells|+	WikiPathways (miRPathDB)	Extracellular vesicle-mediated signaling in recipient cells	over-represented	+	0.000155	0.0064107	0.0064107	3.49004	11	hsa-miR-125a-5p; hsa-miR-132-3p; hsa-miR-145-5p; hsa-miR-146a-5p; hsa-miR-155-5p; hsa-miR-16-5p; hsa-miR-224-5p; hsa-miR-27a-3p; hsa-miR-30a-5p; hsa-miR-376c-3p; hsa-miR-409-3p
Pathways (miRWalk)|hsa00330 Arginine and proline metabolism|+	Pathways (miRWalk)	hsa00330 Arginine and proline metabolism	over-represented	+	0.0018447	0.0064565	0.0064565	4.47743	11	hsa-miR-151a-3p; hsa-miR-155-5p; hsa-miR-16-5p; hsa-miR-186-5p; hsa-miR-193b-3p; hsa-miR-27a-3p; hsa-miR-30a-5p; hsa-miR-320a-3p; hsa-miR-342-3p; hsa-miR-93-3p; hsa-miR-935
Pathways (miRWalk)|P00049 Parkinson disease|+	Pathways (miRWalk)	P00049 Parkinson disease	over-represented	+	0.0018611	0.0064648	0.0064648	9.2304	17	hsa-miR-125a-5p; hsa-miR-132-3p; hsa-miR-140-3p; hsa-miR-145-5p; hsa-miR-146a-5p; hsa-miR-146b-5p; hsa-miR-151a-3p; hsa-miR-155-5p; hsa-miR-16-5p; hsa-miR-186-5p; hsa-miR-193b-3p; hsa-miR-197-3p; hsa-miR-27a-3p; hsa-miR-30a-3p; hsa-miR-30a-5p; hsa-miR-320a-3p; hsa-miR-93-3p
Pathways (miRWalk)|P00007 Axon guidance mediated by semaphorins|+	Pathways (miRWalk)	P00007 Axon guidance mediated by semaphorins	over-represented	+	0.0019078	0.0064808	0.0064808	3.16865	9	hsa-miR-146b-5p; hsa-miR-155-5p; hsa-miR-16-5p; hsa-miR-186-5p; hsa-miR-193b-3p; hsa-miR-31-3p; hsa-miR-31-5p; hsa-miR-320a-3p; hsa-miR-93-3p
Pathways (miRWalk)|WP288 NLR proteins|+	Pathways (miRWalk)	WP288 NLR proteins	over-represented	+	0.0019036	0.0064808	0.0064808	1.99762	7	hsa-miR-125a-5p; hsa-miR-140-3p; hsa-miR-151a-3p; hsa-miR-155-5p; hsa-miR-16-5p; hsa-miR-193b-3p; hsa-miR-224-5p
Pathways (miRWalk)|WP368 Mitochondrial LC Fatty Acid Beta Oxidation|+	Pathways (miRWalk)	WP368 Mitochondrial LC Fatty Acid Beta Oxidation	over-represented	+	0.0019036	0.0064808	0.0064808	1.99762	7	hsa-miR-151a-3p; hsa-miR-155-5p; hsa-miR-16-5p; hsa-miR-197-3p; hsa-miR-30a-5p; hsa-miR-31-3p; hsa-miR-93-3p
Diseases (MNDR)|Diabetic Nephropathies|+	Diseases (MNDR)	Diabetic Nephropathies	over-represented	+	0.0025176	0.0065031	0.0065031	2.58065	8	hsa-miR-145-5p; hsa-miR-146a-5p; hsa-miR-146b-5p; hsa-miR-155-5p; hsa-miR-16-5p; hsa-miR-27a-3p; hsa-miR-30a-5p; hsa-miR-31-5p
Diseases (MNDR)|Ewing sarcoma|+	Diseases (MNDR)	Ewing sarcoma	over-represented	+	0.0025176	0.0065031	0.0065031	2.58065	8	hsa-miR-145-5p; hsa-miR-146a-5p; hsa-miR-146b-5p; hsa-miR-155-5p; hsa-miR-16-5p; hsa-miR-27a-3p; hsa-miR-30a-5p; hsa-miR-31-5p
Diseases (MNDR)|Heart Defects, Congenital|+	Diseases (MNDR)	Heart Defects, Congenital	over-represented	+	0.0025645	0.0065031	0.0065031	2.02151	7	hsa-miR-145-5p; hsa-miR-146a-5p; hsa-miR-155-5p; hsa-miR-16-5p; hsa-miR-27a-3p; hsa-miR-30a-5p; hsa-miR-31-5p
Diseases (MNDR)|Mesothelioma|+	Diseases (MNDR)	Mesothelioma	over-represented	+	0.0025176	0.0065031	0.0065031	2.58065	8	hsa-miR-145-5p; hsa-miR-146a-5p; hsa-miR-146b-5p; hsa-miR-155-5p; hsa-miR-16-5p; hsa-miR-27a-3p; hsa-miR-30a-5p; hsa-miR-31-5p
Diseases (MNDR)|Wounds and Injuries|+	Diseases (MNDR)	Wounds and Injuries	over-represented	+	0.0025176	0.0065031	0.0065031	2.58065	8	hsa-miR-125a-5p; hsa-miR-145-5p; hsa-miR-146a-5p; hsa-miR-146b-5p; hsa-miR-155-5p; hsa-miR-16-5p; hsa-miR-27a-3p; hsa-miR-31-5p
Diseases (MNDR)|alopecia|+	Diseases (MNDR)	alopecia	over-represented	+	0.0025645	0.0065031	0.0065031	2.02151	7	hsa-miR-145-5p; hsa-miR-146a-5p; hsa-miR-146b-5p; hsa-miR-155-5p; hsa-miR-16-5p; hsa-miR-27a-3p; hsa-miR-31-5p
Diseases (MNDR)|mycosis fungoides|+	Diseases (MNDR)	mycosis fungoides	over-represented	+	0.0025645	0.0065031	0.0065031	2.02151	7	hsa-miR-145-5p; hsa-miR-146a-5p; hsa-miR-146b-5p; hsa-miR-155-5p; hsa-miR-16-5p; hsa-miR-27a-3p; hsa-miR-31-5p
Diseases (MNDR)|myelodysplasticmyeloproliferative neoplasm|+	Diseases (MNDR)	myelodysplasticmyeloproliferative neoplasm	over-represented	+	0.0025176	0.0065031	0.0065031	2.58065	8	hsa-miR-125a-5p; hsa-miR-145-5p; hsa-miR-146a-5p; hsa-miR-146b-5p; hsa-miR-155-5p; hsa-miR-27a-3p; hsa-miR-30a-5p; hsa-miR-31-5p
Diseases (MNDR)|nervous system disease|+	Diseases (MNDR)	nervous system disease	over-represented	+	0.0025645	0.0065031	0.0065031	2.02151	7	hsa-miR-132-3p; hsa-miR-145-5p; hsa-miR-146a-5p; hsa-miR-155-5p; hsa-miR-16-5p; hsa-miR-27a-3p; hsa-miR-31-5p
Diseases (MNDR)|rheumatoid arthritis|+	Diseases (MNDR)	rheumatoid arthritis	over-represented	+	0.0025137	0.0065031	0.0065031	3.82796	10	hsa-miR-125a-5p; hsa-miR-132-3p; hsa-miR-145-5p; hsa-miR-146a-5p; hsa-miR-146b-5p; hsa-miR-155-5p; hsa-miR-16-5p; hsa-miR-27a-3p; hsa-miR-30a-5p; hsa-miR-31-5p
Diseases (MNDR)|sarcoma|+	Diseases (MNDR)	sarcoma	over-represented	+	0.0025176	0.0065031	0.0065031	2.58065	8	hsa-miR-145-5p; hsa-miR-146a-5p; hsa-miR-146b-5p; hsa-miR-155-5p; hsa-miR-16-5p; hsa-miR-27a-3p; hsa-miR-30a-5p; hsa-miR-31-5p
Diseases (MNDR)|stomach disease|+	Diseases (MNDR)	stomach disease	over-represented	+	0.0025645	0.0065031	0.0065031	2.02151	7	hsa-miR-145-5p; hsa-miR-146a-5p; hsa-miR-146b-5p; hsa-miR-155-5p; hsa-miR-16-5p; hsa-miR-27a-3p; hsa-miR-31-5p
Diseases (MNDR)|Sleep Deprivation|+	Diseases (MNDR)	Sleep Deprivation	over-represented	+	0.0026027	0.0065753	0.0065753	1.50538	6	hsa-miR-125a-5p; hsa-miR-132-3p; hsa-miR-145-5p; hsa-miR-16-5p; hsa-miR-30a-5p; hsa-miR-342-3p
Pathways (miRWalk)|WP395 IL 4 signaling pathway|+	Pathways (miRWalk)	WP395 IL 4 signaling pathway	over-represented	+	0.0019785	0.0065759	0.0065759	8.4038	16	hsa-miR-132-3p; hsa-miR-145-5p; hsa-miR-146a-5p; hsa-miR-146b-5p; hsa-miR-151a-3p; hsa-miR-155-5p; hsa-miR-16-5p; hsa-miR-186-5p; hsa-miR-193b-3p; hsa-miR-204-5p; hsa-miR-30a-3p; hsa-miR-30a-5p; hsa-miR-320a-3p; hsa-miR-376a-3p; hsa-miR-93-3p; hsa-miR-374b-5p
Pathways (miRWalk)|hsa04730 Long term depression|+	Pathways (miRWalk)	hsa04730 Long term depression	over-represented	+	0.0019651	0.0065759	0.0065759	6.75059	14	hsa-miR-145-5p; hsa-miR-146b-5p; hsa-miR-155-5p; hsa-miR-16-5p; hsa-miR-186-5p; hsa-miR-193b-3p; hsa-miR-197-3p; hsa-miR-27a-3p; hsa-miR-30a-5p; hsa-miR-320a-3p; hsa-miR-376a-3p; hsa-miR-376c-3p; hsa-miR-93-3p; hsa-miR-935
Pathways (miRWalk)|hsa04930 Type II diabetes mellitus|+	Pathways (miRWalk)	hsa04930 Type II diabetes mellitus	over-represented	+	0.0019651	0.0065759	0.0065759	6.75059	14	hsa-miR-125a-5p; hsa-miR-140-3p; hsa-miR-145-5p; hsa-miR-151a-3p; hsa-miR-155-5p; hsa-miR-16-5p; hsa-miR-193b-3p; hsa-miR-30a-5p; hsa-miR-31-5p; hsa-miR-320a-3p; hsa-miR-342-3p; hsa-miR-376a-3p; hsa-miR-935; hsa-miR-374b-5p
Gene Ontology (miRWalk)|GO0008654 phospholipid biosynthetic process|+	Gene Ontology (miRWalk)	GO0008654 phospholipid biosynthetic process	over-represented	+	0.000473	0.0066236	0.0066236	2.09746	8	hsa-miR-132-3p; hsa-miR-145-5p; hsa-miR-155-5p; hsa-miR-16-5p; hsa-miR-186-5p; hsa-miR-193b-3p; hsa-miR-197-3p; hsa-miR-320a-3p
Gene Ontology (miRWalk)|GO0016607 nuclear speck|+	Gene Ontology (miRWalk)	GO0016607 nuclear speck	over-represented	+	0.000473	0.0066236	0.0066236	9.08898	18	hsa-miR-125a-5p; hsa-miR-132-3p; hsa-miR-146a-5p; hsa-miR-146b-5p; hsa-miR-155-5p; hsa-miR-16-5p; hsa-miR-186-5p; hsa-miR-193b-3p; hsa-miR-197-3p; hsa-miR-27a-3p; hsa-miR-30a-3p; hsa-miR-30a-5p; hsa-miR-31-5p; hsa-miR-320a-3p; hsa-miR-342-3p; hsa-miR-93-3p; hsa-miR-935; hsa-miR-374b-5p
Annotations derived over miRTarBase (Gene Ontology)|negative regulation of autophagy GO0010507|+	Annotations derived over miRTarBase (Gene Ontology)	negative regulation of autophagy GO0010507	over-represented	+	1.29e-05	0.0066957	0.0066957	13.0577	25	hsa-miR-125a-5p; hsa-miR-140-3p; hsa-miR-145-5p; hsa-miR-151a-3p; hsa-miR-155-5p; hsa-miR-16-5p; hsa-miR-186-5p; hsa-miR-193b-3p; hsa-miR-197-3p; hsa-miR-204-5p; hsa-miR-224-5p; hsa-miR-27a-3p; hsa-miR-28-3p; hsa-miR-30a-5p; hsa-miR-31-5p; hsa-miR-320a-3p; hsa-miR-342-3p; hsa-miR-376a-3p; hsa-miR-376c-3p; hsa-miR-409-3p; hsa-miR-411-5p; hsa-miR-539-5p; hsa-miR-596; hsa-miR-93-3p; hsa-miR-374b-5p
Annotations derived over miRTarBase (Gene Ontology)|negative regulation of cell death GO0060548|+	Annotations derived over miRTarBase (Gene Ontology)	negative regulation of cell death GO0060548	over-represented	+	1.32e-05	0.0066957	0.0066957	14.1315	26	hsa-miR-125a-5p; hsa-miR-132-3p; hsa-miR-140-3p; hsa-miR-145-5p; hsa-miR-146a-5p; hsa-miR-146b-5p; hsa-miR-155-5p; hsa-miR-16-5p; hsa-miR-186-5p; hsa-miR-193b-3p; hsa-miR-197-3p; hsa-miR-204-5p; hsa-miR-224-5p; hsa-miR-27a-3p; hsa-miR-30a-3p; hsa-miR-30a-5p; hsa-miR-31-3p; hsa-miR-31-5p; hsa-miR-342-3p; hsa-miR-376a-3p; hsa-miR-409-3p; hsa-miR-454-3p; hsa-miR-539-5p; hsa-miR-596; hsa-miR-935; hsa…
Pathways (miRWalk)|hsa04960 Aldosterone regulated sodium reabsorption|+	Pathways (miRWalk)	hsa04960 Aldosterone regulated sodium reabsorption	over-represented	+	0.0020362	0.0067193	0.0067193	5.99287	13	hsa-miR-125a-5p; hsa-miR-145-5p; hsa-miR-155-5p; hsa-miR-16-5p; hsa-miR-186-5p; hsa-miR-193b-3p; hsa-miR-197-3p; hsa-miR-27a-3p; hsa-miR-30a-5p; hsa-miR-320a-3p; hsa-miR-376a-3p; hsa-miR-93-3p; hsa-miR-374b-5p
Gene Ontology (miRWalk)|GO0006417 regulation of translation|+	Gene Ontology (miRWalk)	GO0006417 regulation of translation	over-represented	+	0.000483	0.0067384	0.0067384	7.43644	16	hsa-miR-125a-5p; hsa-miR-145-5p; hsa-miR-146a-5p; hsa-miR-151a-3p; hsa-miR-155-5p; hsa-miR-16-5p; hsa-miR-186-5p; hsa-miR-193b-3p; hsa-miR-197-3p; hsa-miR-27a-3p; hsa-miR-30a-3p; hsa-miR-30a-5p; hsa-miR-31-5p; hsa-miR-320a-3p; hsa-miR-342-3p; hsa-miR-935
Pathways (miRWalk)|WP98 Prostaglandin Synthesis and Regulation|+	Pathways (miRWalk)	WP98 Prostaglandin Synthesis and Regulation	over-represented	+	0.0020981	0.0068746	0.0068746	3.85748	10	hsa-miR-132-3p; hsa-miR-146b-5p; hsa-miR-155-5p; hsa-miR-16-5p; hsa-miR-186-5p; hsa-miR-193b-3p; hsa-miR-224-5p; hsa-miR-28-3p; hsa-miR-30a-5p; hsa-miR-320a-3p
Gene Ontology (miRWalk)|GO0001701 in utero embryonic development|+	Gene Ontology (miRWalk)	GO0001701 in utero embryonic development	over-represented	+	0.000505	0.0069294	0.0069294	10.9322	20	hsa-miR-125a-5p; hsa-miR-132-3p; hsa-miR-140-3p; hsa-miR-145-5p; hsa-miR-146a-5p; hsa-miR-155-5p; hsa-miR-16-5p; hsa-miR-186-5p; hsa-miR-193b-3p; hsa-miR-197-3p; hsa-miR-204-5p; hsa-miR-224-5p; hsa-miR-27a-3p; hsa-miR-30a-5p; hsa-miR-31-5p; hsa-miR-320a-3p; hsa-miR-342-3p; hsa-miR-454-3p; hsa-miR-93-3p; hsa-miR-935
Gene Ontology (miRWalk)|GO0006271 dna strand elongation involved in dna replication|+	Gene Ontology (miRWalk)	GO0006271 dna strand elongation involved in dna replication	over-represented	+	0.000509	0.0069294	0.0069294	3.24153	10	hsa-miR-155-5p; hsa-miR-16-5p; hsa-miR-186-5p; hsa-miR-193b-3p; hsa-miR-197-3p; hsa-miR-30a-5p; hsa-miR-31-3p; hsa-miR-31-5p; hsa-miR-320a-3p; hsa-miR-93-3p
Gene Ontology (miRWalk)|GO0007052 mitotic spindle organization|+	Gene Ontology (miRWalk)	GO0007052 mitotic spindle organization	over-represented	+	0.000509	0.0069294	0.0069294	3.24153	10	hsa-miR-132-3p; hsa-miR-16-5p; hsa-miR-186-5p; hsa-miR-193b-3p; hsa-miR-27a-3p; hsa-miR-30a-5p; hsa-miR-31-3p; hsa-miR-320a-3p; hsa-miR-376a-3p; hsa-miR-93-3p
Gene Ontology (miRWalk)|GO0019901 protein kinase binding|+	Gene Ontology (miRWalk)	GO0019901 protein kinase binding	over-represented	+	0.000505	0.0069294	0.0069294	13.9195	23	hsa-miR-125a-5p; hsa-miR-132-3p; hsa-miR-145-5p; hsa-miR-146a-5p; hsa-miR-146b-5p; hsa-miR-151a-3p; hsa-miR-155-5p; hsa-miR-16-5p; hsa-miR-186-5p; hsa-miR-193b-3p; hsa-miR-197-3p; hsa-miR-204-5p; hsa-miR-224-5p; hsa-miR-27a-3p; hsa-miR-30a-3p; hsa-miR-30a-5p; hsa-miR-31-5p; hsa-miR-320a-3p; hsa-miR-342-3p; hsa-miR-454-3p; hsa-miR-93-3p; hsa-miR-935; hsa-miR-374b-5p
Gene Ontology (miRWalk)|GO0042802 identical protein binding|+	Gene Ontology (miRWalk)	GO0042802 identical protein binding	over-represented	+	0.000505	0.0069294	0.0069294	13.9195	23	hsa-miR-125a-5p; hsa-miR-132-3p; hsa-miR-145-5p; hsa-miR-146a-5p; hsa-miR-155-5p; hsa-miR-16-5p; hsa-miR-186-5p; hsa-miR-193b-3p; hsa-miR-197-3p; hsa-miR-204-5p; hsa-miR-224-5p; hsa-miR-27a-3p; hsa-miR-30a-3p; hsa-miR-30a-5p; hsa-miR-31-3p; hsa-miR-31-5p; hsa-miR-320a-3p; hsa-miR-342-3p; hsa-miR-376a-3p; hsa-miR-376c-3p; hsa-miR-454-3p; hsa-miR-93-3p; hsa-miR-935
Gene Ontology (miRWalk)|GO0043407 negative regulation of map kinase activity|+	Gene Ontology (miRWalk)	GO0043407 negative regulation of map kinase activity	over-represented	+	0.000509	0.0069294	0.0069294	3.24153	10	hsa-miR-155-5p; hsa-miR-16-5p; hsa-miR-186-5p; hsa-miR-193b-3p; hsa-miR-204-5p; hsa-miR-27a-3p; hsa-miR-31-5p; hsa-miR-342-3p; hsa-miR-454-3p; hsa-miR-93-3p
Gene Ontology (miRWalk)|GO0043923 positive regulation by host of viral transcription|+	Gene Ontology (miRWalk)	GO0043923 positive regulation by host of viral transcription	over-represented	+	0.000509	0.0069294	0.0069294	3.24153	10	hsa-miR-125a-5p; hsa-miR-155-5p; hsa-miR-16-5p; hsa-miR-186-5p; hsa-miR-193b-3p; hsa-miR-197-3p; hsa-miR-27a-3p; hsa-miR-30a-3p; hsa-miR-30a-5p; hsa-miR-342-3p
Gene Ontology (miRWalk)|GO0051262 protein tetramerization|+	Gene Ontology (miRWalk)	GO0051262 protein tetramerization	over-represented	+	0.000505	0.0069294	0.0069294	4.51271	12	hsa-miR-125a-5p; hsa-miR-145-5p; hsa-miR-155-5p; hsa-miR-16-5p; hsa-miR-193b-3p; hsa-miR-27a-3p; hsa-miR-30a-5p; hsa-miR-320a-3p; hsa-miR-376a-3p; hsa-miR-376c-3p; hsa-miR-454-3p; hsa-miR-93-3p
Gene Ontology (miRWalk)|GO0070423 nucleotide binding oligomerization domain containing signaling pathway|+	Gene Ontology (miRWalk)	GO0070423 nucleotide binding oligomerization domain containing signaling pathway	over-represented	+	0.000505	0.0069294	0.0069294	4.51271	12	hsa-miR-125a-5p; hsa-miR-132-3p; hsa-miR-145-5p; hsa-miR-146a-5p; hsa-miR-146b-5p; hsa-miR-151a-3p; hsa-miR-155-5p; hsa-miR-16-5p; hsa-miR-193b-3p; hsa-miR-197-3p; hsa-miR-320a-3p; hsa-miR-93-3p
Diseases (MNDR)|Burns|+	Diseases (MNDR)	Burns	over-represented	+	0.0029109	0.0069366	0.0069366	2.06452	7	hsa-miR-132-3p; hsa-miR-145-5p; hsa-miR-146a-5p; hsa-miR-155-5p; hsa-miR-16-5p; hsa-miR-27a-3p; hsa-miR-31-5p
Diseases (MNDR)|Cerebral Hemorrhage|+	Diseases (MNDR)	Cerebral Hemorrhage	over-represented	+	0.0029109	0.0069366	0.0069366	2.06452	7	hsa-miR-145-5p; hsa-miR-146a-5p; hsa-miR-146b-5p; hsa-miR-155-5p; hsa-miR-16-5p; hsa-miR-27a-3p; hsa-miR-31-5p
Diseases (MNDR)|Cicatrix|+	Diseases (MNDR)	Cicatrix	over-represented	+	0.0029109	0.0069366	0.0069366	2.06452	7	hsa-miR-132-3p; hsa-miR-145-5p; hsa-miR-146a-5p; hsa-miR-155-5p; hsa-miR-16-5p; hsa-miR-27a-3p; hsa-miR-31-5p
Diseases (MNDR)|HIV|+	Diseases (MNDR)	HIV	over-represented	+	0.0028101	0.0069366	0.0069366	2.62366	8	hsa-miR-145-5p; hsa-miR-146a-5p; hsa-miR-146b-5p; hsa-miR-155-5p; hsa-miR-16-5p; hsa-miR-27a-3p; hsa-miR-30a-5p; hsa-miR-31-5p
Diseases (MNDR)|Hailey-Hailey disease|+	Diseases (MNDR)	Hailey-Hailey disease	over-represented	+	0.0029109	0.0069366	0.0069366	2.06452	7	hsa-miR-132-3p; hsa-miR-145-5p; hsa-miR-146a-5p; hsa-miR-155-5p; hsa-miR-16-5p; hsa-miR-27a-3p; hsa-miR-31-5p
Diseases (MNDR)|Ischemic Preconditioning|+	Diseases (MNDR)	Ischemic Preconditioning	over-represented	+	0.0029109	0.0069366	0.0069366	2.06452	7	hsa-miR-132-3p; hsa-miR-145-5p; hsa-miR-146a-5p; hsa-miR-155-5p; hsa-miR-16-5p; hsa-miR-27a-3p; hsa-miR-31-5p
Diseases (MNDR)|Marek Disease|+	Diseases (MNDR)	Marek Disease	over-represented	+	0.0029109	0.0069366	0.0069366	2.06452	7	hsa-miR-145-5p; hsa-miR-146a-5p; hsa-miR-146b-5p; hsa-miR-155-5p; hsa-miR-16-5p; hsa-miR-27a-3p; hsa-miR-31-5p
Diseases (MNDR)|Nasal Polyps|+	Diseases (MNDR)	Nasal Polyps	over-represented	+	0.0029109	0.0069366	0.0069366	2.06452	7	hsa-miR-132-3p; hsa-miR-145-5p; hsa-miR-146a-5p; hsa-miR-155-5p; hsa-miR-16-5p; hsa-miR-27a-3p; hsa-miR-31-5p
Diseases (MNDR)|acute kidney failure|+	Diseases (MNDR)	acute kidney failure	over-represented	+	0.0029109	0.0069366	0.0069366	2.06452	7	hsa-miR-132-3p; hsa-miR-145-5p; hsa-miR-146a-5p; hsa-miR-155-5p; hsa-miR-16-5p; hsa-miR-27a-3p; hsa-miR-31-5p
Diseases (MNDR)|brain ischemia|+	Diseases (MNDR)	brain ischemia	over-represented	+	0.0029109	0.0069366	0.0069366	2.06452	7	hsa-miR-132-3p; hsa-miR-145-5p; hsa-miR-146a-5p; hsa-miR-155-5p; hsa-miR-16-5p; hsa-miR-27a-3p; hsa-miR-31-5p
Diseases (MNDR)|glomerulonephritis|+	Diseases (MNDR)	glomerulonephritis	over-represented	+	0.0029109	0.0069366	0.0069366	2.06452	7	hsa-miR-132-3p; hsa-miR-145-5p; hsa-miR-146a-5p; hsa-miR-155-5p; hsa-miR-16-5p; hsa-miR-27a-3p; hsa-miR-31-5p
Diseases (MNDR)|long QT syndrome|+	Diseases (MNDR)	long QT syndrome	over-represented	+	0.0029109	0.0069366	0.0069366	2.06452	7	hsa-miR-132-3p; hsa-miR-145-5p; hsa-miR-146a-5p; hsa-miR-155-5p; hsa-miR-16-5p; hsa-miR-27a-3p; hsa-miR-31-5p
Diseases (MNDR)|lung small cell carcinoma|+	Diseases (MNDR)	lung small cell carcinoma	over-represented	+	0.0027683	0.0069366	0.0069366	11.0108	19	hsa-miR-140-3p; hsa-miR-145-5p; hsa-miR-146a-5p; hsa-miR-146b-5p; hsa-miR-151a-3p; hsa-miR-155-5p; hsa-miR-16-5p; hsa-miR-193b-3p; hsa-miR-27a-3p; hsa-miR-30a-3p; hsa-miR-30a-5p; hsa-miR-31-3p; hsa-miR-31-5p; hsa-miR-342-3p; hsa-miR-376c-3p; hsa-miR-409-3p; hsa-miR-454-3p; hsa-miR-539-5p; hsa-miR-374b-5p
Diseases (MNDR)|myopia|+	Diseases (MNDR)	myopia	over-represented	+	0.0029109	0.0069366	0.0069366	2.06452	7	hsa-miR-132-3p; hsa-miR-145-5p; hsa-miR-146a-5p; hsa-miR-155-5p; hsa-miR-16-5p; hsa-miR-27a-3p; hsa-miR-31-5p
Diseases (MNDR)|oligodendroglioma|+	Diseases (MNDR)	oligodendroglioma	over-represented	+	0.0028101	0.0069366	0.0069366	2.62366	8	hsa-miR-125a-5p; hsa-miR-132-3p; hsa-miR-145-5p; hsa-miR-146a-5p; hsa-miR-155-5p; hsa-miR-16-5p; hsa-miR-27a-3p; hsa-miR-31-5p
Diseases (MNDR)|salivary gland cancer|+	Diseases (MNDR)	salivary gland cancer	over-represented	+	0.0028101	0.0069366	0.0069366	2.62366	8	hsa-miR-145-5p; hsa-miR-146a-5p; hsa-miR-146b-5p; hsa-miR-155-5p; hsa-miR-16-5p; hsa-miR-27a-3p; hsa-miR-30a-5p; hsa-miR-31-5p
Pathways (KEGG)|Apoptosis|+	Pathways (KEGG)	Apoptosis	over-represented	+	0.000214	0.0069664	0.0069664	24.7312	32	hsa-miR-125a-5p; hsa-miR-132-3p; hsa-miR-140-3p; hsa-miR-145-5p; hsa-miR-146a-5p; hsa-miR-146b-5p; hsa-miR-151a-3p; hsa-miR-155-5p; hsa-miR-16-5p; hsa-miR-186-5p; hsa-miR-193b-3p; hsa-miR-197-3p; hsa-miR-204-5p; hsa-miR-224-5p; hsa-miR-27a-3p; hsa-miR-28-3p; hsa-miR-30a-3p; hsa-miR-30a-5p; hsa-miR-31-3p; hsa-miR-31-5p; hsa-miR-320a-3p; hsa-miR-342-3p; hsa-miR-376a-3p; hsa-miR-376c-3p; hsa-miR-409…
Pathways (KEGG)|Arachidonic acid metabolism|+	Pathways (KEGG)	Arachidonic acid metabolism	over-represented	+	0.000215	0.0069664	0.0069664	9.2043	19	hsa-miR-125a-5p; hsa-miR-132-3p; hsa-miR-140-3p; hsa-miR-145-5p; hsa-miR-146a-5p; hsa-miR-146b-5p; hsa-miR-155-5p; hsa-miR-16-5p; hsa-miR-186-5p; hsa-miR-193b-3p; hsa-miR-204-5p; hsa-miR-27a-3p; hsa-miR-28-3p; hsa-miR-30a-3p; hsa-miR-30a-5p; hsa-miR-342-3p; hsa-miR-454-3p; hsa-miR-539-5p; hsa-miR-93-3p
Pathways (KEGG)|Glutamatergic synapse|+	Pathways (KEGG)	Glutamatergic synapse	over-represented	+	0.000203	0.0069664	0.0069664	17.1613	27	hsa-miR-125a-5p; hsa-miR-132-3p; hsa-miR-140-3p; hsa-miR-145-5p; hsa-miR-146b-5p; hsa-miR-151a-3p; hsa-miR-155-5p; hsa-miR-16-5p; hsa-miR-186-5p; hsa-miR-193b-3p; hsa-miR-197-3p; hsa-miR-204-5p; hsa-miR-224-5p; hsa-miR-27a-3p; hsa-miR-30a-3p; hsa-miR-30a-5p; hsa-miR-31-3p; hsa-miR-31-5p; hsa-miR-320a-3p; hsa-miR-342-3p; hsa-miR-376a-3p; hsa-miR-409-3p; hsa-miR-411-5p; hsa-miR-454-3p; hsa-miR-93-3…
Pathways (KEGG)|Ribosome biogenesis in eukaryotes|+	Pathways (KEGG)	Ribosome biogenesis in eukaryotes	over-represented	+	0.000206	0.0069664	0.0069664	13.8495	24	hsa-miR-125a-5p; hsa-miR-132-3p; hsa-miR-145-5p; hsa-miR-146a-5p; hsa-miR-146b-5p; hsa-miR-151a-3p; hsa-miR-155-5p; hsa-miR-16-5p; hsa-miR-186-5p; hsa-miR-193b-3p; hsa-miR-197-3p; hsa-miR-204-5p; hsa-miR-224-5p; hsa-miR-27a-3p; hsa-miR-30a-5p; hsa-miR-31-3p; hsa-miR-31-5p; hsa-miR-320a-3p; hsa-miR-342-3p; hsa-miR-411-5p; hsa-miR-454-3p; hsa-miR-93-3p; hsa-miR-935; hsa-miR-374b-5p
Pathways (miRWalk)|WP707 DNA damage response|+	Pathways (miRWalk)	WP707 DNA damage response	over-represented	+	0.002165	0.0069946	0.0069946	13.1568	21	hsa-miR-125a-5p; hsa-miR-132-3p; hsa-miR-145-5p; hsa-miR-146a-5p; hsa-miR-146b-5p; hsa-miR-151a-3p; hsa-miR-155-5p; hsa-miR-16-5p; hsa-miR-186-5p; hsa-miR-193b-3p; hsa-miR-197-3p; hsa-miR-27a-3p; hsa-miR-30a-3p; hsa-miR-30a-5p; hsa-miR-31-5p; hsa-miR-320a-3p; hsa-miR-342-3p; hsa-miR-376a-3p; hsa-miR-454-3p; hsa-miR-93-3p; hsa-miR-374b-5p
Pathways (miRWalk)|hsa05215 Prostate cancer|+	Pathways (miRWalk)	hsa05215 Prostate cancer	over-represented	+	0.0021604	0.0069946	0.0069946	15.2922	23	hsa-miR-125a-5p; hsa-miR-132-3p; hsa-miR-145-5p; hsa-miR-146a-5p; hsa-miR-146b-5p; hsa-miR-151a-3p; hsa-miR-155-5p; hsa-miR-16-5p; hsa-miR-186-5p; hsa-miR-193b-3p; hsa-miR-204-5p; hsa-miR-224-5p; hsa-miR-27a-3p; hsa-miR-30a-3p; hsa-miR-30a-5p; hsa-miR-320a-3p; hsa-miR-342-3p; hsa-miR-376a-3p; hsa-miR-376c-3p; hsa-miR-454-3p; hsa-miR-93-3p; hsa-miR-935; hsa-miR-374b-5p
Gene Ontology (miRWalk)|GO0001756 somitogenesis|+	Gene Ontology (miRWalk)	GO0001756 somitogenesis	over-represented	+	0.000516	0.0070022	0.0070022	5.21186	13	hsa-miR-125a-5p; hsa-miR-132-3p; hsa-miR-155-5p; hsa-miR-16-5p; hsa-miR-186-5p; hsa-miR-193b-3p; hsa-miR-204-5p; hsa-miR-27a-3p; hsa-miR-30a-3p; hsa-miR-30a-5p; hsa-miR-320a-3p; hsa-miR-454-3p; hsa-miR-374b-5p
Pathways (miRWalk)|hsa04650 Natural killer cell mediated cytotoxicity|+	Pathways (miRWalk)	hsa04650 Natural killer cell mediated cytotoxicity	over-represented	+	0.0021853	0.0070111	0.0070111	8.47268	16	hsa-miR-132-3p; hsa-miR-145-5p; hsa-miR-146a-5p; hsa-miR-155-5p; hsa-miR-16-5p; hsa-miR-186-5p; hsa-miR-193b-3p; hsa-miR-197-3p; hsa-miR-204-5p; hsa-miR-30a-3p; hsa-miR-30a-5p; hsa-miR-31-5p; hsa-miR-320a-3p; hsa-miR-376a-3p; hsa-miR-409-3p; hsa-miR-93-3p
Pathways (miRWalk)|P00025 Hedgehog signaling pathway|+	Pathways (miRWalk)	P00025 Hedgehog signaling pathway	over-represented	+	0.0022499	0.0070234	0.0070234	3.23753	9	hsa-miR-155-5p; hsa-miR-16-5p; hsa-miR-186-5p; hsa-miR-193b-3p; hsa-miR-197-3p; hsa-miR-204-5p; hsa-miR-320a-3p; hsa-miR-93-3p; hsa-miR-935
Pathways (miRWalk)|P02739 De novo pyrimidine deoxyribonucleotide biosynthesis|+	Pathways (miRWalk)	P02739 De novo pyrimidine deoxyribonucleotide biosynthesis	over-represented	+	0.0022176	0.0070234	0.0070234	2.61758	8	hsa-miR-125a-5p; hsa-miR-155-5p; hsa-miR-186-5p; hsa-miR-193b-3p; hsa-miR-197-3p; hsa-miR-27a-3p; hsa-miR-30a-5p; hsa-miR-342-3p
Pathways (miRWalk)|WP129 Matrix Metalloproteinases|+	Pathways (miRWalk)	WP129 Matrix Metalloproteinases	over-represented	+	0.0022499	0.0070234	0.0070234	3.23753	9	hsa-miR-125a-5p; hsa-miR-132-3p; hsa-miR-145-5p; hsa-miR-146b-5p; hsa-miR-16-5p; hsa-miR-197-3p; hsa-miR-204-5p; hsa-miR-27a-3p; hsa-miR-31-5p
Pathways (miRWalk)|hsa04610 Complement and coagulation cascades|+	Pathways (miRWalk)	hsa04610 Complement and coagulation cascades	over-represented	+	0.0022499	0.0070234	0.0070234	3.23753	9	hsa-miR-132-3p; hsa-miR-145-5p; hsa-miR-146a-5p; hsa-miR-155-5p; hsa-miR-16-5p; hsa-miR-186-5p; hsa-miR-193b-3p; hsa-miR-204-5p; hsa-miR-409-3p
Gene Ontology (miRWalk)|GO0005791 rough endoplasmic reticulum|+	Gene Ontology (miRWalk)	GO0005791 rough endoplasmic reticulum	over-represented	+	0.000525	0.0070424	0.0070424	2.66949	9	hsa-miR-132-3p; hsa-miR-146a-5p; hsa-miR-155-5p; hsa-miR-16-5p; hsa-miR-193b-3p; hsa-miR-204-5p; hsa-miR-224-5p; hsa-miR-27a-3p; hsa-miR-30a-5p
Gene Ontology (miRWalk)|GO0007183 smad protein complex assembly|+	Gene Ontology (miRWalk)	GO0007183 smad protein complex assembly	over-represented	+	0.000525	0.0070424	0.0070424	2.66949	9	hsa-miR-146a-5p; hsa-miR-155-5p; hsa-miR-16-5p; hsa-miR-186-5p; hsa-miR-193b-3p; hsa-miR-224-5p; hsa-miR-30a-5p; hsa-miR-320a-3p; hsa-miR-454-3p
Gene Ontology (miRWalk)|GO0008015 blood circulation|+	Gene Ontology (miRWalk)	GO0008015 blood circulation	over-represented	+	0.000525	0.0070424	0.0070424	2.66949	9	hsa-miR-145-5p; hsa-miR-146a-5p; hsa-miR-155-5p; hsa-miR-16-5p; hsa-miR-186-5p; hsa-miR-197-3p; hsa-miR-31-5p; hsa-miR-320a-3p; hsa-miR-342-3p
Gene Ontology (miRWalk)|GO0009651 response to salt stress|+	Gene Ontology (miRWalk)	GO0009651 response to salt stress	over-represented	+	0.000525	0.0070424	0.0070424	2.66949	9	hsa-miR-125a-5p; hsa-miR-16-5p; hsa-miR-186-5p; hsa-miR-193b-3p; hsa-miR-27a-3p; hsa-miR-30a-5p; hsa-miR-320a-3p; hsa-miR-454-3p; hsa-miR-93-3p
Gene Ontology (miRWalk)|GO0005912 adherens junction|+	Gene Ontology (miRWalk)	GO0005912 adherens junction	over-represented	+	0.00053	0.0070664	0.0070664	3.87712	11	hsa-miR-125a-5p; hsa-miR-155-5p; hsa-miR-16-5p; hsa-miR-186-5p; hsa-miR-193b-3p; hsa-miR-204-5p; hsa-miR-30a-3p; hsa-miR-30a-5p; hsa-miR-320a-3p; hsa-miR-342-3p; hsa-miR-935
Gene Ontology (miRWalk)|GO0035097 histone methyltransferase complex|+	Gene Ontology (miRWalk)	GO0035097 histone methyltransferase complex	over-represented	+	0.00053	0.0070664	0.0070664	3.87712	11	hsa-miR-155-5p; hsa-miR-16-5p; hsa-miR-186-5p; hsa-miR-193b-3p; hsa-miR-197-3p; hsa-miR-204-5p; hsa-miR-224-5p; hsa-miR-27a-3p; hsa-miR-30a-3p; hsa-miR-30a-5p; hsa-miR-320a-3p
Diseases (MNDR)|Abortion, Habitual|+	Diseases (MNDR)	Abortion, Habitual	over-represented	+	0.0032926	0.0070917	0.0070917	2.10753	7	hsa-miR-125a-5p; hsa-miR-145-5p; hsa-miR-146a-5p; hsa-miR-155-5p; hsa-miR-16-5p; hsa-miR-27a-3p; hsa-miR-31-5p
Diseases (MNDR)|Albuminuria|+	Diseases (MNDR)	Albuminuria	over-represented	+	0.0032926	0.0070917	0.0070917	2.10753	7	hsa-miR-132-3p; hsa-miR-145-5p; hsa-miR-146a-5p; hsa-miR-155-5p; hsa-miR-16-5p; hsa-miR-27a-3p; hsa-miR-31-5p
Diseases (MNDR)|Behcets disease|+	Diseases (MNDR)	Behcets disease	over-represented	+	0.0032926	0.0070917	0.0070917	2.10753	7	hsa-miR-145-5p; hsa-miR-146a-5p; hsa-miR-146b-5p; hsa-miR-155-5p; hsa-miR-16-5p; hsa-miR-27a-3p; hsa-miR-31-5p
Diseases (MNDR)|Colorectal Neoplasms, Hereditary Nonpolyposis|+	Diseases (MNDR)	Colorectal Neoplasms, Hereditary Nonpolyposis	over-represented	+	0.0032926	0.0070917	0.0070917	2.10753	7	hsa-miR-132-3p; hsa-miR-145-5p; hsa-miR-146a-5p; hsa-miR-155-5p; hsa-miR-16-5p; hsa-miR-27a-3p; hsa-miR-31-5p
Diseases (MNDR)|Diabetes Complications|+	Diseases (MNDR)	Diabetes Complications	over-represented	+	0.0032926	0.0070917	0.0070917	2.10753	7	hsa-miR-132-3p; hsa-miR-145-5p; hsa-miR-146a-5p; hsa-miR-155-5p; hsa-miR-16-5p; hsa-miR-27a-3p; hsa-miR-31-5p
Diseases (MNDR)|Encephalomyelitis, Autoimmune, Experimental|+	Diseases (MNDR)	Encephalomyelitis, Autoimmune, Experimental	over-represented	+	0.0032926	0.0070917	0.0070917	2.10753	7	hsa-miR-132-3p; hsa-miR-145-5p; hsa-miR-146a-5p; hsa-miR-155-5p; hsa-miR-16-5p; hsa-miR-27a-3p; hsa-miR-31-5p
Diseases (MNDR)|Eye Abnormalities|+	Diseases (MNDR)	Eye Abnormalities	over-represented	+	0.0032926	0.0070917	0.0070917	2.10753	7	hsa-miR-132-3p; hsa-miR-145-5p; hsa-miR-146a-5p; hsa-miR-155-5p; hsa-miR-16-5p; hsa-miR-27a-3p; hsa-miR-31-5p
Diseases (MNDR)|Fibroblasts|+	Diseases (MNDR)	Fibroblasts	over-represented	+	0.0032926	0.0070917	0.0070917	2.10753	7	hsa-miR-132-3p; hsa-miR-145-5p; hsa-miR-146a-5p; hsa-miR-155-5p; hsa-miR-16-5p; hsa-miR-27a-3p; hsa-miR-31-5p
Diseases (MNDR)|Francisella|+	Diseases (MNDR)	Francisella	over-represented	+	0.0032926	0.0070917	0.0070917	2.10753	7	hsa-miR-132-3p; hsa-miR-145-5p; hsa-miR-146a-5p; hsa-miR-155-5p; hsa-miR-16-5p; hsa-miR-27a-3p; hsa-miR-31-5p
Diseases (MNDR)|Intervertebral Disc|+	Diseases (MNDR)	Intervertebral Disc	over-represented	+	0.0032926	0.0070917	0.0070917	2.10753	7	hsa-miR-132-3p; hsa-miR-145-5p; hsa-miR-146a-5p; hsa-miR-155-5p; hsa-miR-16-5p; hsa-miR-27a-3p; hsa-miR-31-5p
Diseases (MNDR)|Lichen Planus, Oral|+	Diseases (MNDR)	Lichen Planus, Oral	over-represented	+	0.0032926	0.0070917	0.0070917	2.10753	7	hsa-miR-145-5p; hsa-miR-146a-5p; hsa-miR-146b-5p; hsa-miR-155-5p; hsa-miR-16-5p; hsa-miR-27a-3p; hsa-miR-31-5p
Diseases (MNDR)|Lymphoma, Extranodal NK-T-Cell|+	Diseases (MNDR)	Lymphoma, Extranodal NK-T-Cell	over-represented	+	0.0032926	0.0070917	0.0070917	2.10753	7	hsa-miR-145-5p; hsa-miR-146a-5p; hsa-miR-146b-5p; hsa-miR-155-5p; hsa-miR-16-5p; hsa-miR-27a-3p; hsa-miR-31-5p
Diseases (MNDR)|Lymphoproliferative Disorders|+	Diseases (MNDR)	Lymphoproliferative Disorders	over-represented	+	0.0032926	0.0070917	0.0070917	2.10753	7	hsa-miR-125a-5p; hsa-miR-132-3p; hsa-miR-145-5p; hsa-miR-146a-5p; hsa-miR-155-5p; hsa-miR-27a-3p; hsa-miR-31-5p
Diseases (MNDR)|Osteolysis|+	Diseases (MNDR)	Osteolysis	over-represented	+	0.0032926	0.0070917	0.0070917	2.10753	7	hsa-miR-132-3p; hsa-miR-145-5p; hsa-miR-146a-5p; hsa-miR-155-5p; hsa-miR-16-5p; hsa-miR-27a-3p; hsa-miR-31-5p
Diseases (MNDR)|Pain|+	Diseases (MNDR)	Pain	over-represented	+	0.0032926	0.0070917	0.0070917	2.10753	7	hsa-miR-145-5p; hsa-miR-146a-5p; hsa-miR-146b-5p; hsa-miR-155-5p; hsa-miR-16-5p; hsa-miR-27a-3p; hsa-miR-31-5p
Diseases (MNDR)|Radiation Injuries|+	Diseases (MNDR)	Radiation Injuries	over-represented	+	0.0032926	0.0070917	0.0070917	2.10753	7	hsa-miR-132-3p; hsa-miR-145-5p; hsa-miR-146a-5p; hsa-miR-155-5p; hsa-miR-16-5p; hsa-miR-27a-3p; hsa-miR-31-5p
Diseases (MNDR)|Renal Insufficiency|+	Diseases (MNDR)	Renal Insufficiency	over-represented	+	0.0032926	0.0070917	0.0070917	2.10753	7	hsa-miR-132-3p; hsa-miR-145-5p; hsa-miR-146a-5p; hsa-miR-155-5p; hsa-miR-16-5p; hsa-miR-27a-3p; hsa-miR-31-5p
Diseases (MNDR)|acoustic neuroma|+	Diseases (MNDR)	acoustic neuroma	over-represented	+	0.0032926	0.0070917	0.0070917	2.10753	7	hsa-miR-132-3p; hsa-miR-145-5p; hsa-miR-146a-5p; hsa-miR-155-5p; hsa-miR-16-5p; hsa-miR-27a-3p; hsa-miR-31-5p
Diseases (MNDR)|antiphospholipid syndrome|+	Diseases (MNDR)	antiphospholipid syndrome	over-represented	+	0.0032926	0.0070917	0.0070917	2.10753	7	hsa-miR-125a-5p; hsa-miR-145-5p; hsa-miR-146a-5p; hsa-miR-155-5p; hsa-miR-16-5p; hsa-miR-27a-3p; hsa-miR-31-5p
Diseases (MNDR)|aortic valve insufficiency|+	Diseases (MNDR)	aortic valve insufficiency	over-represented	+	0.0032926	0.0070917	0.0070917	2.10753	7	hsa-miR-145-5p; hsa-miR-146a-5p; hsa-miR-155-5p; hsa-miR-16-5p; hsa-miR-27a-3p; hsa-miR-30a-5p; hsa-miR-31-5p
Diseases (MNDR)|breast ductal carcinoma|+	Diseases (MNDR)	breast ductal carcinoma	over-represented	+	0.0032926	0.0070917	0.0070917	2.10753	7	hsa-miR-132-3p; hsa-miR-145-5p; hsa-miR-146a-5p; hsa-miR-155-5p; hsa-miR-16-5p; hsa-miR-27a-3p; hsa-miR-31-5p
Diseases (MNDR)|colitis|+	Diseases (MNDR)	colitis	over-represented	+	0.0032926	0.0070917	0.0070917	2.10753	7	hsa-miR-132-3p; hsa-miR-145-5p; hsa-miR-146a-5p; hsa-miR-155-5p; hsa-miR-16-5p; hsa-miR-27a-3p; hsa-miR-31-5p
Diseases (MNDR)|dyspepsia|+	Diseases (MNDR)	dyspepsia	over-represented	+	0.0032926	0.0070917	0.0070917	2.10753	7	hsa-miR-132-3p; hsa-miR-145-5p; hsa-miR-146a-5p; hsa-miR-155-5p; hsa-miR-16-5p; hsa-miR-27a-3p; hsa-miR-31-5p
Diseases (MNDR)|focal epithelial hyperplasia|+	Diseases (MNDR)	focal epithelial hyperplasia	over-represented	+	0.0032926	0.0070917	0.0070917	2.10753	7	hsa-miR-132-3p; hsa-miR-145-5p; hsa-miR-146a-5p; hsa-miR-155-5p; hsa-miR-16-5p; hsa-miR-27a-3p; hsa-miR-31-5p
Diseases (MNDR)|granulosa cell tumor|+	Diseases (MNDR)	granulosa cell tumor	over-represented	+	0.0032926	0.0070917	0.0070917	2.10753	7	hsa-miR-132-3p; hsa-miR-145-5p; hsa-miR-146a-5p; hsa-miR-155-5p; hsa-miR-16-5p; hsa-miR-27a-3p; hsa-miR-31-5p
Diseases (MNDR)|keratoconus|+	Diseases (MNDR)	keratoconus	over-represented	+	0.0032926	0.0070917	0.0070917	2.10753	7	hsa-miR-132-3p; hsa-miR-145-5p; hsa-miR-146a-5p; hsa-miR-155-5p; hsa-miR-16-5p; hsa-miR-27a-3p; hsa-miR-31-5p
Diseases (MNDR)|localized scleroderma|+	Diseases (MNDR)	localized scleroderma	over-represented	+	0.0032926	0.0070917	0.0070917	2.10753	7	hsa-miR-132-3p; hsa-miR-145-5p; hsa-miR-146a-5p; hsa-miR-155-5p; hsa-miR-16-5p; hsa-miR-27a-3p; hsa-miR-31-5p
Diseases (MNDR)|multiple myeloma|+	Diseases (MNDR)	multiple myeloma	over-represented	+	0.0031325	0.0070917	0.0070917	12.043	20	hsa-miR-125a-5p; hsa-miR-140-3p; hsa-miR-145-5p; hsa-miR-146a-5p; hsa-miR-146b-5p; hsa-miR-151a-3p; hsa-miR-155-5p; hsa-miR-16-5p; hsa-miR-186-5p; hsa-miR-193b-3p; hsa-miR-197-3p; hsa-miR-27a-3p; hsa-miR-28-3p; hsa-miR-30a-5p; hsa-miR-31-5p; hsa-miR-320a-3p; hsa-miR-342-3p; hsa-miR-376c-3p; hsa-miR-454-3p; hsa-miR-374b-5p
Diseases (MNDR)|multiple sclerosis|+	Diseases (MNDR)	multiple sclerosis	over-represented	+	0.0030289	0.0070917	0.0070917	3.26882	9	hsa-miR-145-5p; hsa-miR-146a-5p; hsa-miR-146b-5p; hsa-miR-155-5p; hsa-miR-16-5p; hsa-miR-27a-3p; hsa-miR-30a-5p; hsa-miR-31-5p; hsa-miR-320a-3p
Diseases (MNDR)|psoriatic arthritis|+	Diseases (MNDR)	psoriatic arthritis	over-represented	+	0.0032926	0.0070917	0.0070917	2.10753	7	hsa-miR-145-5p; hsa-miR-146a-5p; hsa-miR-146b-5p; hsa-miR-155-5p; hsa-miR-16-5p; hsa-miR-27a-3p; hsa-miR-31-5p
Annotations derived over miRTarBase (Gene Ontology)|HMG box domain binding GO0071837|+	Annotations derived over miRTarBase (Gene Ontology)	HMG box domain binding GO0071837	over-represented	+	2.1e-05	0.0071267	0.0071267	2.70604	11	hsa-miR-125a-5p; hsa-miR-132-3p; hsa-miR-145-5p; hsa-miR-155-5p; hsa-miR-16-5p; hsa-miR-186-5p; hsa-miR-204-5p; hsa-miR-27a-3p; hsa-miR-31-3p; hsa-miR-31-5p; hsa-miR-374b-5p
Annotations derived over miRTarBase (Gene Ontology)|Shc-EGFR complex GO0070435|+	Annotations derived over miRTarBase (Gene Ontology)	Shc-EGFR complex GO0070435	over-represented	+	1.69e-05	0.0071267	0.0071267	1.71812	9	hsa-miR-125a-5p; hsa-miR-132-3p; hsa-miR-145-5p; hsa-miR-146a-5p; hsa-miR-146b-5p; hsa-miR-155-5p; hsa-miR-16-5p; hsa-miR-27a-3p; hsa-miR-30a-5p
Annotations derived over miRTarBase (Gene Ontology)|bicellular tight junction assembly GO0070830|+	Annotations derived over miRTarBase (Gene Ontology)	bicellular tight junction assembly GO0070830	over-represented	+	2.43e-05	0.0071267	0.0071267	8.80537	20	hsa-miR-125a-5p; hsa-miR-132-3p; hsa-miR-145-5p; hsa-miR-146a-5p; hsa-miR-146b-5p; hsa-miR-155-5p; hsa-miR-16-5p; hsa-miR-186-5p; hsa-miR-193b-3p; hsa-miR-197-3p; hsa-miR-204-5p; hsa-miR-27a-3p; hsa-miR-30a-5p; hsa-miR-342-3p; hsa-miR-376a-3p; hsa-miR-376c-3p; hsa-miR-411-5p; hsa-miR-539-5p; hsa-miR-93-3p; hsa-miR-374b-5p
Annotations derived over miRTarBase (Gene Ontology)|cell-cell junction assembly GO0007043|+	Annotations derived over miRTarBase (Gene Ontology)	cell-cell junction assembly GO0007043	over-represented	+	2.24e-05	0.0071267	0.0071267	8.76242	20	hsa-miR-125a-5p; hsa-miR-132-3p; hsa-miR-145-5p; hsa-miR-146a-5p; hsa-miR-146b-5p; hsa-miR-155-5p; hsa-miR-16-5p; hsa-miR-186-5p; hsa-miR-193b-3p; hsa-miR-204-5p; hsa-miR-224-5p; hsa-miR-27a-3p; hsa-miR-30a-5p; hsa-miR-31-3p; hsa-miR-342-3p; hsa-miR-376a-3p; hsa-miR-409-3p; hsa-miR-411-5p; hsa-miR-539-5p; hsa-miR-374b-5p
Annotations derived over miRTarBase (Gene Ontology)|fibrinolysis GO0042730|+	Annotations derived over miRTarBase (Gene Ontology)	fibrinolysis GO0042730	over-represented	+	1.51e-05	0.0071267	0.0071267	2.62013	11	hsa-miR-132-3p; hsa-miR-145-5p; hsa-miR-146a-5p; hsa-miR-155-5p; hsa-miR-16-5p; hsa-miR-193b-3p; hsa-miR-197-3p; hsa-miR-204-5p; hsa-miR-224-5p; hsa-miR-30a-5p; hsa-miR-409-3p
Annotations derived over miRTarBase (Gene Ontology)|histone acetyltransferase binding GO0035035|+	Annotations derived over miRTarBase (Gene Ontology)	histone acetyltransferase binding GO0035035	over-represented	+	2.13e-05	0.0071267	0.0071267	9.57852	21	hsa-miR-125a-5p; hsa-miR-132-3p; hsa-miR-145-5p; hsa-miR-146a-5p; hsa-miR-151a-3p; hsa-miR-155-5p; hsa-miR-16-5p; hsa-miR-186-5p; hsa-miR-193b-3p; hsa-miR-204-5p; hsa-miR-27a-3p; hsa-miR-28-3p; hsa-miR-30a-3p; hsa-miR-30a-5p; hsa-miR-31-3p; hsa-miR-31-5p; hsa-miR-342-3p; hsa-miR-454-3p; hsa-miR-596; hsa-miR-935; hsa-miR-374b-5p
Annotations derived over miRTarBase (Gene Ontology)|hormone-mediated signaling pathway GO0009755|+	Annotations derived over miRTarBase (Gene Ontology)	hormone-mediated signaling pathway GO0009755	over-represented	+	2.21e-05	0.0071267	0.0071267	7.94631	19	hsa-miR-125a-5p; hsa-miR-132-3p; hsa-miR-140-3p; hsa-miR-145-5p; hsa-miR-146a-5p; hsa-miR-146b-5p; hsa-miR-155-5p; hsa-miR-16-5p; hsa-miR-186-5p; hsa-miR-197-3p; hsa-miR-204-5p; hsa-miR-27a-3p; hsa-miR-30a-3p; hsa-miR-30a-5p; hsa-miR-31-5p; hsa-miR-320a-3p; hsa-miR-376c-3p; hsa-miR-454-3p; hsa-miR-93-3p
Annotations derived over miRTarBase (Gene Ontology)|neuron projection development GO0031175|+	Annotations derived over miRTarBase (Gene Ontology)	neuron projection development GO0031175	over-represented	+	2.31e-05	0.0071267	0.0071267	18.1262	29	hsa-miR-125a-5p; hsa-miR-132-3p; hsa-miR-140-3p; hsa-miR-145-5p; hsa-miR-146a-5p; hsa-miR-146b-5p; hsa-miR-151a-3p; hsa-miR-155-5p; hsa-miR-16-5p; hsa-miR-186-5p; hsa-miR-193b-3p; hsa-miR-197-3p; hsa-miR-204-5p; hsa-miR-224-5p; hsa-miR-27a-3p; hsa-miR-28-3p; hsa-miR-30a-3p; hsa-miR-30a-5p; hsa-miR-31-3p; hsa-miR-31-5p; hsa-miR-320a-3p; hsa-miR-342-3p; hsa-miR-409-3p; hsa-miR-411-5p; hsa-miR-454-3…
Annotations derived over miRTarBase (Gene Ontology)|nitric-oxide synthase regulator activity GO0030235|+	Annotations derived over miRTarBase (Gene Ontology)	nitric-oxide synthase regulator activity GO0030235	over-represented	+	2.41e-05	0.0071267	0.0071267	7.21611	18	hsa-miR-125a-5p; hsa-miR-132-3p; hsa-miR-145-5p; hsa-miR-146a-5p; hsa-miR-146b-5p; hsa-miR-155-5p; hsa-miR-16-5p; hsa-miR-186-5p; hsa-miR-193b-3p; hsa-miR-204-5p; hsa-miR-224-5p; hsa-miR-27a-3p; hsa-miR-30a-5p; hsa-miR-320a-3p; hsa-miR-409-3p; hsa-miR-454-3p; hsa-miR-93-3p; hsa-miR-374b-5p
Annotations derived over miRTarBase (Gene Ontology)|nuclear export signal receptor activity GO0005049|+	Annotations derived over miRTarBase (Gene Ontology)	nuclear export signal receptor activity GO0005049	over-represented	+	2.04e-05	0.0071267	0.0071267	6.4	17	hsa-miR-125a-5p; hsa-miR-146b-5p; hsa-miR-155-5p; hsa-miR-16-5p; hsa-miR-186-5p; hsa-miR-193b-3p; hsa-miR-197-3p; hsa-miR-204-5p; hsa-miR-224-5p; hsa-miR-30a-3p; hsa-miR-30a-5p; hsa-miR-31-3p; hsa-miR-31-5p; hsa-miR-320a-3p; hsa-miR-454-3p; hsa-miR-539-5p; hsa-miR-93-3p
Annotations derived over miRTarBase (Gene Ontology)|pancreatic juice secretion GO0030157|+	Annotations derived over miRTarBase (Gene Ontology)	pancreatic juice secretion GO0030157	over-represented	+	2.29e-05	0.0071267	0.0071267	0.687248	6	hsa-miR-146a-5p; hsa-miR-146b-5p; hsa-miR-193b-3p; hsa-miR-320a-3p; hsa-miR-376a-3p; hsa-miR-539-5p
Annotations derived over miRTarBase (Gene Ontology)|positive regulation of BMP signaling pathway GO0030513|+	Annotations derived over miRTarBase (Gene Ontology)	positive regulation of BMP signaling pathway GO0030513	over-represented	+	2.13e-05	0.0071267	0.0071267	9.57852	21	hsa-miR-125a-5p; hsa-miR-132-3p; hsa-miR-140-3p; hsa-miR-145-5p; hsa-miR-146a-5p; hsa-miR-155-5p; hsa-miR-16-5p; hsa-miR-186-5p; hsa-miR-197-3p; hsa-miR-204-5p; hsa-miR-224-5p; hsa-miR-27a-3p; hsa-miR-30a-3p; hsa-miR-30a-5p; hsa-miR-31-5p; hsa-miR-320a-3p; hsa-miR-342-3p; hsa-miR-454-3p; hsa-miR-539-5p; hsa-miR-93-3p; hsa-miR-935
Annotations derived over miRTarBase (Gene Ontology)|positive regulation of cell adhesion GO0045785|+	Annotations derived over miRTarBase (Gene Ontology)	positive regulation of cell adhesion GO0045785	over-represented	+	2.13e-05	0.0071267	0.0071267	11.3826	23	hsa-miR-125a-5p; hsa-miR-145-5p; hsa-miR-146a-5p; hsa-miR-155-5p; hsa-miR-16-5p; hsa-miR-186-5p; hsa-miR-193b-3p; hsa-miR-197-3p; hsa-miR-204-5p; hsa-miR-27a-3p; hsa-miR-30a-3p; hsa-miR-30a-5p; hsa-miR-31-3p; hsa-miR-31-5p; hsa-miR-320a-3p; hsa-miR-342-3p; hsa-miR-376a-3p; hsa-miR-376c-3p; hsa-miR-409-3p; hsa-miR-411-5p; hsa-miR-454-3p; hsa-miR-93-3p; hsa-miR-374b-5p
Annotations derived over miRTarBase (Gene Ontology)|positive regulation of sodium ion transmembrane transporter activity GO2000651|+	Annotations derived over miRTarBase (Gene Ontology)	positive regulation of sodium ion transmembrane transporter activity GO2000651	over-represented	+	1.81e-05	0.0071267	0.0071267	4.98255	15	hsa-miR-125a-5p; hsa-miR-151a-3p; hsa-miR-155-5p; hsa-miR-16-5p; hsa-miR-186-5p; hsa-miR-193b-3p; hsa-miR-197-3p; hsa-miR-204-5p; hsa-miR-27a-3p; hsa-miR-30a-5p; hsa-miR-31-5p; hsa-miR-320a-3p; hsa-miR-411-5p; hsa-miR-454-3p; hsa-miR-93-3p
Annotations derived over miRTarBase (Gene Ontology)|protein binding involved in protein folding GO0044183|+	Annotations derived over miRTarBase (Gene Ontology)	protein binding involved in protein folding GO0044183	over-represented	+	2.43e-05	0.0071267	0.0071267	8.80537	20	hsa-miR-125a-5p; hsa-miR-132-3p; hsa-miR-145-5p; hsa-miR-146a-5p; hsa-miR-146b-5p; hsa-miR-155-5p; hsa-miR-16-5p; hsa-miR-193b-3p; hsa-miR-197-3p; hsa-miR-30a-3p; hsa-miR-30a-5p; hsa-miR-31-3p; hsa-miR-320a-3p; hsa-miR-342-3p; hsa-miR-376c-3p; hsa-miR-409-3p; hsa-miR-454-3p; hsa-miR-539-5p; hsa-miR-93-3p; hsa-miR-374b-5p
Annotations derived over miRTarBase (Gene Ontology)|structural constituent of cytoskeleton GO0005200|+	Annotations derived over miRTarBase (Gene Ontology)	structural constituent of cytoskeleton GO0005200	over-represented	+	1.6e-05	0.0071267	0.0071267	16.5799	28	hsa-miR-125a-5p; hsa-miR-132-3p; hsa-miR-140-3p; hsa-miR-145-5p; hsa-miR-146a-5p; hsa-miR-146b-5p; hsa-miR-155-5p; hsa-miR-16-5p; hsa-miR-186-5p; hsa-miR-193b-3p; hsa-miR-197-3p; hsa-miR-204-5p; hsa-miR-27a-3p; hsa-miR-28-3p; hsa-miR-30a-3p; hsa-miR-30a-5p; hsa-miR-31-3p; hsa-miR-31-5p; hsa-miR-320a-3p; hsa-miR-342-3p; hsa-miR-376a-3p; hsa-miR-376c-3p; hsa-miR-411-5p; hsa-miR-454-3p; hsa-miR-539-…
Diseases (MNDR)|coronary artery disease|+	Diseases (MNDR)	coronary artery disease	over-represented	+	0.0033272	0.0071434	0.0071434	3.31183	9	hsa-miR-145-5p; hsa-miR-146a-5p; hsa-miR-146b-5p; hsa-miR-155-5p; hsa-miR-16-5p; hsa-miR-197-3p; hsa-miR-27a-3p; hsa-miR-30a-5p; hsa-miR-31-5p
Gene Ontology (miRWalk)|GO0001501 skeletal system development|+	Gene Ontology (miRWalk)	GO0001501 skeletal system development	over-represented	+	0.000539	0.0071652	0.0071652	7.5	16	hsa-miR-132-3p; hsa-miR-145-5p; hsa-miR-146a-5p; hsa-miR-151a-3p; hsa-miR-155-5p; hsa-miR-16-5p; hsa-miR-193b-3p; hsa-miR-197-3p; hsa-miR-204-5p; hsa-miR-27a-3p; hsa-miR-30a-5p; hsa-miR-31-5p; hsa-miR-320a-3p; hsa-miR-342-3p; hsa-miR-454-3p; hsa-miR-93-3p
Annotations derived over miRTarBase (Gene Ontology)|regulation of protein export from nucleus GO0046825|+	Annotations derived over miRTarBase (Gene Ontology)	regulation of protein export from nucleus GO0046825	over-represented	+	2.52e-05	0.0071921	0.0071921	5.11141	15	hsa-miR-125a-5p; hsa-miR-146a-5p; hsa-miR-151a-3p; hsa-miR-155-5p; hsa-miR-16-5p; hsa-miR-186-5p; hsa-miR-193b-3p; hsa-miR-197-3p; hsa-miR-224-5p; hsa-miR-28-3p; hsa-miR-30a-3p; hsa-miR-30a-5p; hsa-miR-342-3p; hsa-miR-411-5p; hsa-miR-374b-5p
Gene Ontology (miRWalk)|GO0006954 inflammatory response|+	Gene Ontology (miRWalk)	GO0006954 inflammatory response	over-represented	+	0.000545	0.007211	0.007211	8.32627	17	hsa-miR-125a-5p; hsa-miR-132-3p; hsa-miR-145-5p; hsa-miR-146a-5p; hsa-miR-146b-5p; hsa-miR-151a-3p; hsa-miR-155-5p; hsa-miR-16-5p; hsa-miR-186-5p; hsa-miR-193b-3p; hsa-miR-197-3p; hsa-miR-204-5p; hsa-miR-224-5p; hsa-miR-27a-3p; hsa-miR-30a-5p; hsa-miR-31-5p; hsa-miR-320a-3p
Gene Ontology (miRWalk)|GO0010467 gene expression|+	Gene Ontology (miRWalk)	GO0010467 gene expression	over-represented	+	0.000545	0.007211	0.007211	17.4153	26	hsa-miR-125a-5p; hsa-miR-132-3p; hsa-miR-140-3p; hsa-miR-145-5p; hsa-miR-146a-5p; hsa-miR-146b-5p; hsa-miR-151a-3p; hsa-miR-155-5p; hsa-miR-16-5p; hsa-miR-186-5p; hsa-miR-193b-3p; hsa-miR-197-3p; hsa-miR-204-5p; hsa-miR-224-5p; hsa-miR-27a-3p; hsa-miR-30a-3p; hsa-miR-30a-5p; hsa-miR-31-3p; hsa-miR-31-5p; hsa-miR-320a-3p; hsa-miR-342-3p; hsa-miR-376a-3p; hsa-miR-454-3p; hsa-miR-93-3p; hsa-miR-935;…
WikiPathways (miRPathDB)|AGERAGE pathway|+	WikiPathways (miRPathDB)	AGERAGE pathway	over-represented	+	0.000199	0.007282	0.007282	2.96414	10	hsa-miR-125a-5p; hsa-miR-132-3p; hsa-miR-145-5p; hsa-miR-146a-5p; hsa-miR-146b-5p; hsa-miR-155-5p; hsa-miR-204-5p; hsa-miR-224-5p; hsa-miR-27a-3p; hsa-miR-374b-5p
Gene Ontology (miRWalk)|GO0000776 kinetochore|+	Gene Ontology (miRWalk)	GO0000776 kinetochore	over-represented	+	0.000558	0.0073338	0.0073338	5.97458	14	hsa-miR-125a-5p; hsa-miR-146a-5p; hsa-miR-151a-3p; hsa-miR-155-5p; hsa-miR-16-5p; hsa-miR-186-5p; hsa-miR-193b-3p; hsa-miR-197-3p; hsa-miR-27a-3p; hsa-miR-30a-3p; hsa-miR-30a-5p; hsa-miR-31-5p; hsa-miR-320a-3p; hsa-miR-93-3p
Gene Ontology (miRWalk)|GO0006302 double strand break repair|+	Gene Ontology (miRWalk)	GO0006302 double strand break repair	over-represented	+	0.000563	0.0073338	0.0073338	6.73729	15	hsa-miR-125a-5p; hsa-miR-132-3p; hsa-miR-146a-5p; hsa-miR-155-5p; hsa-miR-16-5p; hsa-miR-186-5p; hsa-miR-193b-3p; hsa-miR-197-3p; hsa-miR-27a-3p; hsa-miR-30a-5p; hsa-miR-31-5p; hsa-miR-320a-3p; hsa-miR-342-3p; hsa-miR-454-3p; hsa-miR-935
Gene Ontology (miRWalk)|GO0007186 g protein coupled receptor signaling pathway|+	Gene Ontology (miRWalk)	GO0007186 g protein coupled receptor signaling pathway	over-represented	+	0.000563	0.0073338	0.0073338	6.73729	15	hsa-miR-132-3p; hsa-miR-146a-5p; hsa-miR-155-5p; hsa-miR-16-5p; hsa-miR-186-5p; hsa-miR-193b-3p; hsa-miR-197-3p; hsa-miR-204-5p; hsa-miR-224-5p; hsa-miR-27a-3p; hsa-miR-30a-5p; hsa-miR-31-5p; hsa-miR-320a-3p; hsa-miR-93-3p; hsa-miR-935
Gene Ontology (miRWalk)|GO0009952 anterior posterior pattern specification|+	Gene Ontology (miRWalk)	GO0009952 anterior posterior pattern specification	over-represented	+	0.000563	0.0073338	0.0073338	6.73729	15	hsa-miR-125a-5p; hsa-miR-132-3p; hsa-miR-140-3p; hsa-miR-155-5p; hsa-miR-16-5p; hsa-miR-186-5p; hsa-miR-193b-3p; hsa-miR-204-5p; hsa-miR-27a-3p; hsa-miR-30a-5p; hsa-miR-31-5p; hsa-miR-320a-3p; hsa-miR-93-3p; hsa-miR-935; hsa-miR-374b-5p
Gene Ontology (miRWalk)|GO0030165 pdz domain binding|+	Gene Ontology (miRWalk)	GO0030165 pdz domain binding	over-represented	+	0.000558	0.0073338	0.0073338	5.97458	14	hsa-miR-132-3p; hsa-miR-145-5p; hsa-miR-146a-5p; hsa-miR-155-5p; hsa-miR-16-5p; hsa-miR-186-5p; hsa-miR-193b-3p; hsa-miR-204-5p; hsa-miR-30a-5p; hsa-miR-31-5p; hsa-miR-320a-3p; hsa-miR-342-3p; hsa-miR-93-3p; hsa-miR-374b-5p
Gene Ontology (miRWalk)|GO0043085 positive regulation of catalytic activity|+	Gene Ontology (miRWalk)	GO0043085 positive regulation of catalytic activity	over-represented	+	0.000563	0.0073338	0.0073338	6.73729	15	hsa-miR-125a-5p; hsa-miR-132-3p; hsa-miR-145-5p; hsa-miR-146b-5p; hsa-miR-151a-3p; hsa-miR-155-5p; hsa-miR-16-5p; hsa-miR-186-5p; hsa-miR-193b-3p; hsa-miR-197-3p; hsa-miR-204-5p; hsa-miR-30a-5p; hsa-miR-31-5p; hsa-miR-320a-3p; hsa-miR-93-3p
Diseases (MNDR)|Adrenocortical Carcinoma|+	Diseases (MNDR)	Adrenocortical Carcinoma	over-represented	+	0.0035435	0.0074237	0.0074237	4	10	hsa-miR-125a-5p; hsa-miR-145-5p; hsa-miR-151a-3p; hsa-miR-16-5p; hsa-miR-30a-3p; hsa-miR-30a-5p; hsa-miR-376a-3p; hsa-miR-376c-3p; hsa-miR-539-5p; hsa-miR-374b-5p
Diseases (MNDR)|Chemical and Drug Induced Liver Injury|+	Diseases (MNDR)	Chemical and Drug Induced Liver Injury	over-represented	+	0.0037119	0.0074237	0.0074237	2.15054	7	hsa-miR-132-3p; hsa-miR-145-5p; hsa-miR-146a-5p; hsa-miR-155-5p; hsa-miR-16-5p; hsa-miR-27a-3p; hsa-miR-31-5p
Diseases (MNDR)|Fatty Liver|+	Diseases (MNDR)	Fatty Liver	over-represented	+	0.0037119	0.0074237	0.0074237	2.15054	7	hsa-miR-145-5p; hsa-miR-146a-5p; hsa-miR-146b-5p; hsa-miR-155-5p; hsa-miR-16-5p; hsa-miR-27a-3p; hsa-miR-31-5p
Diseases (MNDR)|Gilles de la Tourette syndrome|+	Diseases (MNDR)	Gilles de la Tourette syndrome	over-represented	+	0.0037119	0.0074237	0.0074237	2.15054	7	hsa-miR-132-3p; hsa-miR-145-5p; hsa-miR-146a-5p; hsa-miR-155-5p; hsa-miR-16-5p; hsa-miR-27a-3p; hsa-miR-31-5p
Diseases (MNDR)|Keloid|+	Diseases (MNDR)	Keloid	over-represented	+	0.0037119	0.0074237	0.0074237	2.15054	7	hsa-miR-132-3p; hsa-miR-145-5p; hsa-miR-146a-5p; hsa-miR-155-5p; hsa-miR-16-5p; hsa-miR-27a-3p; hsa-miR-31-5p
Diseases (MNDR)|Leukemia, Biphenotypic, Acute|+	Diseases (MNDR)	Leukemia, Biphenotypic, Acute	over-represented	+	0.0037119	0.0074237	0.0074237	2.15054	7	hsa-miR-145-5p; hsa-miR-146a-5p; hsa-miR-146b-5p; hsa-miR-155-5p; hsa-miR-16-5p; hsa-miR-27a-3p; hsa-miR-31-5p
Diseases (MNDR)|Myeloproliferative Disorders|+	Diseases (MNDR)	Myeloproliferative Disorders	over-represented	+	0.0037119	0.0074237	0.0074237	2.15054	7	hsa-miR-145-5p; hsa-miR-146a-5p; hsa-miR-155-5p; hsa-miR-16-5p; hsa-miR-27a-3p; hsa-miR-30a-5p; hsa-miR-31-5p
Diseases (MNDR)|Myocardial Reperfusion Injury|+	Diseases (MNDR)	Myocardial Reperfusion Injury	over-represented	+	0.0037119	0.0074237	0.0074237	2.15054	7	hsa-miR-145-5p; hsa-miR-146a-5p; hsa-miR-146b-5p; hsa-miR-155-5p; hsa-miR-16-5p; hsa-miR-27a-3p; hsa-miR-31-5p
Diseases (MNDR)|Sezarys disease|+	Diseases (MNDR)	Sezarys disease	over-represented	+	0.0037119	0.0074237	0.0074237	2.15054	7	hsa-miR-145-5p; hsa-miR-146a-5p; hsa-miR-146b-5p; hsa-miR-155-5p; hsa-miR-16-5p; hsa-miR-27a-3p; hsa-miR-31-5p
Diseases (MNDR)|adrenal cortex cancer|+	Diseases (MNDR)	adrenal cortex cancer	over-represented	+	0.0037119	0.0074237	0.0074237	2.15054	7	hsa-miR-145-5p; hsa-miR-146a-5p; hsa-miR-146b-5p; hsa-miR-155-5p; hsa-miR-16-5p; hsa-miR-27a-3p; hsa-miR-31-5p
Diseases (MNDR)|atrophic gastritis|+	Diseases (MNDR)	atrophic gastritis	over-represented	+	0.0037119	0.0074237	0.0074237	2.15054	7	hsa-miR-132-3p; hsa-miR-145-5p; hsa-miR-146a-5p; hsa-miR-155-5p; hsa-miR-16-5p; hsa-miR-27a-3p; hsa-miR-31-5p
Diseases (MNDR)|cystic fibrosis|+	Diseases (MNDR)	cystic fibrosis	over-represented	+	0.0037119	0.0074237	0.0074237	2.15054	7	hsa-miR-132-3p; hsa-miR-145-5p; hsa-miR-146a-5p; hsa-miR-155-5p; hsa-miR-16-5p; hsa-miR-27a-3p; hsa-miR-31-5p
Diseases (MNDR)|demyelinating disease|+	Diseases (MNDR)	demyelinating disease	over-represented	+	0.0037119	0.0074237	0.0074237	2.15054	7	hsa-miR-145-5p; hsa-miR-146a-5p; hsa-miR-146b-5p; hsa-miR-155-5p; hsa-miR-16-5p; hsa-miR-27a-3p; hsa-miR-31-5p
Diseases (MNDR)|diabetic retinopathy|+	Diseases (MNDR)	diabetic retinopathy	over-represented	+	0.0037119	0.0074237	0.0074237	2.15054	7	hsa-miR-132-3p; hsa-miR-145-5p; hsa-miR-146a-5p; hsa-miR-155-5p; hsa-miR-16-5p; hsa-miR-27a-3p; hsa-miR-31-5p
Diseases (MNDR)|gastrointestinal system disease|+	Diseases (MNDR)	gastrointestinal system disease	over-represented	+	0.0036872	0.0074237	0.0074237	1.11828	5	hsa-miR-125a-5p; hsa-miR-145-5p; hsa-miR-155-5p; hsa-miR-197-3p; hsa-miR-31-5p
Diseases (MNDR)|hypopharynx cancer|+	Diseases (MNDR)	hypopharynx cancer	over-represented	+	0.0037119	0.0074237	0.0074237	2.15054	7	hsa-miR-132-3p; hsa-miR-145-5p; hsa-miR-146a-5p; hsa-miR-155-5p; hsa-miR-16-5p; hsa-miR-27a-3p; hsa-miR-31-5p
Diseases (MNDR)|intermediate coronary syndrome|+	Diseases (MNDR)	intermediate coronary syndrome	over-represented	+	0.0037119	0.0074237	0.0074237	2.15054	7	hsa-miR-132-3p; hsa-miR-145-5p; hsa-miR-146a-5p; hsa-miR-155-5p; hsa-miR-16-5p; hsa-miR-27a-3p; hsa-miR-31-5p
Diseases (MNDR)|irritable bowel syndrome|+	Diseases (MNDR)	irritable bowel syndrome	over-represented	+	0.0037119	0.0074237	0.0074237	2.15054	7	hsa-miR-132-3p; hsa-miR-145-5p; hsa-miR-146a-5p; hsa-miR-155-5p; hsa-miR-16-5p; hsa-miR-27a-3p; hsa-miR-31-5p
Diseases (MNDR)|leiomyoma|+	Diseases (MNDR)	leiomyoma	over-represented	+	0.0037119	0.0074237	0.0074237	2.15054	7	hsa-miR-145-5p; hsa-miR-146a-5p; hsa-miR-146b-5p; hsa-miR-155-5p; hsa-miR-16-5p; hsa-miR-27a-3p; hsa-miR-31-5p
Diseases (MNDR)|leprosy|+	Diseases (MNDR)	leprosy	over-represented	+	0.0037119	0.0074237	0.0074237	2.15054	7	hsa-miR-132-3p; hsa-miR-145-5p; hsa-miR-146a-5p; hsa-miR-155-5p; hsa-miR-16-5p; hsa-miR-27a-3p; hsa-miR-31-5p
Diseases (MNDR)|rectum cancer|+	Diseases (MNDR)	rectum cancer	over-represented	+	0.0034758	0.0074237	0.0074237	2.70968	8	hsa-miR-125a-5p; hsa-miR-145-5p; hsa-miR-146a-5p; hsa-miR-146b-5p; hsa-miR-155-5p; hsa-miR-27a-3p; hsa-miR-30a-5p; hsa-miR-31-5p
Diseases (MNDR)|relapsing-remitting multiple sclerosis|+	Diseases (MNDR)	relapsing-remitting multiple sclerosis	over-represented	+	0.0035733	0.0074237	0.0074237	14.1075	22	hsa-miR-125a-5p; hsa-miR-132-3p; hsa-miR-140-3p; hsa-miR-145-5p; hsa-miR-146a-5p; hsa-miR-146b-5p; hsa-miR-151a-3p; hsa-miR-155-5p; hsa-miR-16-5p; hsa-miR-186-5p; hsa-miR-197-3p; hsa-miR-204-5p; hsa-miR-27a-3p; hsa-miR-30a-3p; hsa-miR-30a-5p; hsa-miR-31-3p; hsa-miR-320a-3p; hsa-miR-342-3p; hsa-miR-376a-3p; hsa-miR-454-3p; hsa-miR-539-5p; hsa-miR-374b-5p
Diseases (MNDR)|vitiligo|+	Diseases (MNDR)	vitiligo	over-represented	+	0.0037119	0.0074237	0.0074237	2.15054	7	hsa-miR-132-3p; hsa-miR-145-5p; hsa-miR-146a-5p; hsa-miR-155-5p; hsa-miR-16-5p; hsa-miR-27a-3p; hsa-miR-31-5p
Gene Ontology (miRWalk)|GO0001667 ameboidal cell migration|+	Gene Ontology (miRWalk)	GO0001667 ameboidal cell migration	over-represented	+	0.000578	0.0074242	0.0074242	1.65254	7	hsa-miR-146a-5p; hsa-miR-155-5p; hsa-miR-16-5p; hsa-miR-186-5p; hsa-miR-224-5p; hsa-miR-30a-5p; hsa-miR-31-5p
Gene Ontology (miRWalk)|GO0005622 intracellular|+	Gene Ontology (miRWalk)	GO0005622 intracellular	over-represented	+	0.00058	0.0074242	0.0074242	10.1059	19	hsa-miR-125a-5p; hsa-miR-132-3p; hsa-miR-145-5p; hsa-miR-146a-5p; hsa-miR-151a-3p; hsa-miR-155-5p; hsa-miR-16-5p; hsa-miR-186-5p; hsa-miR-193b-3p; hsa-miR-197-3p; hsa-miR-204-5p; hsa-miR-28-3p; hsa-miR-30a-5p; hsa-miR-320a-3p; hsa-miR-342-3p; hsa-miR-454-3p; hsa-miR-93-3p; hsa-miR-935; hsa-miR-374b-5p
Gene Ontology (miRWalk)|GO0006241 ctp biosynthetic process|+	Gene Ontology (miRWalk)	GO0006241 ctp biosynthetic process	over-represented	+	0.000578	0.0074242	0.0074242	1.65254	7	hsa-miR-125a-5p; hsa-miR-155-5p; hsa-miR-186-5p; hsa-miR-193b-3p; hsa-miR-197-3p; hsa-miR-27a-3p; hsa-miR-320a-3p
Gene Ontology (miRWalk)|GO0007223 wnt receptor signaling pathway calcium modulating pathway|+	Gene Ontology (miRWalk)	GO0007223 wnt receptor signaling pathway calcium modulating pathway	over-represented	+	0.000578	0.0074242	0.0074242	1.65254	7	hsa-miR-132-3p; hsa-miR-145-5p; hsa-miR-155-5p; hsa-miR-16-5p; hsa-miR-186-5p; hsa-miR-204-5p; hsa-miR-30a-5p
Gene Ontology (miRWalk)|GO0007264 small gtpase mediated signal transduction|+	Gene Ontology (miRWalk)	GO0007264 small gtpase mediated signal transduction	over-represented	+	0.00058	0.0074242	0.0074242	10.1059	19	hsa-miR-125a-5p; hsa-miR-132-3p; hsa-miR-140-3p; hsa-miR-145-5p; hsa-miR-146b-5p; hsa-miR-155-5p; hsa-miR-16-5p; hsa-miR-186-5p; hsa-miR-193b-3p; hsa-miR-197-3p; hsa-miR-204-5p; hsa-miR-224-5p; hsa-miR-27a-3p; hsa-miR-30a-5p; hsa-miR-31-3p; hsa-miR-31-5p; hsa-miR-320a-3p; hsa-miR-93-3p; hsa-miR-374b-5p
Gene Ontology (miRWalk)|GO0016567 protein ubiquitination|+	Gene Ontology (miRWalk)	GO0016567 protein ubiquitination	over-represented	+	0.00058	0.0074242	0.0074242	10.1059	19	hsa-miR-125a-5p; hsa-miR-132-3p; hsa-miR-140-3p; hsa-miR-145-5p; hsa-miR-146a-5p; hsa-miR-146b-5p; hsa-miR-151a-3p; hsa-miR-155-5p; hsa-miR-16-5p; hsa-miR-186-5p; hsa-miR-193b-3p; hsa-miR-197-3p; hsa-miR-204-5p; hsa-miR-27a-3p; hsa-miR-30a-5p; hsa-miR-31-5p; hsa-miR-320a-3p; hsa-miR-93-3p; hsa-miR-935
Pathways (miRWalk)|P04394 Thyrotropin releasing hormone receptor signaling pathway|+	Pathways (miRWalk)	P04394 Thyrotropin releasing hormone receptor signaling pathway	over-represented	+	0.0024282	0.0074293	0.0074293	3.92637	10	hsa-miR-155-5p; hsa-miR-16-5p; hsa-miR-186-5p; hsa-miR-193b-3p; hsa-miR-197-3p; hsa-miR-27a-3p; hsa-miR-30a-5p; hsa-miR-31-5p; hsa-miR-320a-3p; hsa-miR-342-3p
Pathways (miRWalk)|WP2018 RANKL RANK Signaling Pathway|+	Pathways (miRWalk)	WP2018 RANKL RANK Signaling Pathway	over-represented	+	0.0024105	0.0074293	0.0074293	8.54157	16	hsa-miR-125a-5p; hsa-miR-140-3p; hsa-miR-145-5p; hsa-miR-146a-5p; hsa-miR-146b-5p; hsa-miR-151a-3p; hsa-miR-155-5p; hsa-miR-16-5p; hsa-miR-193b-3p; hsa-miR-224-5p; hsa-miR-30a-5p; hsa-miR-31-5p; hsa-miR-320a-3p; hsa-miR-342-3p; hsa-miR-376a-3p; hsa-miR-93-3p
Pathways (miRWalk)|hsa04640 Hematopoietic cell lineage|+	Pathways (miRWalk)	hsa04640 Hematopoietic cell lineage	over-represented	+	0.0024167	0.0074293	0.0074293	4.6152	11	hsa-miR-125a-5p; hsa-miR-132-3p; hsa-miR-146b-5p; hsa-miR-155-5p; hsa-miR-16-5p; hsa-miR-186-5p; hsa-miR-197-3p; hsa-miR-204-5p; hsa-miR-30a-5p; hsa-miR-31-5p; hsa-miR-320a-3p
Gene Ontology (miRWalk)|GO0004843 ubiquitin specific protease activity|+	Gene Ontology (miRWalk)	GO0004843 ubiquitin specific protease activity	over-represented	+	0.000588	0.0074723	0.0074723	5.27542	13	hsa-miR-125a-5p; hsa-miR-140-3p; hsa-miR-145-5p; hsa-miR-16-5p; hsa-miR-186-5p; hsa-miR-193b-3p; hsa-miR-197-3p; hsa-miR-204-5p; hsa-miR-27a-3p; hsa-miR-30a-5p; hsa-miR-320a-3p; hsa-miR-93-3p; hsa-miR-935
Gene Ontology (miRWalk)|GO0005080 protein kinase c binding|+	Gene Ontology (miRWalk)	GO0005080 protein kinase c binding	over-represented	+	0.000588	0.0074723	0.0074723	5.27542	13	hsa-miR-132-3p; hsa-miR-145-5p; hsa-miR-155-5p; hsa-miR-16-5p; hsa-miR-186-5p; hsa-miR-193b-3p; hsa-miR-30a-3p; hsa-miR-30a-5p; hsa-miR-31-5p; hsa-miR-342-3p; hsa-miR-454-3p; hsa-miR-93-3p; hsa-miR-374b-5p
Gene Ontology (miRWalk)|GO0007612 learning|+	Gene Ontology (miRWalk)	GO0007612 learning	over-represented	+	0.000591	0.0074723	0.0074723	2.16102	8	hsa-miR-146b-5p; hsa-miR-155-5p; hsa-miR-16-5p; hsa-miR-197-3p; hsa-miR-30a-5p; hsa-miR-320a-3p; hsa-miR-342-3p; hsa-miR-93-3p
Gene Ontology (miRWalk)|GO0030203 glycosaminoglycan metabolic process|+	Gene Ontology (miRWalk)	GO0030203 glycosaminoglycan metabolic process	over-represented	+	0.000588	0.0074723	0.0074723	5.27542	13	hsa-miR-132-3p; hsa-miR-155-5p; hsa-miR-16-5p; hsa-miR-186-5p; hsa-miR-193b-3p; hsa-miR-204-5p; hsa-miR-224-5p; hsa-miR-30a-3p; hsa-miR-30a-5p; hsa-miR-320a-3p; hsa-miR-342-3p; hsa-miR-93-3p; hsa-miR-935
Gene Ontology (miRWalk)|GO0045672 positive regulation of osteoclast differentiation|+	Gene Ontology (miRWalk)	GO0045672 positive regulation of osteoclast differentiation	over-represented	+	0.000591	0.0074723	0.0074723	2.16102	8	hsa-miR-125a-5p; hsa-miR-146a-5p; hsa-miR-146b-5p; hsa-miR-16-5p; hsa-miR-186-5p; hsa-miR-193b-3p; hsa-miR-197-3p; hsa-miR-409-3p
Gene Ontology (miRWalk)|GO0004519 endonuclease activity|+	Gene Ontology (miRWalk)	GO0004519 endonuclease activity	over-represented	+	0.000604	0.0074829	0.007483	3.30508	10	hsa-miR-16-5p; hsa-miR-186-5p; hsa-miR-193b-3p; hsa-miR-197-3p; hsa-miR-30a-5p; hsa-miR-31-5p; hsa-miR-320a-3p; hsa-miR-342-3p; hsa-miR-409-3p; hsa-miR-935
Gene Ontology (miRWalk)|GO0006090 pyruvate metabolic process|+	Gene Ontology (miRWalk)	GO0006090 pyruvate metabolic process	over-represented	+	0.000604	0.0074829	0.007483	3.30508	10	hsa-miR-125a-5p; hsa-miR-155-5p; hsa-miR-16-5p; hsa-miR-186-5p; hsa-miR-193b-3p; hsa-miR-197-3p; hsa-miR-30a-5p; hsa-miR-320a-3p; hsa-miR-376a-3p; hsa-miR-935
Gene Ontology (miRWalk)|GO0009790 embryo development|+	Gene Ontology (miRWalk)	GO0009790 embryo development	over-represented	+	0.0006	0.0074829	0.007483	7.56356	16	hsa-miR-125a-5p; hsa-miR-132-3p; hsa-miR-145-5p; hsa-miR-146a-5p; hsa-miR-155-5p; hsa-miR-16-5p; hsa-miR-186-5p; hsa-miR-193b-3p; hsa-miR-197-3p; hsa-miR-204-5p; hsa-miR-27a-3p; hsa-miR-30a-5p; hsa-miR-31-3p; hsa-miR-31-5p; hsa-miR-320a-3p; hsa-miR-374b-5p
Gene Ontology (miRWalk)|GO0017046 peptide hormone binding|+	Gene Ontology (miRWalk)	GO0017046 peptide hormone binding	over-represented	+	0.0006	0.0074829	0.007483	1.20763	6	hsa-miR-16-5p; hsa-miR-186-5p; hsa-miR-197-3p; hsa-miR-30a-5p; hsa-miR-31-3p; hsa-miR-320a-3p
Gene Ontology (miRWalk)|GO0019899 enzyme binding|+	Gene Ontology (miRWalk)	GO0019899 enzyme binding	over-represented	+	0.000598	0.0074829	0.007483	14.0466	23	hsa-miR-125a-5p; hsa-miR-132-3p; hsa-miR-145-5p; hsa-miR-146a-5p; hsa-miR-151a-3p; hsa-miR-155-5p; hsa-miR-16-5p; hsa-miR-186-5p; hsa-miR-193b-3p; hsa-miR-197-3p; hsa-miR-204-5p; hsa-miR-224-5p; hsa-miR-27a-3p; hsa-miR-30a-3p; hsa-miR-30a-5p; hsa-miR-31-3p; hsa-miR-31-5p; hsa-miR-320a-3p; hsa-miR-342-3p; hsa-miR-454-3p; hsa-miR-93-3p; hsa-miR-935; hsa-miR-374b-5p
Gene Ontology (miRWalk)|GO0042254 ribosome biogenesis|+	Gene Ontology (miRWalk)	GO0042254 ribosome biogenesis	over-represented	+	0.000604	0.0074829	0.007483	3.30508	10	hsa-miR-132-3p; hsa-miR-151a-3p; hsa-miR-155-5p; hsa-miR-16-5p; hsa-miR-193b-3p; hsa-miR-197-3p; hsa-miR-27a-3p; hsa-miR-30a-5p; hsa-miR-320a-3p; hsa-miR-374b-5p
Gene Ontology (miRWalk)|GO0044130 negative regulation of growth of symbiont in host|+	Gene Ontology (miRWalk)	GO0044130 negative regulation of growth of symbiont in host	over-represented	+	0.0006	0.0074829	0.007483	1.20763	6	hsa-miR-145-5p; hsa-miR-146a-5p; hsa-miR-155-5p; hsa-miR-16-5p; hsa-miR-186-5p; hsa-miR-409-3p
Gene Ontology (miRWalk)|GO0050729 positive regulation of inflammatory response|+	Gene Ontology (miRWalk)	GO0050729 positive regulation of inflammatory response	over-represented	+	0.000604	0.0074829	0.007483	3.30508	10	hsa-miR-145-5p; hsa-miR-146a-5p; hsa-miR-155-5p; hsa-miR-16-5p; hsa-miR-186-5p; hsa-miR-193b-3p; hsa-miR-204-5p; hsa-miR-224-5p; hsa-miR-30a-5p; hsa-miR-93-3p
Gene Ontology (miRWalk)|GO0031532 actin cytoskeleton reorganization|+	Gene Ontology (miRWalk)	GO0031532 actin cytoskeleton reorganization	over-represented	+	0.000618	0.0076275	0.0076275	3.94068	11	hsa-miR-132-3p; hsa-miR-146b-5p; hsa-miR-155-5p; hsa-miR-16-5p; hsa-miR-186-5p; hsa-miR-193b-3p; hsa-miR-204-5p; hsa-miR-31-3p; hsa-miR-31-5p; hsa-miR-320a-3p; hsa-miR-342-3p
Annotations derived over miRTarBase (Gene Ontology)|NF-kappaB binding GO0051059|+	Annotations derived over miRTarBase (Gene Ontology)	NF-kappaB binding GO0051059	over-represented	+	2.85e-05	0.0076511	0.0076511	8.07517	19	hsa-miR-125a-5p; hsa-miR-140-3p; hsa-miR-145-5p; hsa-miR-146a-5p; hsa-miR-155-5p; hsa-miR-16-5p; hsa-miR-186-5p; hsa-miR-193b-3p; hsa-miR-197-3p; hsa-miR-224-5p; hsa-miR-27a-3p; hsa-miR-30a-3p; hsa-miR-30a-5p; hsa-miR-31-5p; hsa-miR-320a-3p; hsa-miR-342-3p; hsa-miR-409-3p; hsa-miR-93-3p; hsa-miR-374b-5p
Annotations derived over miRTarBase (Gene Ontology)|RNA polymerase II transcription factor binding GO0001085|+	Annotations derived over miRTarBase (Gene Ontology)	RNA polymerase II transcription factor binding GO0001085	over-represented	+	2.77e-05	0.0076511	0.0076511	14.604	26	hsa-miR-125a-5p; hsa-miR-132-3p; hsa-miR-140-3p; hsa-miR-145-5p; hsa-miR-146a-5p; hsa-miR-155-5p; hsa-miR-16-5p; hsa-miR-186-5p; hsa-miR-193b-3p; hsa-miR-197-3p; hsa-miR-204-5p; hsa-miR-224-5p; hsa-miR-27a-3p; hsa-miR-28-3p; hsa-miR-30a-3p; hsa-miR-30a-5p; hsa-miR-31-5p; hsa-miR-320a-3p; hsa-miR-342-3p; hsa-miR-409-3p; hsa-miR-411-5p; hsa-miR-454-3p; hsa-miR-596; hsa-miR-93-3p; hsa-miR-935; hsa-m…
Annotations derived over miRTarBase (Gene Ontology)|bHLH transcription factor binding GO0043425|+	Annotations derived over miRTarBase (Gene Ontology)	bHLH transcription factor binding GO0043425	over-represented	+	2.89e-05	0.0076511	0.0076511	7.30201	18	hsa-miR-125a-5p; hsa-miR-132-3p; hsa-miR-145-5p; hsa-miR-151a-3p; hsa-miR-155-5p; hsa-miR-16-5p; hsa-miR-186-5p; hsa-miR-193b-3p; hsa-miR-204-5p; hsa-miR-27a-3p; hsa-miR-31-3p; hsa-miR-31-5p; hsa-miR-320a-3p; hsa-miR-342-3p; hsa-miR-454-3p; hsa-miR-539-5p; hsa-miR-93-3p; hsa-miR-374b-5p
Annotations derived over miRTarBase (Gene Ontology)|cytoskeleton organization GO0007010|+	Annotations derived over miRTarBase (Gene Ontology)	cytoskeleton organization GO0007010	over-represented	+	3.02e-05	0.0076523	0.0076523	17.0094	28	hsa-miR-125a-5p; hsa-miR-132-3p; hsa-miR-140-3p; hsa-miR-145-5p; hsa-miR-146a-5p; hsa-miR-146b-5p; hsa-miR-151a-3p; hsa-miR-155-5p; hsa-miR-16-5p; hsa-miR-186-5p; hsa-miR-193b-3p; hsa-miR-197-3p; hsa-miR-224-5p; hsa-miR-27a-3p; hsa-miR-30a-3p; hsa-miR-30a-5p; hsa-miR-31-3p; hsa-miR-31-5p; hsa-miR-320a-3p; hsa-miR-342-3p; hsa-miR-376c-3p; hsa-miR-409-3p; hsa-miR-454-3p; hsa-miR-539-5p; hsa-miR-596…
Annotations derived over miRTarBase (Gene Ontology)|defense response GO0006952|+	Annotations derived over miRTarBase (Gene Ontology)	defense response GO0006952	over-represented	+	2.97e-05	0.0076523	0.0076523	10.6523	22	hsa-miR-125a-5p; hsa-miR-132-3p; hsa-miR-145-5p; hsa-miR-146a-5p; hsa-miR-155-5p; hsa-miR-16-5p; hsa-miR-193b-3p; hsa-miR-197-3p; hsa-miR-204-5p; hsa-miR-224-5p; hsa-miR-27a-3p; hsa-miR-28-3p; hsa-miR-30a-3p; hsa-miR-30a-5p; hsa-miR-31-3p; hsa-miR-31-5p; hsa-miR-320a-3p; hsa-miR-409-3p; hsa-miR-411-5p; hsa-miR-454-3p; hsa-miR-93-3p; hsa-miR-374b-5p
Diseases (MNDR)|carcinoma|+	Diseases (MNDR)	carcinoma	over-represented	+	0.0038483	0.0076737	0.0076737	25.1613	31	hsa-miR-125a-5p; hsa-miR-132-3p; hsa-miR-140-3p; hsa-miR-145-5p; hsa-miR-146a-5p; hsa-miR-146b-5p; hsa-miR-151a-3p; hsa-miR-155-5p; hsa-miR-16-5p; hsa-miR-186-5p; hsa-miR-193b-3p; hsa-miR-197-3p; hsa-miR-204-5p; hsa-miR-224-5p; hsa-miR-27a-3p; hsa-miR-28-3p; hsa-miR-30a-3p; hsa-miR-30a-5p; hsa-miR-31-3p; hsa-miR-31-5p; hsa-miR-320a-3p; hsa-miR-342-3p; hsa-miR-376a-3p; hsa-miR-376c-3p; hsa-miR-409…
Gene Ontology (miRWalk)|GO0012505 endomembrane system|+	Gene Ontology (miRWalk)	GO0012505 endomembrane system	over-represented	+	0.000629	0.0077524	0.0077524	6.03814	14	hsa-miR-132-3p; hsa-miR-155-5p; hsa-miR-16-5p; hsa-miR-186-5p; hsa-miR-193b-3p; hsa-miR-204-5p; hsa-miR-27a-3p; hsa-miR-30a-5p; hsa-miR-320a-3p; hsa-miR-342-3p; hsa-miR-454-3p; hsa-miR-93-3p; hsa-miR-935; hsa-miR-374b-5p
Annotations derived over miRTarBase (Gene Ontology)|molecular adaptor activity GO0060090|+	Annotations derived over miRTarBase (Gene Ontology)	molecular adaptor activity GO0060090	over-represented	+	3.14e-05	0.0077624	0.0077624	9.79329	21	hsa-miR-125a-5p; hsa-miR-132-3p; hsa-miR-140-3p; hsa-miR-151a-3p; hsa-miR-155-5p; hsa-miR-16-5p; hsa-miR-186-5p; hsa-miR-193b-3p; hsa-miR-197-3p; hsa-miR-204-5p; hsa-miR-27a-3p; hsa-miR-30a-5p; hsa-miR-31-5p; hsa-miR-320a-3p; hsa-miR-376a-3p; hsa-miR-411-5p; hsa-miR-454-3p; hsa-miR-539-5p; hsa-miR-596; hsa-miR-93-3p; hsa-miR-374b-5p
Gene Ontology (miRWalk)|GO0033017 sarcoplasmic reticulum membrane|+	Gene Ontology (miRWalk)	GO0033017 sarcoplasmic reticulum membrane	over-represented	+	0.000636	0.0077714	0.0077714	2.73305	9	hsa-miR-155-5p; hsa-miR-16-5p; hsa-miR-186-5p; hsa-miR-193b-3p; hsa-miR-197-3p; hsa-miR-30a-5p; hsa-miR-31-5p; hsa-miR-320a-3p; hsa-miR-935
Gene Ontology (miRWalk)|GO0045859 regulation of protein kinase activity|+	Gene Ontology (miRWalk)	GO0045859 regulation of protein kinase activity	over-represented	+	0.000636	0.0077714	0.0077714	2.73305	9	hsa-miR-132-3p; hsa-miR-146a-5p; hsa-miR-16-5p; hsa-miR-193b-3p; hsa-miR-197-3p; hsa-miR-224-5p; hsa-miR-27a-3p; hsa-miR-320a-3p; hsa-miR-93-3p
Gene Ontology (miRWalk)|GO0060216 definitive hemopoiesis|+	Gene Ontology (miRWalk)	GO0060216 definitive hemopoiesis	over-represented	+	0.000636	0.0077714	0.0077714	2.73305	9	hsa-miR-125a-5p; hsa-miR-145-5p; hsa-miR-155-5p; hsa-miR-16-5p; hsa-miR-186-5p; hsa-miR-193b-3p; hsa-miR-204-5p; hsa-miR-27a-3p; hsa-miR-30a-5p
Pathways (miRWalk)|hsa00240 Pyrimidine metabolism|+	Pathways (miRWalk)	hsa00240 Pyrimidine metabolism	over-represented	+	0.0025634	0.0077914	0.0077914	6.13064	13	hsa-miR-125a-5p; hsa-miR-146a-5p; hsa-miR-155-5p; hsa-miR-16-5p; hsa-miR-186-5p; hsa-miR-193b-3p; hsa-miR-197-3p; hsa-miR-27a-3p; hsa-miR-30a-5p; hsa-miR-320a-3p; hsa-miR-342-3p; hsa-miR-454-3p; hsa-miR-374b-5p
Gene Ontology (miRWalk)|GO0001541 ovarian follicle development|+	Gene Ontology (miRWalk)	GO0001541 ovarian follicle development	over-represented	+	0.000667	0.0078948	0.0078948	7.62712	16	hsa-miR-125a-5p; hsa-miR-132-3p; hsa-miR-145-5p; hsa-miR-146b-5p; hsa-miR-155-5p; hsa-miR-16-5p; hsa-miR-186-5p; hsa-miR-193b-3p; hsa-miR-197-3p; hsa-miR-204-5p; hsa-miR-30a-5p; hsa-miR-31-3p; hsa-miR-31-5p; hsa-miR-320a-3p; hsa-miR-342-3p; hsa-miR-409-3p
Gene Ontology (miRWalk)|GO0003743 translation initiation factor activity|+	Gene Ontology (miRWalk)	GO0003743 translation initiation factor activity	over-represented	+	0.000669	0.0078948	0.0078948	5.33898	13	hsa-miR-145-5p; hsa-miR-151a-3p; hsa-miR-155-5p; hsa-miR-16-5p; hsa-miR-186-5p; hsa-miR-193b-3p; hsa-miR-197-3p; hsa-miR-27a-3p; hsa-miR-30a-5p; hsa-miR-320a-3p; hsa-miR-376a-3p; hsa-miR-93-3p; hsa-miR-935
Gene Ontology (miRWalk)|GO0005506 iron ion binding|+	Gene Ontology (miRWalk)	GO0005506 iron ion binding	over-represented	+	0.000669	0.0078948	0.0078948	5.33898	13	hsa-miR-132-3p; hsa-miR-140-3p; hsa-miR-155-5p; hsa-miR-16-5p; hsa-miR-186-5p; hsa-miR-193b-3p; hsa-miR-197-3p; hsa-miR-30a-5p; hsa-miR-31-5p; hsa-miR-320a-3p; hsa-miR-454-3p; hsa-miR-93-3p; hsa-miR-374b-5p
Gene Ontology (miRWalk)|GO0005779 integral to peroxisomal membrane|+	Gene Ontology (miRWalk)	GO0005779 integral to peroxisomal membrane	over-represented	+	0.000666	0.0078948	0.0078948	0.826271	5	hsa-miR-146a-5p; hsa-miR-155-5p; hsa-miR-193b-3p; hsa-miR-197-3p; hsa-miR-30a-5p
Gene Ontology (miRWalk)|GO0007156 homophilic cell adhesion|+	Gene Ontology (miRWalk)	GO0007156 homophilic cell adhesion	over-represented	+	0.000668	0.0078948	0.0078948	4.63983	12	hsa-miR-125a-5p; hsa-miR-132-3p; hsa-miR-145-5p; hsa-miR-155-5p; hsa-miR-16-5p; hsa-miR-186-5p; hsa-miR-193b-3p; hsa-miR-204-5p; hsa-miR-30a-3p; hsa-miR-30a-5p; hsa-miR-31-5p; hsa-miR-320a-3p
Gene Ontology (miRWalk)|GO0007442 hindgut morphogenesis|+	Gene Ontology (miRWalk)	GO0007442 hindgut morphogenesis	over-represented	+	0.000666	0.0078948	0.0078948	0.826271	5	hsa-miR-155-5p; hsa-miR-16-5p; hsa-miR-186-5p; hsa-miR-30a-5p; hsa-miR-31-5p
Gene Ontology (miRWalk)|GO0008219 cell death|+	Gene Ontology (miRWalk)	GO0008219 cell death	over-represented	+	0.000668	0.0078948	0.0078948	8.45339	17	hsa-miR-125a-5p; hsa-miR-132-3p; hsa-miR-145-5p; hsa-miR-146a-5p; hsa-miR-155-5p; hsa-miR-16-5p; hsa-miR-186-5p; hsa-miR-193b-3p; hsa-miR-197-3p; hsa-miR-204-5p; hsa-miR-27a-3p; hsa-miR-30a-5p; hsa-miR-31-5p; hsa-miR-320a-3p; hsa-miR-342-3p; hsa-miR-409-3p; hsa-miR-93-3p
Gene Ontology (miRWalk)|GO0010824 regulation of centrosome duplication|+	Gene Ontology (miRWalk)	GO0010824 regulation of centrosome duplication	over-represented	+	0.000666	0.0078948	0.0078948	0.826271	5	hsa-miR-125a-5p; hsa-miR-155-5p; hsa-miR-16-5p; hsa-miR-193b-3p; hsa-miR-30a-5p
Gene Ontology (miRWalk)|GO0031018 endocrine pancreas development|+	Gene Ontology (miRWalk)	GO0031018 endocrine pancreas development	over-represented	+	0.000668	0.0078948	0.0078948	4.63983	12	hsa-miR-125a-5p; hsa-miR-132-3p; hsa-miR-145-5p; hsa-miR-155-5p; hsa-miR-16-5p; hsa-miR-186-5p; hsa-miR-193b-3p; hsa-miR-197-3p; hsa-miR-204-5p; hsa-miR-27a-3p; hsa-miR-30a-5p; hsa-miR-342-3p
Gene Ontology (miRWalk)|GO0032154 cleavage furrow|+	Gene Ontology (miRWalk)	GO0032154 cleavage furrow	over-represented	+	0.000669	0.0078948	0.0078948	5.33898	13	hsa-miR-132-3p; hsa-miR-146b-5p; hsa-miR-151a-3p; hsa-miR-155-5p; hsa-miR-16-5p; hsa-miR-186-5p; hsa-miR-193b-3p; hsa-miR-197-3p; hsa-miR-27a-3p; hsa-miR-30a-5p; hsa-miR-31-3p; hsa-miR-31-5p; hsa-miR-320a-3p
Gene Ontology (miRWalk)|GO0045111 intermediate filament cytoskeleton|+	Gene Ontology (miRWalk)	GO0045111 intermediate filament cytoskeleton	over-represented	+	0.000668	0.0078948	0.0078948	4.63983	12	hsa-miR-151a-3p; hsa-miR-155-5p; hsa-miR-16-5p; hsa-miR-186-5p; hsa-miR-193b-3p; hsa-miR-197-3p; hsa-miR-30a-3p; hsa-miR-30a-5p; hsa-miR-320a-3p; hsa-miR-342-3p; hsa-miR-935; hsa-miR-374b-5p
Gene Ontology (miRWalk)|GO0050811 gaba receptor binding|+	Gene Ontology (miRWalk)	GO0050811 gaba receptor binding	over-represented	+	0.000666	0.0078948	0.0078948	0.826271	5	hsa-miR-155-5p; hsa-miR-16-5p; hsa-miR-193b-3p; hsa-miR-30a-5p; hsa-miR-374b-5p
Gene Ontology (miRWalk)|GO0051964 negative regulation of synapse assembly|+	Gene Ontology (miRWalk)	GO0051964 negative regulation of synapse assembly	over-represented	+	0.000666	0.0078948	0.0078948	0.826271	5	hsa-miR-145-5p; hsa-miR-155-5p; hsa-miR-16-5p; hsa-miR-186-5p; hsa-miR-30a-5p
Gene Ontology (miRWalk)|GO0060065 uterus development|+	Gene Ontology (miRWalk)	GO0060065 uterus development	over-represented	+	0.000666	0.0078948	0.0078948	0.826271	5	hsa-miR-132-3p; hsa-miR-155-5p; hsa-miR-16-5p; hsa-miR-186-5p; hsa-miR-30a-5p
Diseases (MNDR)|syndrome|+	Diseases (MNDR)	syndrome	over-represented	+	0.0039946	0.0079419	0.0079419	3.39785	9	hsa-miR-132-3p; hsa-miR-145-5p; hsa-miR-146a-5p; hsa-miR-155-5p; hsa-miR-16-5p; hsa-miR-204-5p; hsa-miR-224-5p; hsa-miR-27a-3p; hsa-miR-31-5p
Pathways (miRWalk)|WP2059 Alzheimers Disease|+	Pathways (miRWalk)	WP2059 Alzheimers Disease	over-represented	+	0.0026556	0.0079667	0.0079667	8.61045	16	hsa-miR-125a-5p; hsa-miR-132-3p; hsa-miR-145-5p; hsa-miR-146a-5p; hsa-miR-155-5p; hsa-miR-16-5p; hsa-miR-193b-3p; hsa-miR-197-3p; hsa-miR-204-5p; hsa-miR-27a-3p; hsa-miR-30a-5p; hsa-miR-31-5p; hsa-miR-320a-3p; hsa-miR-454-3p; hsa-miR-93-3p; hsa-miR-935
Pathways (miRWalk)|hsa00480 Glutathione metabolism|+	Pathways (miRWalk)	hsa00480 Glutathione metabolism	over-represented	+	0.0026402	0.0079667	0.0079667	3.30641	9	hsa-miR-125a-5p; hsa-miR-155-5p; hsa-miR-16-5p; hsa-miR-186-5p; hsa-miR-193b-3p; hsa-miR-197-3p; hsa-miR-30a-5p; hsa-miR-320a-3p; hsa-miR-342-3p
Pathways (miRWalk)|WP383 Striated Muscle Contraction|+	Pathways (miRWalk)	WP383 Striated Muscle Contraction	over-represented	+	0.0027537	0.0081031	0.0081031	4.68409	11	hsa-miR-125a-5p; hsa-miR-145-5p; hsa-miR-155-5p; hsa-miR-16-5p; hsa-miR-193b-3p; hsa-miR-197-3p; hsa-miR-30a-5p; hsa-miR-31-5p; hsa-miR-320a-3p; hsa-miR-342-3p; hsa-miR-935
Pathways (miRWalk)|WP408 Oxidative Stress|+	Pathways (miRWalk)	WP408 Oxidative Stress	over-represented	+	0.0027537	0.0081031	0.0081031	4.68409	11	hsa-miR-125a-5p; hsa-miR-146a-5p; hsa-miR-146b-5p; hsa-miR-155-5p; hsa-miR-16-5p; hsa-miR-186-5p; hsa-miR-197-3p; hsa-miR-27a-3p; hsa-miR-30a-5p; hsa-miR-320a-3p; hsa-miR-342-3p
Pathways (miRWalk)|WP710 DNA damage response only ATM dependent|+	Pathways (miRWalk)	WP710 DNA damage response only ATM dependent	over-represented	+	0.0027237	0.0081031	0.0081031	14.3967	22	hsa-miR-125a-5p; hsa-miR-132-3p; hsa-miR-140-3p; hsa-miR-145-5p; hsa-miR-146a-5p; hsa-miR-146b-5p; hsa-miR-155-5p; hsa-miR-16-5p; hsa-miR-186-5p; hsa-miR-193b-3p; hsa-miR-197-3p; hsa-miR-204-5p; hsa-miR-224-5p; hsa-miR-27a-3p; hsa-miR-30a-5p; hsa-miR-31-3p; hsa-miR-31-5p; hsa-miR-320a-3p; hsa-miR-342-3p; hsa-miR-454-3p; hsa-miR-93-3p; hsa-miR-374b-5p
Diseases (MNDR)|Myocardial Ischemia|+	Diseases (MNDR)	Myocardial Ischemia	over-represented	+	0.0041712	0.0081721	0.0081721	2.19355	7	hsa-miR-145-5p; hsa-miR-146a-5p; hsa-miR-146b-5p; hsa-miR-155-5p; hsa-miR-16-5p; hsa-miR-27a-3p; hsa-miR-31-5p
Diseases (MNDR)|choriocarcinoma|+	Diseases (MNDR)	choriocarcinoma	over-represented	+	0.0041712	0.0081721	0.0081721	2.19355	7	hsa-miR-145-5p; hsa-miR-146a-5p; hsa-miR-146b-5p; hsa-miR-155-5p; hsa-miR-16-5p; hsa-miR-27a-3p; hsa-miR-31-5p
Diseases (MNDR)|cryptosporidiosis|+	Diseases (MNDR)	cryptosporidiosis	over-represented	+	0.0041712	0.0081721	0.0081721	2.19355	7	hsa-miR-145-5p; hsa-miR-146a-5p; hsa-miR-146b-5p; hsa-miR-155-5p; hsa-miR-16-5p; hsa-miR-27a-3p; hsa-miR-31-5p
Diseases (MNDR)|nephrosclerosis|+	Diseases (MNDR)	nephrosclerosis	over-represented	+	0.0041712	0.0081721	0.0081721	2.19355	7	hsa-miR-145-5p; hsa-miR-146a-5p; hsa-miR-146b-5p; hsa-miR-155-5p; hsa-miR-16-5p; hsa-miR-27a-3p; hsa-miR-31-5p
Diseases (MNDR)|neuroendocrine carcinoma|+	Diseases (MNDR)	neuroendocrine carcinoma	over-represented	+	0.0041712	0.0081721	0.0081721	2.19355	7	hsa-miR-145-5p; hsa-miR-146a-5p; hsa-miR-146b-5p; hsa-miR-155-5p; hsa-miR-16-5p; hsa-miR-27a-3p; hsa-miR-31-5p
Pathways (miRWalk)|P04391 Oxytocin receptor mediated signaling pathway|+	Pathways (miRWalk)	P04391 Oxytocin receptor mediated signaling pathway	over-represented	+	0.0027998	0.0081866	0.0081866	3.99525	10	hsa-miR-155-5p; hsa-miR-16-5p; hsa-miR-186-5p; hsa-miR-193b-3p; hsa-miR-197-3p; hsa-miR-27a-3p; hsa-miR-30a-5p; hsa-miR-31-5p; hsa-miR-320a-3p; hsa-miR-342-3p
[truncated: 2,539 more rows]

## Sheet: miRNA_ORA_lycorine
Pathway analysis (ORA) for lycorine + lyco-s
	miEAA - miRNA Enrichment and Annotation -- Analysis results
LOOKUP ID	Category	Subcategory	Enrichment	Direction	P-value	P-adjusted	Q-value	Expected	Observed	miRNAs/precursors
[truncated: 952 more rows]
